# Supplementary material for: Circ-Spidr enhances axon regeneration after peripheral nerve injury
Source: Cell Death Dis. 2019 Oct 17;10(11):787. doi: 10.1038/s41419-019-2027-x (PMC6797756; doi:10.1038/s41419-019-2027-x)
Supplement: Supplementary file 3 — Table S3: List of all identified circRNAs by RNA-Seq followed by bioinformatics analysis [file 41419_2019_2027_MOESM3_ESM.xlsx]

## Sheet: CircRNAs_expression
Table S3: List of all identified circRNAs by RNA-Seq followed by bioinformatics analysis.
	junction reads						log(normalized)						annotation
CircRNAID	drg0hB	drg3hB	drg9hB	drg1dB	drg4dB	drg7dB	drg0hB	drg3hB	drg9hB	drg1dB	drg4dB	drg7dB	chrom	circRNA_start	circRNA_end	circRNA_type	gene_id
chrM:426|517	162	170	144	141	133	171	7.95908	8.02283	7.78124	7.75811	7.67974	8.01815	chrM	426	517	exon	ENSRNOG00000030478
chr3:101032994|101034092	48	18	49	43	41	37	6.20419	4.78336	6.22603	6.04482	5.98201	5.80975	chr3	101032994	101034092	exon	ENSRNOG00000011358
chr10:72660672|72918667	135	124	119	141	86	107	7.69605	7.56764	7.50613	7.75811	7.05072	7.34176	chr10	72660672	72918667	intron	ENSRNOG00000003419
chr10:9866595|10147418	29	28	41	22	30	24	5.47721	5.42079	5.96887	5.07799	5.53135	5.18526	chr10	9866595	10147418	intergenic region	n/a
chr17:90644642|90669643	29	19	15	27	25	21	5.47721	4.86137	4.51821	5.37345	5.26832	4.99261	chr17	90644642	90669643	exon	ENSRNOG00000018478
chr9:51714286|51715078	46	56	29	37	57	23	6.14279	6.42079	5.4693	5.82801	6.45735	5.12386	chr9	51714286	51715078	exon	ENSRNOG00000003357
chr4:58469416|58494253	28	18	36	17	15	22	5.42659	4.78336	5.78124	4.70602	4.53135	5.05973	chr4	58469416	58494253	exon	ENSRNOG00000011524
chr9:22184240|22209002	24	21	24	25	22	16	5.20419	5.00576	5.19628	5.26241	5.08389	4.6003	chr9	22184240	22209002	intergenic region	n/a
chr10:16616082|16623922	25	24	15	13	22	23	5.26309	5.1984	4.51821	4.319	5.08389	5.12386	chr10	16616082	16623922	intergenic region	n/a
chr9:73506933|73539524	39	36	48	28	31	49	5.90463	5.78336	6.19628	5.42591	5.57866	6.21501	chr9	73506933	73539524	intergenic region	n/a
chr13:37592255|37607510	240	291	348	250	338	377	8.52612	8.79832	9.05426	8.58434	9.02534	9.15872	chr13	37592255	37607510	intergenic region	n/a
chr8:23090739|23103424	31	20	31	30	26	26	5.57343	4.93537	5.56551	5.52545	5.3249	5.30074	chr8	23090739	23103424	exon	ENSRNOG00000013752
chrM:6191|6356	68	80	76	82	81	71	6.70669	6.93537	6.85924	6.97611	6.96431	6.75004	chrM	6191	6356	exon	ENSRNOG00000034234
chr4:58469416|58503291	18	11	14	16	18	17	4.78916	4.07287	4.41867	4.61856	4.79438	4.68776	chr4	58469416	58503291	exon	ENSRNOG00000011524
chr12:42260102|42265977	148	154	182	148	112	132	7.82868	7.88023	8.11911	7.82801	7.43181	7.64469	chr12	42260102	42265977	intron	ENSRNOG00000046497
chr7:60399574|60410823	57	30	39	27	43	53	6.45212	5.52033	5.89672	5.37345	6.05072	6.32822	chr7	60399574	60410823	exon	ENSRNOG00000005927
chr1:286063713|286113279	20	20	15	23	10	17	4.94116	4.93537	4.51821	5.14212	3.94639	4.68776	chr1	286063713	286113279	exon	ENSRNOG00000017406
chrM:2350|2416	25	25	34	20	17	40	5.26309	5.2573	5.69878	4.94049	4.71192	5.92223	chrM	2350	2416	exon	ENSRNOG00000043866
chr16:70420813|70426508	22	34	35	39	41	36	5.07866	5.7009	5.7406	5.90396	5.98201	5.77022	chr16	70420813	70426508	exon	ENSRNOG00000014275
chr7:30825754|30833065	51	46	61	31	35	34	6.29166	6.137	6.54205	5.57275	5.75374	5.68776	chr7	30825754	30833065	intergenic region	n/a
chr8:103935651|103956960	24	12	22	21	15	21	5.20419	4.1984	5.07075	5.01088	4.53135	4.99261	chr8	103935651	103956960	exon	ENSRNOG00000011909
chr14:15027628|15032560	24	18	19	10	22	14	5.20419	4.78336	4.85924	3.94049	5.08389	4.40765	chr14	15027628	15032560	exon	ENSRNOG00000002075
chr9:51709875|51709928	868	993	905	772	838	860	10.3808	10.5691	10.4331	10.211	10.3353	10.3485	chr9	51709875	51709928	exon	ENSRNOG00000003357
chr18:75106291|75106920	23	25	37	24	21	21	5.14279	5.2573	5.82077	5.20352	5.01678	4.99261	chr18	75106291	75106920	exon	ENSRNOG00000016208
chr5:27447762|27468378	28	20	10	12	21	15	5.42659	4.93537	3.93324	4.20352	5.01678	4.50719	chr5	27447762	27468378	intergenic region	n/a
chr18:15258334|15265707	16	32	36	21	26	20	4.61923	5.61344	5.78124	5.01088	5.3249	4.92223	chr18	15258334	15265707	intron	ENSRNOG00000015895
chr1:221846855|221851706	14	12	18	11	17	24	4.42659	4.1984	4.78124	4.07799	4.71192	5.18526	chr1	221846855	221851706	exon	ENSRNOG00000020021
chr10:16616082|16622160	56	62	85	39	59	51	6.42659	6.56764	7.02071	5.90396	6.5071	6.27272	chr10	16616082	16622160	intergenic region	n/a
chr18:80335603|80474009	61	38	39	45	30	38	6.54997	5.86137	5.89672	6.11041	5.53135	5.84822	chr18	80335603	80474009	intergenic region	n/a
chr2:53079035|53084070	56	47	44	26	53	49	6.42659	6.16803	6.07075	5.319	6.35238	6.21501	chr2	53079035	53084070	intergenic region	n/a
chr6:86124405|86131751	98	114	129	139	117	116	7.23394	7.44633	7.62254	7.7375	7.49482	7.45828	chr6	86124405	86131751	intron	ENSRNOG00000046256
chr6:64146385|64154268	29	13	26	18	21	12	5.47721	4.31388	5.31176	4.78848	5.01678	4.18526	chr6	64146385	64154268	exon	ENSRNOG00000004186
chr2:20379439|20403733	92	65	74	62	54	65	7.14279	6.63581	6.82077	6.57275	6.37935	6.62266	chr2	20379439	20403733	exon	ENSRNOG00000016213
chrX:63770410|63788213	21	14	27	16	26	25	5.01155	4.42079	5.3662	4.61856	5.3249	5.24415	chrX	63770410	63788213	exon	ENSRNOG00000005624
chr6:153148015|153205888	123	134	150	158	128	126	7.56175	7.67953	7.84013	7.92234	7.62446	7.57758	chr6	153148015	153205888	intergenic region	n/a
chr14:105281774|105291848	23	24	41	21	26	26	5.14279	5.1984	5.96887	5.01088	5.3249	5.30074	chr14	105281774	105291848	intergenic region	n/a
chr1:152140885|152140972	16	21	11	16	13	19	4.61923	5.00576	4.07075	4.61856	4.3249	4.84822	chr1	152140885	152140972	exon	ENSRNOG00000037245
chr3:86267342|86281612	29	29	28	31	25	30	5.47721	5.47142	5.41867	5.57275	5.26832	5.50719	chr3	86267342	86281612	intergenic region	n/a
chr7:10157717|10159518	11	16	21	22	20	37	4.07866	4.61344	5.00363	5.07799	4.94639	5.80975	chr7	10157717	10159518	intergenic region	n/a
chr5:148148875|148226987	46	56	47	71	54	62	6.14279	6.42079	6.1659	6.7683	6.37935	6.55449	chr5	148148875	148226987	intergenic region	n/a
chr10:71459843|71467324	63	85	78	87	61	70	6.59651	7.02283	6.89672	7.0615	6.5552	6.72958	chr10	71459843	71467324	intron	ENSRNOG00000034013
chr3:61125640|61182055	24	12	26	19	11	22	5.20419	4.1984	5.31176	4.86649	4.08389	5.05973	chr3	61125640	61182055	exon	ENSRNOG00000024808
chr14:113804893|113808157	34	37	48	33	40	31	5.70669	5.82289	6.19628	5.66295	5.94639	5.55449	chr14	113804893	113808157	exon	ENSRNOG00000004621
chr3:136084284|136250677	2299	2183	2722	1935	1487	1368	11.786	11.7055	12.0218	11.5367	11.1626	11.0181	chr3	136084284	136250677	intron	ENSRNOG00000006037
chr5:130014748|130014903	117	114	18	10	10	204	7.4896	7.44633	4.78124	3.94049	3.94639	8.27272	chr5	130014748	130014903	exon	ENSRNOG00000006787
chr3:87830790|87846455	99	72	89	77	80	99	7.24859	6.78336	7.08705	6.88534	6.94639	7.22965	chr3	87830790	87846455	intergenic region	n/a
chr7:76954817|76960354	85	89	122	109	98	109	7.02862	7.08917	7.54205	7.38674	7.23917	7.36848	chr7	76954817	76960354	exon	ENSRNOG00000006816
chr3:111720071|111721770	74	57	66	52	38	40	6.82868	6.44633	6.65571	6.319	5.87239	5.92223	chr3	111720071	111721770	intergenic region	n/a
chr8:32220100|32353636	236	248	284	205	170	170	8.50187	8.56764	8.76106	8.29804	8.03385	8.00969	chr8	32220100	32353636	intergenic region	n/a
chrM:1114|1637	64	79	78	45	50	36	6.61923	6.91722	6.89672	6.11041	6.26832	5.77022	chrM	1114	1637	exon	ENSRNOG00000043866
chr18:80463697|80474009	26	19	33	21	12	21	5.31967	4.86137	5.65571	5.01088	4.20942	4.99261	chr18	80463697	80474009	intergenic region	n/a
chr11:38081033|38086743	18	17	13	10	15	13	4.78916	4.7009	4.31176	3.94049	4.53135	4.30074	chr11	38081033	38086743	intergenic region	n/a
chr13:83673616|83733829	28	32	27	29	20	24	5.42659	5.61344	5.3662	5.47654	4.94639	5.18526	chr13	83673616	83733829	intergenic region	n/a
chr6:22145300|22145850	21	21	24	11	18	12	5.01155	5.00576	5.19628	4.07799	4.79438	4.18526	chr6	22145300	22145850	intergenic region	n/a
chr18:70272301|70285552	29	18	39	29	14	21	5.47721	4.78336	5.89672	5.47654	4.43181	4.99261	chr18	70272301	70285552	exon	ENSRNOG00000018425
chr5:113482223|113515449	21	12	13	14	11	18	5.01155	4.1984	4.31176	4.42591	4.08389	4.77022	chr5	113482223	113515449	exon	ENSRNOG00000006853
chr1:137618731|137684323	326	337	362	277	186	204	8.96796	9.01004	9.11116	8.7323	8.16362	8.27272	chr1	137618731	137684323	intergenic region	n/a
chr4:232501759|232503792	24	26	23	16	20	13	5.20419	5.31388	5.13488	4.61856	4.94639	4.30074	chr4	232501759	232503792	exon	ENSRNOG00000006338
chr17:51992785|51995825	19	17	32	26	21	27	4.86716	4.7009	5.61132	5.319	5.01678	5.35518	chr17	51992785	51995825	exon	ENSRNOG00000017791
chr4:58469416|58480010	46	41	39	46	47	51	6.14279	5.97099	5.89672	6.14212	6.17905	6.27272	chr4	58469416	58480010	exon	ENSRNOG00000011524
chr13:94156958|94157047	157	117	138	113	60	105	7.91385	7.4838	7.71984	7.43874	6.53135	7.31454	chr13	94156958	94157047	exon	ENSRNOG00000003171
chr6:104938310|104969772	96	82	105	90	72	100	7.20419	6.97099	7.32556	7.11041	6.79438	7.24415	chr6	104938310	104969772	intergenic region	n/a
chr8:127587642|127594341	25	15	22	23	15	11	5.26309	4.52033	5.07075	5.14212	4.53135	4.05973	chr8	127587642	127594341	exon	ENSRNOG00000032473
chr7:123695172|123700958	24	16	19	14	20	22	5.20419	4.61344	4.85924	4.42591	4.94639	5.05973	chr7	123695172	123700958	exon	ENSRNOG00000009585
chr9:117049494|117051524	15	10	19	11	17	16	4.52612	3.93537	4.85924	4.07799	4.71192	4.6003	chr9	117049494	117051524	exon	ENSRNOG00000016724
chr19:45129549|45152899	19	13	24	11	23	13	4.86716	4.31388	5.19628	4.07799	5.14802	4.30074	chr19	45129549	45152899	exon	ENSRNOG00000013152
chr19:53683170|53747431	25	19	29	18	23	22	5.26309	4.86137	5.4693	4.78848	5.14802	5.05973	chr19	53683170	53747431	intergenic region	n/a
chr8:515431|516149	22	22	35	26	32	13	5.07866	5.07287	5.7406	5.319	5.62446	4.30074	chr8	515431	516149	exon	ENSRNOG00000029876
chr15:46793789|46793862	68	57	83	50	56	53	6.70669	6.44633	6.98636	6.26241	6.43181	6.32822	chr15	46793789	46793862	exon	ENSRNOG00000013658
chr6:57507458|57543845	10	25	27	20	19	12	3.94116	5.2573	5.3662	4.94049	4.87239	4.18526	chr6	57507458	57543845	intergenic region	n/a
chr10:40575280|40575356	16	20	17	25	15	22	4.61923	4.93537	4.69878	5.26241	4.53135	5.05973	chr10	40575280	40575356	exon	ENSRNOG00000012840
chr3:158659372|158715668	99	101	105	80	85	122	7.24859	7.27165	7.32556	6.94049	7.03385	7.53103	chr3	158659372	158715668	intergenic region	n/a
chr5:156060724|156137601	23	26	26	35	23	33	5.14279	5.31388	5.31176	5.74784	5.14802	5.64469	chr5	156060724	156137601	intron	ENSRNOG00000016249
chr8:84006332|84032853	74	62	65	55	55	88	6.82868	6.56764	6.63368	6.39992	6.40582	7.05973	chr8	84006332	84032853	exon	ENSRNOG00000005934
chr11:38200374|38201886	54	40	50	57	48	36	6.37412	5.93537	6.25517	6.45145	6.20942	5.77022	chr11	38200374	38201886	exon	ENSRNOG00000001682
chr1:170248984|170267697	20	23	11	13	10	17	4.94116	5.137	4.07075	4.319	3.94639	4.68776	chr1	170248984	170267697	exon	ENSRNOG00000016206
chr3:136083977|136250677	20	13	18	20	23	12	4.94116	4.31388	4.78124	4.94049	5.14802	4.18526	chr3	136083977	136250677	intron	ENSRNOG00000006037
chr17:31625925|31626582	42	40	39	27	46	41	6.01155	5.93537	5.89672	5.37345	6.14802	5.95785	chr17	31625925	31626582	exon	ENSRNOG00000032215
chr9:73506933|73508052	18	12	14	13	11	11	4.78916	4.1984	4.41867	4.319	4.08389	4.05973	chr9	73506933	73508052	intergenic region	n/a
chr7:30812713|30833065	44	23	31	18	16	26	6.07866	5.137	5.56551	4.78848	4.62446	5.30074	chr7	30812713	30833065	intergenic region	n/a
chr9:19470071|19472618	78	56	80	47	102	100	6.90463	6.42079	6.93324	6.17315	7.29688	7.24415	chr9	19470071	19472618	exon	ENSRNOG00000011517
chr1:211951683|211954201	29	29	26	28	22	25	5.47721	5.47142	5.31176	5.42591	5.08389	5.24415	chr1	211951683	211954201	intergenic region	n/a
chrX:144352333|144354594	51	67	36	85	87	85	6.29166	6.67953	5.78124	7.02795	7.0674	7.00969	chrX	144352333	144354594	intergenic region	n/a
chr9:1401709|1445018	18	15	13	15	29	17	4.78916	4.52033	4.31176	4.52545	5.48244	4.68776	chr9	1401709	1445018	exon	ENSRNOG00000010637
chr11:27889307|27918235	31	21	38	40	35	22	5.57343	5.00576	5.85924	5.94049	5.75374	5.05973	chr11	27889307	27918235	intergenic region	n/a
chr10:92234900|92236271	24	14	18	21	21	15	5.20419	4.42079	4.78124	5.01088	5.01678	4.50719	chr10	92234900	92236271	intergenic region	n/a
chr2:76191382|76196473	23	18	15	10	11	22	5.14279	4.78336	4.51821	3.94049	4.08389	5.05973	chr2	76191382	76196473	exon	ENSRNOG00000011696
chr13:114058350|114188666	23	14	47	40	31	30	5.14279	4.42079	6.1659	5.94049	5.57866	5.50719	chr13	114058350	114188666	intergenic region	n/a
chr3:111401969|111403965	55	56	49	42	45	30	6.40059	6.42079	6.22603	6.01088	6.11631	5.50719	chr3	111401969	111403965	intergenic region	n/a
chr5:132168489|132177951	32	23	18	10	26	28	5.61923	5.137	4.78124	3.94049	5.3249	5.40765	chr5	132168489	132177951	exon	ENSRNOG00000027183
chrX:114925302|114927710	18	17	29	16	15	11	4.78916	4.7009	5.4693	4.61856	4.53135	4.05973	chrX	114925302	114927710	intron	ENSRNOG00000014789
chr4:247626310|247664961	34	28	32	31	28	44	5.70669	5.42079	5.61132	5.57275	5.43181	6.05973	chr4	247626310	247664961	intron	ENSRNOG00000049378
chr14:85554501|85565410	37	46	35	40	58	53	5.82868	6.137	5.7406	5.94049	6.48244	6.32822	chr14	85554501	85565410	intergenic region	n/a
chr9:113443355|113449920	118	111	99	77	98	96	7.50187	7.40786	7.24067	6.88534	7.23917	7.18526	chr9	113443355	113449920	intron	ENSRNOG00000012504
chr9:94185441|94202884	99	84	86	87	103	97	7.24859	7.00576	7.03758	7.0615	7.31096	7.20021	chr9	94185441	94202884	exon	ENSRNOG00000046793
chr19:36861979|36862510	94	75	86	58	82	99	7.17382	6.84226	7.03758	6.47654	6.98201	7.22965	chr19	36861979	36862510	exon	ENSRNOG00000002983
chr5:154517886|154533005	13	15	13	10	10	12	4.31967	4.52033	4.31176	3.94049	3.94639	4.18526	chr5	154517886	154533005	exon	ENSRNOG00000010396
chr5:109172427|109173790	17	24	14	19	24	19	4.70669	5.1984	4.41867	4.86649	5.20942	4.84822	chr5	109172427	109173790	intergenic region	n/a
chr4:22021603|22021738	69	62	67	63	53	67	6.72776	6.56764	6.67741	6.59584	6.35238	6.66639	chr4	22021603	22021738	exon	ENSRNOG00000006779
chr2:217210327|217325997	20	19	21	20	24	26	4.94116	4.86137	5.00363	4.94049	5.20942	5.30074	chr2	217210327	217325997	intergenic region	n/a
chr3:74283251|74316305	383	395	361	344	259	351	9.20043	9.23915	9.10717	9.04482	8.64127	9.05562	chr3	74283251	74316305	intergenic region	n/a
chr1:127666050|127673886	47	44	40	43	27	41	6.17382	6.07287	5.93324	6.04482	5.37935	5.95785	chr1	127666050	127673886	intron	ENSRNOG00000011290
chr7:113619545|114090501	32	38	39	38	30	34	5.61923	5.86137	5.89672	5.86649	5.53135	5.68776	chr7	113619545	114090501	intergenic region	n/a
chr9:54283836|54283855	30	31	14	31	22	28	5.52612	5.56764	4.41867	5.57275	5.08389	5.40765	chr9	54283836	54283855	intron	ENSRNOG00000015227
chr8:28038469|28046134	28	21	34	26	28	24	5.42659	5.00576	5.69878	5.319	5.43181	5.18526	chr8	28038469	28046134	intron	ENSRNOG00000048164
chr8:92849741|92866062	13	17	11	20	24	17	4.31967	4.7009	4.07075	4.94049	5.20942	4.68776	chr8	92849741	92866062	intron	ENSRNOG00000027728
chr13:106627698|106634845	35	28	26	44	48	44	5.74851	5.42079	5.31176	6.07799	6.20942	6.05973	chr13	106627698	106634845	intergenic region	n/a
chr16:3028457|3032256	18	13	20	11	14	17	4.78916	4.31388	4.93324	4.07799	4.43181	4.68776	chr16	3028457	3032256	exon	ENSRNOG00000014750
chr16:23439776|23484216	38	27	44	32	44	41	5.86716	5.36833	6.07075	5.61856	6.08389	5.95785	chr16	23439776	23484216	exon	ENSRNOG00000013884
chr2:5617237|5621804	40	15	31	31	25	27	5.94116	4.52033	5.56551	5.57275	5.26832	5.35518	chr2	5617237	5621804	intergenic region	n/a
chr11:38199286|38201886	17	15	17	14	14	14	4.70669	4.52033	4.69878	4.42591	4.43181	4.40765	chr11	38199286	38201886	intron	ENSRNOG00000001682
chr3:172859968|172862901	44	35	39	33	26	58	6.07866	5.74272	5.89672	5.66295	5.3249	6.45828	chr3	172859968	172862901	exon	ENSRNOG00000048433
chr17:86028211|86031853	23	13	26	16	11	14	5.14279	4.31388	5.31176	4.61856	4.08389	4.40765	chr17	86028211	86031853	intron	ENSRNOG00000049452
chr1:170228400|170267697	15	14	22	16	14	19	4.52612	4.42079	5.07075	4.61856	4.43181	4.84822	chr1	170228400	170267697	exon	ENSRNOG00000016206
chrM:2514|2670	18	15	14	13	12	13	4.78916	4.52033	4.41867	4.319	4.20942	4.30074	chrM	2514	2670	exon	ENSRNOG00000043866
chr9:73506933|73553425	23	11	16	23	15	23	5.14279	4.07287	4.61132	5.14212	4.53135	5.12386	chr9	73506933	73553425	intergenic region	n/a
chr16:9053536|9054376	21	18	20	10	14	15	5.01155	4.78336	4.93324	3.94049	4.43181	4.50719	chr16	9053536	9054376	exon	ENSRNOG00000010437
chr8:14963439|14966744	75	67	101	86	62	72	6.84805	6.67953	7.26953	7.04482	6.57866	6.77022	chr8	14963439	14966744	intergenic region	n/a
chr9:51713795|51713952	13	12	12	13	17	11	4.31967	4.1984	4.19628	4.319	4.71192	4.05973	chr9	51713795	51713952	exon	ENSRNOG00000003357
chr6:28901738|28910998	18	12	13	23	17	17	4.78916	4.1984	4.31176	5.14212	4.71192	4.68776	chr6	28901738	28910998	exon	ENSRNOG00000024372
chr14:64834274|65083840	19	20	18	13	22	17	4.86716	4.93537	4.78124	4.319	5.08389	4.68776	chr14	64834274	65083840	intergenic region	n/a
chr8:129932808|129938503	26	11	19	26	15	12	5.31967	4.07287	4.85924	5.319	4.53135	4.18526	chr8	129932808	129938503	intergenic region	n/a
chr2:207700606|207708619	24	17	42	16	29	15	5.20419	4.7009	6.00363	4.61856	5.48244	4.50719	chr2	207700606	207708619	exon	ENSRNOG00000020386
chr12:54606|109362	18	13	24	19	17	16	4.78916	4.31388	5.19628	4.86649	4.71192	4.6003	chr12	54606	109362	intergenic region	n/a
chrM:5804|5935	23	31	22	20	23	33	5.14279	5.56764	5.07075	4.94049	5.14802	5.64469	chrM	5804	5935	exon	ENSRNOG00000034234
chr15:46793896|46793994	29	42	40	30	34	33	5.47721	6.00576	5.93324	5.52545	5.71192	5.64469	chr15	46793896	46793994	exon	ENSRNOG00000013658
chr2:5554037|5559806	25	26	26	16	19	31	5.26309	5.31388	5.31176	4.61856	4.87239	5.55449	chr2	5554037	5559806	exon	ENSRNOG00000014795
chr17:77885763|77903937	45	44	54	32	40	55	6.11108	6.07287	6.3662	5.61856	5.94639	6.38166	chr17	77885763	77903937	exon	ENSRNOG00000023593
chr1:228855259|228860550	40	49	35	42	39	33	5.94116	6.22815	5.7406	6.01088	5.90986	5.64469	chr1	228855259	228860550	intron	ENSRNOG00000021103
chr16:54496390|54529868	22	20	31	10	27	26	5.07866	4.93537	5.56551	3.94049	5.37935	5.30074	chr16	54496390	54529868	intron	ENSRNOG00000011420
chr10:108092866|108101421	19	25	13	21	18	19	4.86716	5.2573	4.31176	5.01088	4.79438	4.84822	chr10	108092866	108101421	intron	ENSRNOG00000030537
chr20:33519804|33531714	32	30	24	14	17	28	5.61923	5.52033	5.19628	4.42591	4.71192	5.40765	chr20	33519804	33531714	intergenic region	n/a
chr2:42147315|42162026	18	13	20	22	12	15	4.78916	4.31388	4.93324	5.07799	4.20942	4.50719	chr2	42147315	42162026	exon	ENSRNOG00000047014
chrM:220|366	26	24	33	36	24	39	5.31967	5.1984	5.65571	5.78848	5.20942	5.8857	chrM	220	366	exon	ENSRNOG00000030478
chr15:46797047|46797124	42	35	39	26	0	34	6.01155	5.74272	5.89672	5.319	0.61344	5.68776	chr15	46797047	46797124	exon	ENSRNOG00000013658
chr9:73697821|73703859	12	12	20	24	0	16	4.20419	4.1984	4.93324	5.20352	0.61344	4.6003	chr9	73697821	73703859	intergenic region	n/a
chr14:7176432|7180435	27	13	32	20	9	27	5.37412	4.31388	5.61132	4.94049	3.79438	5.35518	chr14	7176432	7180435	intron	ENSRNOG00000002214
chr10:109349347|109349440	33	22	34	17	0	29	5.66362	5.07287	5.69878	4.70602	0.61344	5.45828	chr10	109349347	109349440	exon	ENSRNOG00000036688
chrM:1118|2201	22	7	17	13	13	15	5.07866	3.42079	4.69878	4.319	4.3249	4.50719	chrM	1118	2201	exon	ENSRNOG00000043866
chr9:27394089|27452155	13	6	11	21	18	17	4.31967	3.1984	4.07075	5.01088	4.79438	4.68776	chr9	27394089	27452155	exon	ENSRNOG00000011000
chr1:163714219|163734154	15	10	9	12	14	12	4.52612	3.93537	3.78124	4.20352	4.43181	4.18526	chr1	163714219	163734154	exon	ENSRNOG00000009891
chr13:118409963|118567791	146	161	0	131	147	132	7.80906	7.94436	0.61344	7.65198	7.82413	7.64469	chr13	118409963	118567791	intergenic region	n/a
chr2:63944347|63948358	33	27	30	20	26	0	5.66362	5.36833	5.51821	4.94049	5.3249	0.61344	chr2	63944347	63948358	intergenic region	n/a
chr4:65984618|66012086	12	20	7	10	12	12	4.20419	4.93537	3.41867	3.94049	4.20942	4.18526	chr4	65984618	66012086	exon	ENSRNOG00000005564
chr8:70501177|70506110	24	33	34	0	17	32	5.20419	5.65783	5.69878	0.61344	4.71192	5.6003	chr8	70501177	70506110	intron	ENSRNOG00000030225
chr8:125551261|125559702	12	22	12	17	12	9	4.20419	5.07287	4.19628	4.70602	4.20942	3.77022	chr8	125551261	125559702	intergenic region	n/a
chr6:24415803|24711725	11	13	12	11	15	7	4.07866	4.31388	4.19628	4.07799	4.53135	3.40765	chr6	24415803	24711725	exon	ENSRNOG00000027796
chr2:113245391|113252072	19	18	18	7	11	12	4.86716	4.78336	4.78124	3.42591	4.08389	4.18526	chr2	113245391	113252072	intergenic region	n/a
chr9:1829226|1834212	16	12	22	25	5	18	4.61923	4.1984	5.07075	5.26241	2.94639	4.77022	chr9	1829226	1834212	exon	ENSRNOG00000013368
chrM:1413|1566	10	12	11	16	14	9	3.94116	4.1984	4.07075	4.61856	4.43181	3.77022	chrM	1413	1566	exon	ENSRNOG00000043866
chrM:426|537	9	17	13	18	22	21	3.78916	4.7009	4.31176	4.78848	5.08389	4.99261	chrM	426	537	exon	ENSRNOG00000030478
chr3:61162969|61182055	17	14	20	18	16	0	4.70669	4.42079	4.93324	4.78848	4.62446	0.61344	chr3	61162969	61182055	exon	ENSRNOG00000024808
chr5:140227261|140237214	14	9	13	13	18	14	4.42659	3.78336	4.31176	4.319	4.79438	4.40765	chr5	140227261	140237214	exon	ENSRNOG00000019381
chr19:54053102|54084431	11	24	0	22	17	13	4.07866	5.1984	0.61344	5.07799	4.71192	4.30074	chr19	54053102	54084431	intergenic region	n/a
chrM:185|352	13	12	11	5	16	14	4.31967	4.1984	4.07075	2.94049	4.62446	4.40765	chrM	185	352	exon	ENSRNOG00000030478
chr6:131677245|131704485	10	14	11	10	14	8	3.94116	4.42079	4.07075	3.94049	4.43181	3.6003	chr6	131677245	131704485	exon	ENSRNOG00000003813
chr14:106259897|106321004	0	13	16	14	23	18	0.61344	4.31388	4.61132	4.42591	5.14802	4.77022	chr14	106259897	106321004	intergenic region	n/a
chrM:2330|2416	39	49	63	30	0	54	5.90463	6.22815	6.5886	5.52545	0.61344	6.35518	chrM	2330	2416	exon	ENSRNOG00000043866
chr2:113223191|113252072	11	15	20	11	6	19	4.07866	4.52033	4.93324	4.07799	3.20942	4.84822	chr2	113223191	113252072	intergenic region	n/a
chr5:64013886|64019640	0	45	68	37	39	41	0.61344	6.10529	6.69878	5.82801	5.90986	5.95785	chr5	64013886	64019640	exon	ENSRNOG00000014635
chr8:57564158|57590128	0	127	93	119	73	75	0.61344	7.60212	7.15047	7.51338	6.81428	6.82912	chr8	57564158	57590128	intergenic region	n/a
chr2:223459714|223459816	12	22	23	11	0	12	4.20419	5.07287	5.13488	4.07799	0.61344	4.18526	chr2	223459714	223459816	exon	ENSRNOG00000030019
chr17:51180482|51260517	17	15	16	17	12	6	4.70669	4.52033	4.61132	4.70602	4.20942	3.18526	chr17	51180482	51260517	exon	ENSRNOG00000016046
chr1:128952696|128958701	12	11	7	15	10	11	4.20419	4.07287	3.41867	4.52545	3.94639	4.05973	chr1	128952696	128958701	exon	ENSRNOG00000037080
chr5:163785223|163790131	15	15	16	9	13	15	4.52612	4.52033	4.61132	3.78848	4.3249	4.50719	chr5	163785223	163790131	exon	ENSRNOG00000033556
chr3:18834452|18846571	21	8	10	16	20	11	5.01155	3.61344	3.93324	4.61856	4.94639	4.05973	chr3	18834452	18846571	exon	ENSRNOG00000017583
chr20:105739|174408	136	68	99	4	17	14	7.70669	6.7009	7.24067	2.61856	4.71192	4.40765	chr20	105739	174408	intergenic region	n/a
chr18:80216467|80474009	11	14	18	22	7	20	4.07866	4.42079	4.78124	5.07799	3.43181	4.92223	chr18	80216467	80474009	intergenic region	n/a
chr20:49521420|49557667	10	10	9	12	17	13	3.94116	3.93537	3.78124	4.20352	4.71192	4.30074	chr20	49521420	49557667	exon	ENSRNOG00000000316
chr7:74005547|74020374	15	12	12	6	16	15	4.52612	4.1984	4.19628	3.20352	4.62446	4.50719	chr7	74005547	74020374	exon	ENSRNOG00000011278
chr11:60605234|60617211	12	8	16	10	12	12	4.20419	3.61344	4.61132	3.94049	4.20942	4.18526	chr11	60605234	60617211	exon	ENSRNOG00000002171
chr1:175135945|175136009	41	63	41	31	16	0	5.97678	6.59072	5.96887	5.57275	4.62446	0.61344	chr1	175135945	175136009	exon	ENSRNOG00000049424
chr9:121281251|121312440	14	8	21	14	12	16	4.42659	3.61344	5.00363	4.42591	4.20942	4.6003	chr9	121281251	121312440	exon	ENSRNOG00000037227
chr8:23554099|23605060	18	8	11	12	12	14	4.78916	3.61344	4.07075	4.20352	4.20942	4.40765	chr8	23554099	23605060	intergenic region	n/a
chr1:258685624|258693123	26	13	20	8	24	22	5.31967	4.31388	4.93324	3.61856	5.20942	5.05973	chr1	258685624	258693123	exon	ENSRNOG00000020723
chr18:1836876|1852699	30	13	23	7	18	18	5.52612	4.31388	5.13488	3.42591	4.79438	4.77022	chr18	1836876	1852699	exon	ENSRNOG00000014031
chr4:232796242|232798721	14	15	14	7	11	14	4.42659	4.52033	4.41867	3.42591	4.08389	4.40765	chr4	232796242	232798721	intergenic region	n/a
chr16:83055169|83056299	0	16	17	12	17	10	0.61344	4.61344	4.69878	4.20352	4.71192	3.92223	chr16	83055169	83056299	exon	ENSRNOG00000016281
chr1:271514410|271514501	12	15	0	11	13	15	4.20419	4.52033	0.61344	4.07799	4.3249	4.50719	chr1	271514410	271514501	exon	ENSRNOG00000046005
chr12:27439785|27448901	15	20	16	15	14	0	4.52612	4.93537	4.61132	4.52545	4.43181	0.61344	chr12	27439785	27448901	intron	ENSRNOG00000001479
chr2:259408856|259422584	12	10	24	8	19	17	4.20419	3.93537	5.19628	3.61856	4.87239	4.68776	chr2	259408856	259422584	intergenic region	n/a
chr6:60927884|60932560	27	15	15	8	12	29	5.37412	4.52033	4.51821	3.61856	4.20942	5.45828	chr6	60927884	60932560	exon	ENSRNOG00000006777
chr18:13136947|13213310	11	10	13	14	7	10	4.07866	3.93537	4.31176	4.42591	3.43181	3.92223	chr18	13136947	13213310	exon	Asxl3
chr18:60520546|60537491	11	10	11	8	13	10	4.07866	3.93537	4.07075	3.61856	4.3249	3.92223	chr18	60520546	60537491	exon	ENSRNOG00000017116
chr11:38200374|38218881	13	7	11	15	11	16	4.31967	3.42079	4.07075	4.52545	4.08389	4.6003	chr11	38200374	38218881	exon	ENSRNOG00000001682
chr11:92231353|92236376	23	14	21	3	24	19	5.14279	4.42079	5.00363	2.20352	5.20942	4.84822	chr11	92231353	92236376	exon	ENSRNOG00000037851
chr9:113343964|113375247	17	13	19	18	6	13	4.70669	4.31388	4.85924	4.78848	3.20942	4.30074	chr9	113343964	113375247	intergenic region	n/a
chr5:121200414|121464632	0	60	70	47	24	22	0.61344	6.52033	6.7406	6.17315	5.20942	5.05973	chr5	121200414	121464632	intergenic region	n/a
chr2:46827157|46868805	17	15	23	22	9	15	4.70669	4.52033	5.13488	5.07799	3.79438	4.50719	chr2	46827157	46868805	intergenic region	n/a
chr4:187654283|187654411	41	32	44	20	23	0	5.97678	5.61344	6.07075	4.94049	5.14802	0.61344	chr4	187654283	187654411	exon	ENSRNOG00000007338
chr9:15264375|15537424	19	13	23	0	18	26	4.86716	4.31388	5.13488	0.61344	4.79438	5.30074	chr9	15264375	15537424	intergenic region	n/a
chr12:11415926|11432004	10	17	8	10	7	13	3.94116	4.7009	3.61132	3.94049	3.43181	4.30074	chr12	11415926	11432004	intron	ENSRNOG00000000942
chr8:80050609|80050670	13	18	0	20	16	0	4.31967	4.78336	0.61344	4.94049	4.62446	0.61344	chr8	80050609	80050670	exon	ENSRNOG00000010362
chr9:26219272|26287625	20	0	55	17	14	0	4.94116	0.61344	6.39268	4.70602	4.43181	0.61344	chr9	26219272	26287625	intergenic region	n/a
chr10:3454334|3459252	12	15	20	6	10	3	4.20419	4.52033	4.93324	3.20352	3.94639	2.18526	chr10	3454334	3459252	exon	ENSRNOG00000002452
chr11:27889440|27918235	13	5	11	17	6	12	4.31967	2.93537	4.07075	4.70602	3.20942	4.18526	chr11	27889440	27918235	intergenic region	n/a
chr6:100915821|101136637	17	16	24	12	0	0	4.70669	4.61344	5.19628	4.20352	0.61344	0.61344	chr6	100915821	101136637	intergenic region	n/a
chr20:15242418|15346751	21	0	25	19	18	0	5.01155	0.61344	5.25517	4.86649	4.79438	0.61344	chr20	15242418	15346751	intergenic region	n/a
chr5:161546620|161552182	18	11	13	16	0	7	4.78916	4.07287	4.31176	4.61856	0.61344	3.40765	chr5	161546620	161552182	intron	ENSRNOG00000017899
chrM:10001|10145	11	9	11	11	15	8	4.07866	3.78336	4.07075	4.07799	4.53135	3.6003	chrM	10001	10145	exon	ENSRNOG00000031053
chr19:66861511|67144041	54	0	72	36	0	45	6.37412	0.61344	6.78124	5.78848	0.61344	6.09215	chr19	66861511	67144041	intergenic region	n/a
chr18:72661066|72854749	12	16	0	12	0	11	4.20419	4.61344	0.61344	4.20352	0.61344	4.05973	chr18	72661066	72854749	intergenic region	n/a
chr13:61924137|62021274	50	46	48	44	0	0	6.26309	6.137	6.19628	6.07799	0.61344	0.61344	chr13	61924137	62021274	intergenic region	n/a
chrM:1306|1587	15	0	0	15	13	13	4.52612	0.61344	0.61344	4.52545	4.3249	4.30074	chrM	1306	1587	exon	ENSRNOG00000043866
chr20:5876384|5878461	0	43	75	26	28	0	0.61344	6.0397	6.84013	5.319	5.43181	0.61344	chr20	5876384	5878461	exon	ENSRNOG00000047706
chr13:94501018|94501095	11	11	16	10	8	0	4.07866	4.07287	4.61132	3.94049	3.62446	0.61344	chr13	94501018	94501095	exon	ENSRNOG00000025731
chr2:176435477|176451133	11	9	11	17	8	11	4.07866	3.78336	4.07075	4.70602	3.62446	4.05973	chr2	176435477	176451133	intergenic region	n/a
chr16:75317821|75425217	64	63	0	62	0	58	6.61923	6.59072	0.61344	6.57275	0.61344	6.45828	chr16	75317821	75425217	intergenic region	n/a
chr1:225393408|225602099	0	38	34	23	0	24	0.61344	5.86137	5.69878	5.14212	0.61344	5.18526	chr1	225393408	225602099	intergenic region	n/a
chr3:63602972|63870473	9	17	27	17	13	7	3.78916	4.7009	5.3662	4.70602	4.3249	3.40765	chr3	63602972	63870473	intergenic region	n/a
chr10:66350083|66354486	20	14	0	17	0	11	4.94116	4.42079	0.61344	4.70602	0.61344	4.05973	chr10	66350083	66354486	intron	ENSRNOG00000010673
chr3:8775661|8776841	7	11	16	11	7	10	3.42659	4.07287	4.61132	4.07799	3.43181	3.92223	chr3	8775661	8776841	exon	ENSRNOG00000017883
chr9:116995258|117051524	0	295	311	240	0	223	0.61344	8.81801	8.89209	8.52545	0.61344	8.4012	chr9	116995258	117051524	intergenic region	n/a
chr3:13148682|13150036	13	0	21	0	10	22	4.31967	0.61344	5.00363	0.61344	3.94639	5.05973	chr3	13148682	13150036	intergenic region	n/a
chr3:172859968|172863028	16	9	13	18	13	6	4.61923	3.78336	4.31176	4.78848	4.3249	3.18526	chr3	172859968	172863028	intergenic region	n/a
chr8:44712098|44718492	0	35	40	38	22	0	0.61344	5.74272	5.93324	5.86649	5.08389	0.61344	chr8	44712098	44718492	intron	ENSRNOG00000024374
chr10:40595224|40595276	0	42	35	27	17	0	0.61344	6.00576	5.7406	5.37345	4.71192	0.61344	chr10	40595224	40595276	exon	ENSRNOG00000012840
chr2:242837186|242846284	11	7	10	9	15	14	4.07866	3.42079	3.93324	3.78848	4.53135	4.40765	chr2	242837186	242846284	exon	ENSRNOG00000025160
chr8:33330162|33353264	19	16	13	9	12	6	4.86716	4.61344	4.31176	3.78848	4.20942	3.18526	chr8	33330162	33353264	exon	ENSRNOG00000008709
chr13:94156727|94156819	17	19	11	7	12	9	4.70669	4.86137	4.07075	3.42591	4.20942	3.77022	chr13	94156727	94156819	exon	ENSRNOG00000003171
chr17:47924405|48015429	36	53	0	39	0	44	5.78916	6.34136	0.61344	5.90396	0.61344	6.05973	chr17	47924405	48015429	intergenic region	n/a
chrM:1114|1263	35	25	0	24	0	11	5.74851	5.2573	0.61344	5.20352	0.61344	4.05973	chrM	1114	1263	exon	ENSRNOG00000043866
chr1:81878990|81879208	0	1945	2787	0	1585	1909	0.61344	11.539	12.0558	0.61344	11.2547	11.4989	chr1	81878990	81879208	exon	ENSRNOG00000018454
chr2:207700606|207729912	21	12	16	9	4	15	5.01155	4.1984	4.61132	3.78848	2.62446	4.50719	chr2	207700606	207729912	exon	ENSRNOG00000020386
chr16:22455608|22684829	38	27	0	15	0	17	5.86716	5.36833	0.61344	4.52545	0.61344	4.68776	chr16	22455608	22684829	intergenic region	n/a
chr6:144332147|144357184	14	11	7	15	18	9	4.42659	4.07287	3.41867	4.52545	4.79438	3.77022	chr6	144332147	144357184	exon	ENSRNOG00000010330
chrM:2290|2358	17	11	12	16	5	9	4.70669	4.07287	4.19628	4.61856	2.94639	3.77022	chrM	2290	2358	exon	ENSRNOG00000043866
chrX:119294537|119294692	10	4	13	13	10	6	3.94116	2.61344	4.31176	4.319	3.94639	3.18526	chrX	119294537	119294692	intergenic region	n/a
chr14:82359157|82606862	0	99	112	0	87	89	0.61344	7.2428	7.41867	0.61344	7.0674	7.07603	chr14	82359157	82606862	intergenic region	n/a
chr12:571898|576111	7	5	11	12	11	15	3.42659	2.93537	4.07075	4.20352	4.08389	4.50719	chr12	571898	576111	intergenic region	n/a
chr2:147318688|147338248	0	15	25	17	19	0	0.61344	4.52033	5.25517	4.70602	4.87239	0.61344	chr2	147318688	147338248	intron	ENSRNOG00000012729
chrM:1884|2004	0	13	0	14	14	13	0.61344	4.31388	0.61344	4.42591	4.43181	4.30074	chrM	1884	2004	exon	ENSRNOG00000043866
chrM:1158|1270	25	15	0	20	6	18	5.26309	4.52033	0.61344	4.94049	3.20942	4.77022	chrM	1158	1270	exon	ENSRNOG00000043866
chr14:112961355|113001212	34	40	52	38	0	0	5.70669	5.93537	6.31176	5.86649	0.61344	0.61344	chr14	112961355	113001212	intergenic region	n/a
chr9:98940897|98941135	15	10	14	3	7	16	4.52612	3.93537	4.41867	2.20352	3.43181	4.6003	chr9	98940897	98941135	exon	ENSRNOG00000020372
chr6:36227172|36699869	31	42	36	0	30	0	5.57343	6.00576	5.78124	0.61344	5.53135	0.61344	chr6	36227172	36699869	intergenic region	n/a
chr4:27412362|27428112	8	15	7	15	10	23	3.61923	4.52033	3.41867	4.52545	3.94639	5.12386	chr4	27412362	27428112	exon	ENSRNOG00000005502
chr1:232147568|232147690	0	15	0	11	11	21	0.61344	4.52033	0.61344	4.07799	4.08389	4.99261	chr1	232147568	232147690	intron	ENSRNOG00000050145
chr14:5852388|5925717	26	6	13	12	0	17	5.31967	3.1984	4.31176	4.20352	0.61344	4.68776	chr14	5852388	5925717	intergenic region	n/a
chr5:138958187|138960403	0	0	15	14	16	17	0.61344	0.61344	4.51821	4.42591	4.62446	4.68776	chr5	138958187	138960403	intron	ENSRNOG00000000147
chr1:208475039|208483951	8	12	20	9	14	17	3.61923	4.1984	4.93324	3.78848	4.43181	4.68776	chr1	208475039	208483951	exon	ENSRNOG00000020497
chr5:174932449|175052435	0	0	31	28	15	27	0.61344	0.61344	5.56551	5.42591	4.53135	5.35518	chr5	174932449	175052435	intergenic region	n/a
chr20:7433729|7474711	70	65	0	0	70	64	6.74851	6.63581	0.61344	0.61344	6.75374	6.6003	chr20	7433729	7474711	intergenic region	n/a
chr9:71787159|71787931	15	7	13	9	12	18	4.52612	3.42079	4.31176	3.78848	4.20942	4.77022	chr9	71787159	71787931	exon	ENSRNOG00000012961
chr10:57254154|57286654	10	8	11	13	6	11	3.94116	3.61344	4.07075	4.319	3.20942	4.05973	chr10	57254154	57286654	exon	ENSRNOG00000005015
chr5:171115143|171155356	10	11	8	9	12	10	3.94116	4.07287	3.61132	3.78848	4.20942	3.92223	chr5	171115143	171155356	exon	ENSRNOG00000017940
chr3:27066930|27141887	17	13	12	7	11	5	4.70669	4.31388	4.19628	3.42591	4.08389	2.92223	chr3	27066930	27141887	intergenic region	n/a
chrM:2187|2320	188	188	0	161	0	257	8.17382	8.16803	0.61344	7.94947	0.61344	8.60592	chrM	2187	2320	exon	ENSRNOG00000043866
chr3:61125640|61135412	6	11	11	12	14	9	3.20419	4.07287	4.07075	4.20352	4.43181	3.77022	chr3	61125640	61135412	exon	ENSRNOG00000024808
chr8:69906817|69909805	11	14	12	6	9	13	4.07866	4.42079	4.19628	3.20352	3.79438	4.30074	chr8	69906817	69909805	exon	ENSRNOG00000011302
chr14:85860172|85860293	15	26	0	17	0	19	4.52612	5.31388	0.61344	4.70602	0.61344	4.84822	chr14	85860172	85860293	exon	ENSRNOG00000008716
chr15:46794529|46794622	340	462	424	0	281	0	9.02862	9.46519	9.33924	0.61344	8.75889	0.61344	chr15	46794529	46794622	exon	ENSRNOG00000013658
chrM:1186|1343	11	8	10	13	10	2	4.07866	3.61344	3.93324	4.319	3.94639	1.6003	chrM	1186	1343	exon	ENSRNOG00000043866
chr20:47947871|47950427	146	0	193	116	0	133	7.80906	0.61344	8.20377	7.47654	0.61344	7.65558	chr20	47947871	47950427	exon	ENSRNOG00000000304
chr14:82243648|82593353	13	15	0	0	12	13	4.31967	4.52033	0.61344	0.61344	4.20942	4.30074	chr14	82243648	82593353	intergenic region	n/a
chr19:41775055|41775349	10	18	10	11	6	8	3.94116	4.78336	3.93324	4.07799	3.20942	3.6003	chr19	41775055	41775349	exon	ENSRNOG00000017879
chr1:171847507|171855556	13	14	15	3	9	13	4.31967	4.42079	4.51821	2.20352	3.79438	4.30074	chr1	171847507	171855556	exon	ENSRNOG00000018176
chr1:85348213|85348338	0	18	14	14	14	8	0.61344	4.78336	4.41867	4.42591	4.43181	3.6003	chr1	85348213	85348338	exon	ENSRNOG00000020871
chr8:33270577|33297059	20	8	14	15	17	9	4.94116	3.61344	4.41867	4.52545	4.71192	3.77022	chr8	33270577	33297059	exon	ENSRNOG00000008709
chr10:255304|330448	18	0	12	16	0	23	4.78916	0.61344	4.19628	4.61856	0.61344	5.12386	chr10	255304	330448	intron	ENSRNOG00000002912
chr8:103947239|103956960	16	6	14	7	20	14	4.61923	3.1984	4.41867	3.42591	4.94639	4.40765	chr8	103947239	103956960	exon	ENSRNOG00000011909
chr15:46794529|46794591	540	13	0	12	6	333	9.69605	4.31388	0.61344	4.20352	3.20942	8.97968	chr15	46794529	46794591	exon	ENSRNOG00000013658
chr19:53738976|53747431	11	10	13	7	15	7	4.07866	3.93537	4.31176	3.42591	4.53135	3.40765	chr19	53738976	53747431	intergenic region	n/a
chr1:271515042|271515144	13	9	13	19	6	11	4.31967	3.78336	4.31176	4.86649	3.20942	4.05973	chr1	271515042	271515144	exon	ENSRNOG00000046005
chr13:99644745|99648138	15	7	13	3	10	11	4.52612	3.42079	4.31176	2.20352	3.94639	4.05973	chr13	99644745	99648138	exon	ENSRNOG00000021497
chr1:229694333|229696441	9	14	19	22	6	13	3.78916	4.42079	4.85924	5.07799	3.20942	4.30074	chr1	229694333	229696441	exon	ENSRNOG00000021202
chr17:7779060|7794892	14	12	16	6	7	19	4.42659	4.1984	4.61132	3.20352	3.43181	4.84822	chr17	7779060	7794892	exon	ENSRNOG00000018651
chr9:43029960|43145436	14	13	15	0	0	16	4.42659	4.31388	4.51821	0.61344	0.61344	4.6003	chr9	43029960	43145436	intergenic region	n/a
chrM:498|644	0	13	12	0	9	18	0.61344	4.31388	4.19628	0.61344	3.79438	4.77022	chrM	498	644	exon	ENSRNOG00000030478
chr3:13893702|13908558	329	0	424	0	0	386	8.98117	0.61344	9.33924	0.61344	0.61344	9.19275	chr3	13893702	13908558	intron	ENSRNOG00000015396
chr2:135651575|135651735	0	20	16	0	0	11	0.61344	4.93537	4.61132	0.61344	0.61344	4.05973	chr2	135651575	135651735	exon	ENSRNOG00000009652
chr16:82095994|82097598	14	4	16	6	10	5	4.42659	2.61344	4.61132	3.20352	3.94639	2.92223	chr16	82095994	82097598	intergenic region	n/a
chr5:141245602|141456882	23	24	0	19	0	0	5.14279	5.1984	0.61344	4.86649	0.61344	0.61344	chr5	141245602	141456882	intergenic region	n/a
chr17:12022005|12039250	6	11	13	4	9	11	3.20419	4.07287	4.31176	2.61856	3.79438	4.05973	chr17	12022005	12039250	exon	ENSRNOG00000016680
chr4:27412362|27467125	8	9	12	10	10	6	3.61923	3.78336	4.19628	3.94049	3.94639	3.18526	chr4	27412362	27467125	exon	ENSRNOG00000005502
chr7:38787662|38798808	52	40	0	0	47	0	6.31967	5.93537	0.61344	0.61344	6.17905	0.61344	chr7	38787662	38798808	exon	ENSRNOG00000004554
chr6:144616971|144627769	14	4	11	6	7	10	4.42659	2.61344	4.07075	3.20352	3.43181	3.92223	chr6	144616971	144627769	exon	ENSRNOG00000009675
chr5:29786922|29798898	33	33	26	0	0	0	5.66362	5.65783	5.31176	0.61344	0.61344	0.61344	chr5	29786922	29798898	intron	ENSRNOG00000014664
chr3:26620596|26847339	0	0	53	0	36	45	0.61344	0.61344	6.33924	0.61344	5.79438	6.09215	chr3	26620596	26847339	intergenic region	n/a
chr4:232579119|232579512	6	8	10	12	7	10	3.20419	3.61344	3.93324	4.20352	3.43181	3.92223	chr4	232579119	232579512	exon	ENSRNOG00000006338
chr5:40693869|40700209	12	11	13	9	6	6	4.20419	4.07287	4.31176	3.78848	3.20942	3.18526	chr5	40693869	40700209	exon	ENSRNOG00000009974
chrM:1652|1844	16	0	12	9	11	4	4.61923	0.61344	4.19628	3.78848	4.08389	2.6003	chrM	1652	1844	exon	ENSRNOG00000043866
chr1:51731038|51765540	52	0	0	49	0	57	6.31967	0.61344	0.61344	6.23327	0.61344	6.43319	chr1	51731038	51765540	intergenic region	n/a
chr8:117621543|117816772	16	0	0	0	13	23	4.61923	0.61344	0.61344	0.61344	4.3249	5.12386	chr8	117621543	117816772	intergenic region	n/a
chr12:11428222|11432004	11	8	12	9	11	8	4.07866	3.61344	4.19628	3.78848	4.08389	3.6003	chr12	11428222	11432004	exon	ENSRNOG00000000942
chr14:85860172|85860309	16	0	15	0	9	13	4.61923	0.61344	4.51821	0.61344	3.79438	4.30074	chr14	85860172	85860309	exon	ENSRNOG00000008716
chr6:82101783|82102215	10	12	12	3	5	8	3.94116	4.1984	4.19628	2.20352	2.94639	3.6003	chr6	82101783	82102215	exon	ENSRNOG00000006905
chr1:262809896|262985684	57	56	0	0	54	0	6.45212	6.42079	0.61344	0.61344	6.37935	0.61344	chr1	262809896	262985684	intergenic region	n/a
chr10:82571240|82571939	131	0	119	0	127	0	7.65265	0.61344	7.50613	0.61344	7.61314	0.61344	chr10	82571240	82571939	exon	ENSRNOG00000003897
chrM:1638|1770	0	47	0	0	29	38	0.61344	6.16803	0.61344	0.61344	5.48244	5.84822	chrM	1638	1770	exon	ENSRNOG00000043866
chr2:229995082|230005795	0	4	8	10	19	28	0.61344	2.61344	3.61132	3.94049	4.87239	5.40765	chr2	229995082	230005795	intron	ENSRNOG00000018659
chrM:1114|1319	8	12	10	21	8	7	3.61923	4.1984	3.93324	5.01088	3.62446	3.40765	chrM	1114	1319	exon	ENSRNOG00000043866
chr17:2218111|2264271	6	10	10	10	6	2	3.20419	3.93537	3.93324	3.94049	3.20942	1.6003	chr17	2218111	2264271	exon	RGD1563615
chrM:1114|1230	0	0	0	33	21	41	0.61344	0.61344	0.61344	5.66295	5.01678	5.95785	chrM	1114	1230	exon	ENSRNOG00000043866
chr6:134116820|134533437	0	18	23	0	18	0	0.61344	4.78336	5.13488	0.61344	4.79438	0.61344	chr6	134116820	134533437	intergenic region	n/a
chr9:1773833|1813766	0	9	10	18	9	16	0.61344	3.78336	3.93324	4.78848	3.79438	4.6003	chr9	1773833	1813766	intron	ENSRNOG00000013368
chr8:23102894|23103424	12	6	15	0	11	7	4.20419	3.1984	4.51821	0.61344	4.08389	3.40765	chr8	23102894	23103424	exon	ENSRNOG00000013752
chr5:168244576|168358964	0	36	30	28	0	0	0.61344	5.78336	5.51821	5.42591	0.61344	0.61344	chr5	168244576	168358964	intergenic region	n/a
chr9:67056432|67071880	12	5	12	5	9	10	4.20419	2.93537	4.19628	2.94049	3.79438	3.92223	chr9	67056432	67071880	exon	ENSRNOG00000017707
chr4:216149785|216149828	0	12	0	0	16	13	0.61344	4.1984	0.61344	0.61344	4.62446	4.30074	chr4	216149785	216149828	exon	ENSRNOG00000014751
chr3:158700381|158722834	42	0	0	46	0	58	6.01155	0.61344	0.61344	6.14212	0.61344	6.45828	chr3	158700381	158722834	intron	LOC679863
chr10:88835565|88873491	0	0	49	0	22	30	0.61344	0.61344	6.22603	0.61344	5.08389	5.50719	chr10	88835565	88873491	intergenic region	n/a
chr14:37051096|37084547	15	8	0	12	10	7	4.52612	3.61344	0.61344	4.20352	3.94639	3.40765	chr14	37051096	37084547	exon	ENSRNOG00000002152
chr3:28465665|28468402	49	43	0	0	0	65	6.23394	6.0397	0.61344	0.61344	0.61344	6.62266	chr3	28465665	28468402	intron	ENSRNOG00000014034
chrM:13279|13385	11	8	9	8	21	10	4.07866	3.61344	3.78124	3.61856	5.01678	3.92223	chrM	13279	13385	exon	ENSRNOG00000029971
chr6:4479924|4481753	8	5	11	5	13	11	3.61923	2.93537	4.07075	2.94049	4.3249	4.05973	chr6	4479924	4481753	intergenic region	n/a
chrM:1114|2201	16	9	16	10	6	7	4.61923	3.78336	4.61132	3.94049	3.20942	3.40765	chrM	1114	2201	exon	ENSRNOG00000043866
chr20:33075145|33087982	0	65	80	0	74	0	0.61344	6.63581	6.93324	0.61344	6.83391	0.61344	chr20	33075145	33087982	intron	ENSRNOG00000000558
chr18:70760144|70834596	0	73	95	0	0	70	0.61344	6.80326	7.18117	0.61344	0.61344	6.72958	chr18	70760144	70834596	intron	ENSRNOG00000018342
chr19:48001233|48023065	13	7	11	6	5	11	4.31967	3.42079	4.07075	3.20352	2.94639	4.05973	chr19	48001233	48023065	exon	ENSRNOG00000014647
chr1:220950502|221380306	18	13	0	14	0	0	4.78916	4.31388	0.61344	4.42591	0.61344	0.61344	chr1	220950502	221380306	intergenic region	n/a
chr13:114043387|114072693	5	14	8	19	17	7	2.94116	4.42079	3.61132	4.86649	4.71192	3.40765	chr13	114043387	114072693	exon	ENSRNOG00000003767
chr12:31817582|31822150	0	0	11	10	0	11	0.61344	0.61344	4.07075	3.94049	0.61344	4.05973	chr12	31817582	31822150	intron	ENSRNOG00000024352
chr15:64784390|64847235	19	0	15	0	18	0	4.86716	0.61344	4.51821	0.61344	4.79438	0.61344	chr15	64784390	64847235	intergenic region	n/a
chr17:82142583|82150110	10	6	4	5	10	10	3.94116	3.1984	2.61132	2.94049	3.94639	3.92223	chr17	82142583	82150110	exon	ENSRNOG00000017595
chr1:267259385|267425069	0	19	13	18	0	0	0.61344	4.86137	4.31176	4.78848	0.61344	0.61344	chr1	267259385	267425069	intergenic region	n/a
chr13:102730725|102962899	133	0	0	0	119	121	7.67451	0.61344	0.61344	0.61344	7.51928	7.51916	chr13	102730725	102962899	intergenic region	n/a
chr4:2558996|2571212	26	25	0	34	0	0	5.31967	5.2573	0.61344	5.70602	0.61344	0.61344	chr4	2558996	2571212	exon	ENSRNOG00000010702
chr7:30806238|30833065	9	10	13	8	6	12	3.78916	3.93537	4.31176	3.61856	3.20942	4.18526	chr7	30806238	30833065	intergenic region	n/a
chr5:2255017|2306884	4	6	12	10	13	9	2.61923	3.1984	4.19628	3.94049	4.3249	3.77022	chr5	2255017	2306884	intergenic region	n/a
chrM:1132|1263	0	11	0	18	0	12	0.61344	4.07287	0.61344	4.78848	0.61344	4.18526	chrM	1132	1263	exon	ENSRNOG00000043866
chr4:221417407|221529949	20	0	0	0	21	16	4.94116	0.61344	0.61344	0.61344	5.01678	4.6003	chr4	221417407	221529949	intergenic region	n/a
chr3:100288774|100293354	58	63	0	0	35	0	6.47721	6.59072	0.61344	0.61344	5.75374	0.61344	chr3	100288774	100293354	intergenic region	n/a
chr1:152512818|152578468	0	0	22	21	15	0	0.61344	0.61344	5.07075	5.01088	4.53135	0.61344	chr1	152512818	152578468	intergenic region	n/a
chr6:113197639|113611306	0	26	0	15	0	22	0.61344	5.31388	0.61344	4.52545	0.61344	5.05973	chr6	113197639	113611306	intergenic region	n/a
chr10:3243151|3314168	16	0	19	0	0	11	4.61923	0.61344	4.85924	0.61344	0.61344	4.05973	chr10	3243151	3314168	intergenic region	n/a
chr1:22411741|22499842	21	0	0	19	0	20	5.01155	0.61344	0.61344	4.86649	0.61344	4.92223	chr1	22411741	22499842	intergenic region	n/a
chr11:70952121|71223967	0	17	33	0	0	14	0.61344	4.7009	5.65571	0.61344	0.61344	4.40765	chr11	70952121	71223967	intergenic region	n/a
chr14:5594650|5749013	23	26	12	0	0	0	5.14279	5.31388	4.19628	0.61344	0.61344	0.61344	chr14	5594650	5749013	intergenic region	n/a
chr5:171145662|171210063	4	10	15	5	10	8	2.61923	3.93537	4.51821	2.94049	3.94639	3.6003	chr5	171145662	171210063	exon	ENSRNOG00000017940
chr18:6014766|6019270	10	9	11	7	11	9	3.94116	3.78336	4.07075	3.42591	4.08389	3.77022	chr18	6014766	6019270	exon	ENSRNOG00000016800
chr16:20950749|21016468	0	24	25	0	0	21	0.61344	5.1984	5.25517	0.61344	0.61344	4.99261	chr16	20950749	21016468	intergenic region	n/a
chr12:27441036|27445459	11	9	12	0	7	16	4.07866	3.78336	4.19628	0.61344	3.43181	4.6003	chr12	27441036	27445459	exon	ENSRNOG00000001479
chr11:18743801|19213949	31	0	0	0	18	25	5.57343	0.61344	0.61344	0.61344	4.79438	5.24415	chr11	18743801	19213949	intergenic region	n/a
chr7:134258390|134521817	0	83	0	81	0	84	0.61344	6.98848	0.61344	6.95841	0.61344	6.99261	chr7	134258390	134521817	intergenic region	n/a
chr15:46793956|46794574	16	10	10	0	5	5	4.61923	3.93537	3.93324	0.61344	2.94639	2.92223	chr15	46793956	46794574	exon	ENSRNOG00000013658
chr15:52180889|52303173	34	0	33	0	0	26	5.70669	0.61344	5.65571	0.61344	0.61344	5.30074	chr15	52180889	52303173	intergenic region	n/a
chr5:168231950|168345925	0	0	45	0	37	38	0.61344	0.61344	6.10317	0.61344	5.83391	5.84822	chr5	168231950	168345925	intergenic region	n/a
chr16:20116079|20132859	13	0	14	13	0	5	4.31967	0.61344	4.41867	4.319	0.61344	2.92223	chr16	20116079	20132859	intergenic region	n/a
chr12:11392311|11432004	7	10	14	13	7	9	3.42659	3.93537	4.41867	4.319	3.43181	3.77022	chr12	11392311	11432004	exon	ENSRNOG00000000942
chr4:28360759|28382059	13	5	9	14	10	5	4.31967	2.93537	3.78124	4.42591	3.94639	2.92223	chr4	28360759	28382059	exon	ENSRNOG00000009894
chr2:79666880|79677219	11	22	10	7	0	5	4.07866	5.07287	3.93324	3.42591	0.61344	2.92223	chr2	79666880	79677219	intergenic region	n/a
chr8:127678828|127701043	9	10	14	13	5	8	3.78916	3.93537	4.41867	4.319	2.94639	3.6003	chr8	127678828	127701043	exon	ENSRNOG00000032884
chr1:8368429|8371790	18	0	21	0	9	13	4.78916	0.61344	5.00363	0.61344	3.79438	4.30074	chr1	8368429	8371790	intron	ENSRNOG00000011058
chr9:44190953|44266060	52	47	0	0	48	0	6.31967	6.16803	0.61344	0.61344	6.20942	0.61344	chr9	44190953	44266060	intron	ENSRNOG00000018511
chrM:1638|1814	15	13	7	10	0	6	4.52612	4.31388	3.41867	3.94049	0.61344	3.18526	chrM	1638	1814	exon	ENSRNOG00000043866
chr13:102720320|102951272	29	36	46	0	0	0	5.47721	5.78336	6.13488	0.61344	0.61344	0.61344	chr13	102720320	102951272	intergenic region	n/a
chr1:220974673|221404544	0	0	24	0	18	20	0.61344	0.61344	5.19628	0.61344	4.79438	4.92223	chr1	220974673	221404544	intergenic region	n/a
chr7:30221517|30537334	0	0	122	0	93	107	0.61344	0.61344	7.54205	0.61344	7.16362	7.34176	chr7	30221517	30537334	intergenic region	n/a
chr16:71501108|71513438	10	6	16	14	3	5	3.94116	3.1984	4.61132	4.42591	2.20942	2.92223	chr16	71501108	71513438	exon	ENSRNOG00000017231
chr8:103214099|103215326	0	0	0	23	22	15	0.61344	0.61344	0.61344	5.14212	5.08389	4.50719	chr8	103214099	103215326	intron	ENSRNOG00000010027
chr11:28103849|28122001	6	9	10	11	10	6	3.20419	3.78336	3.93324	4.07799	3.94639	3.18526	chr11	28103849	28122001	exon	ENSRNOG00000006997
chr14:37060969|37084547	17	7	19	8	15	8	4.70669	3.42079	4.85924	3.61856	4.53135	3.6003	chr14	37060969	37084547	exon	ENSRNOG00000002152
chr4:224655057|224655128	0	6	11	8	10	10	0.61344	3.1984	4.07075	3.61856	3.94639	3.92223	chr4	224655057	224655128	exon	ENSRNOG00000018309
chr1:255173258|255211031	16	9	15	10	8	4	4.61923	3.78336	4.51821	3.94049	3.62446	2.6003	chr1	255173258	255211031	exon	ENSRNOG00000026942
chr20:7436340|7477318	0	13	26	0	22	0	0.61344	4.31388	5.31176	0.61344	5.08389	0.61344	chr20	7436340	7477318	intergenic region	n/a
chrM:2178|2313	0	109	238	0	0	126	0.61344	7.38162	8.50613	0.61344	0.61344	7.57758	chrM	2178	2313	exon	ENSRNOG00000043866
chr7:49584131|49599026	14	8	12	0	8	10	4.42659	3.61344	4.19628	0.61344	3.62446	3.92223	chr7	49584131	49599026	intron	ENSRNOG00000004527
chrM:220|374	40	0	0	27	0	23	5.94116	0.61344	0.61344	5.37345	0.61344	5.12386	chrM	220	374	exon	ENSRNOG00000030478
chrM:1158|1319	17	0	26	0	19	0	4.70669	0.61344	5.31176	0.61344	4.87239	0.61344	chrM	1158	1319	exon	ENSRNOG00000043866
chr1:19084631|19149884	20	13	0	10	0	0	4.94116	4.31388	0.61344	3.94049	0.61344	0.61344	chr1	19084631	19149884	intergenic region	n/a
chr20:15007828|15338469	0	15	12	12	0	0	0.61344	4.52033	4.19628	4.20352	0.61344	0.61344	chr20	15007828	15338469	intergenic region	n/a
chr1:152515045|152580738	0	0	25	20	21	0	0.61344	0.61344	5.25517	4.94049	5.01678	0.61344	chr1	152515045	152580738	intergenic region	n/a
chr13:78539722|78547255	7	11	8	5	10	13	3.42659	4.07287	3.61132	2.94049	3.94639	4.30074	chr13	78539722	78547255	intergenic region	n/a
chr3:63855672|63870473	17	5	12	3	8	11	4.70669	2.93537	4.19628	2.20352	3.62446	4.05973	chr3	63855672	63870473	intron	ENSRNOG00000009300
chr5:57089461|57089557	10	13	5	2	13	3	3.94116	4.31388	2.93324	1.61856	4.3249	2.18526	chr5	57089461	57089557	intergenic region	n/a
chr7:49584131|49599178	16	20	9	15	7	6	4.61923	4.93537	3.78124	4.52545	3.43181	3.18526	chr7	49584131	49599178	intron	ENSRNOG00000004527
chr1:63025748|63093608	38	0	0	33	37	0	5.86716	0.61344	0.61344	5.66295	5.83391	0.61344	chr1	63025748	63093608	intergenic region	n/a
chr8:23300744|23334992	16	0	0	0	10	11	4.61923	0.61344	0.61344	0.61344	3.94639	4.05973	chr8	23300744	23334992	intergenic region	n/a
chrM:67|196	50	0	0	69	38	0	6.26309	0.61344	0.61344	6.72708	5.87239	0.61344	chrM	67	196	intergenic region	n/a
chr2:270348892|270348980	8	0	14	16	0	17	3.61923	0.61344	4.41867	4.61856	0.61344	4.68776	chr2	270348892	270348980	exon	ENSRNOG00000014857
chr17:51260365|51297444	46	0	46	0	0	43	6.14279	0.61344	6.13488	0.61344	0.61344	6.02656	chr17	51260365	51297444	intron	ENSRNOG00000016046
chr14:69844169|69863273	12	6	7	7	14	13	4.20419	3.1984	3.41867	3.42591	4.43181	4.30074	chr14	69844169	69863273	exon	ENSRNOG00000003787
chrX:28986769|28986900	12	15	0	0	0	14	4.20419	4.52033	0.61344	0.61344	0.61344	4.40765	chrX	28986769	28986900	exon	ENSRNOG00000047931
chr17:11447398|11524631	0	26	27	17	0	0	0.61344	5.31388	5.3662	4.70602	0.61344	0.61344	chr17	11447398	11524631	intron	ENSRNOG00000000133
chr6:83299081|83300841	10	7	16	6	9	12	3.94116	3.42079	4.61132	3.20352	3.79438	4.18526	chr6	83299081	83300841	exon	ENSRNOG00000004841
chr11:62089024|62116864	12	6	16	11	4	7	4.20419	3.1984	4.61132	4.07799	2.62446	3.40765	chr11	62089024	62116864	exon	ENSRNOG00000002176
chr10:61238363|61413955	11	9	15	20	0	0	4.07866	3.78336	4.51821	4.94049	0.61344	0.61344	chr10	61238363	61413955	intergenic region	n/a
chr1:52206446|52324468	35	0	0	33	0	46	5.74851	0.61344	0.61344	5.66295	0.61344	6.12386	chr1	52206446	52324468	intergenic region	n/a
chr13:118257037|118542755	0	22	0	0	27	25	0.61344	5.07287	0.61344	0.61344	5.37935	5.24415	chr13	118257037	118542755	intergenic region	n/a
chr10:66002822|66130045	0	0	0	13	15	14	0.61344	0.61344	0.61344	4.319	4.53135	4.40765	chr10	66002822	66130045	intergenic region	n/a
chr1:182091419|182273107	26	0	0	0	25	22	5.31967	0.61344	0.61344	0.61344	5.26832	5.05973	chr1	182091419	182273107	intron	ENSRNOG00000009812
chr17:65613912|65642353	20	6	11	6	10	6	4.94116	3.1984	4.07075	3.20352	3.94639	3.18526	chr17	65613912	65642353	exon	ENSRNOG00000014670
chr11:77806053|77833367	10	3	13	7	12	6	3.94116	2.1984	4.31176	3.42591	4.20942	3.18526	chr11	77806053	77833367	exon	ENSRNOG00000001717
chr14:34301506|34341246	0	0	0	11	15	17	0.61344	0.61344	0.61344	4.07799	4.53135	4.68776	chr14	34301506	34341246	intergenic region	n/a
chr4:65984618|65993027	10	6	8	10	7	17	3.94116	3.1984	3.61132	3.94049	3.43181	4.68776	chr4	65984618	65993027	exon	ENSRNOG00000005564
chr11:18743316|19212767	18	21	0	14	0	0	4.78916	5.00576	0.61344	4.42591	0.61344	0.61344	chr11	18743316	19212767	intergenic region	n/a
chr10:106986497|106986597	0	13	15	11	0	9	0.61344	4.31388	4.51821	4.07799	0.61344	3.77022	chr10	106986497	106986597	exon	ENSRNOG00000003148
chr13:79433529|79441827	14	6	6	5	15	18	4.42659	3.1984	3.19628	2.94049	4.53135	4.77022	chr13	79433529	79441827	intergenic region	n/a
chr1:248233661|248267046	0	20	0	18	0	14	0.61344	4.93537	0.61344	4.78848	0.61344	4.40765	chr1	248233661	248267046	intergenic region	n/a
chr6:113225568|113227971	8	8	10	12	12	7	3.61923	3.61344	3.93324	4.20352	4.20942	3.40765	chr6	113225568	113227971	intron	ENSRNOG00000029871
chr9:88783702|88801158	30	29	0	17	9	0	5.52612	5.47142	0.61344	4.70602	3.79438	0.61344	chr9	88783702	88801158	intergenic region	n/a
chr18:57644242|57645767	0	30	0	29	26	0	0.61344	5.52033	0.61344	5.47654	5.3249	0.61344	chr18	57644242	57645767	exon	ENSRNOG00000038784
chr7:60392972|60410823	5	17	10	10	3	7	2.94116	4.7009	3.93324	3.94049	2.20942	3.40765	chr7	60392972	60410823	exon	ENSRNOG00000005927
chr19:33381393|33389371	7	10	5	0	15	3	3.42659	3.93537	2.93324	0.61344	4.53135	2.18526	chr19	33381393	33389371	exon	ENSRNOG00000015843
chrX:152900346|153328505	0	0	15	0	0	22	0.61344	0.61344	4.51821	0.61344	0.61344	5.05973	chrX	152900346	153328505	intergenic region	n/a
chr4:29455730|29456115	0	58	94	0	0	0	0.61344	6.47142	7.1659	0.61344	0.61344	0.61344	chr4	29455730	29456115	intergenic region	n/a
chr1:152513608|152578763	0	0	14	0	14	0	0.61344	0.61344	4.41867	0.61344	4.43181	0.61344	chr1	152513608	152578763	intergenic region	n/a
chr20:7435438|7475640	99	44	0	0	0	0	7.24859	6.07287	0.61344	0.61344	0.61344	0.61344	chr20	7435438	7475640	intergenic region	n/a
chr1:262815852|262989677	0	0	32	0	0	38	0.61344	0.61344	5.61132	0.61344	0.61344	5.84822	chr1	262815852	262989677	intergenic region	n/a
chr13:102675105|102848422	0	0	15	7	10	0	0.61344	0.61344	4.51821	3.42591	3.94639	0.61344	chr13	102675105	102848422	intergenic region	n/a
chr13:90142060|90236674	18	0	0	11	0	0	4.78916	0.61344	0.61344	4.07799	0.61344	0.61344	chr13	90142060	90236674	intergenic region	n/a
chr10:109713127|110043024	26	0	0	0	0	55	5.31967	0.61344	0.61344	0.61344	0.61344	6.38166	chr10	109713127	110043024	intergenic region	n/a
chr16:20952167|21017837	11	21	0	8	0	0	4.07866	5.00576	0.61344	3.61856	0.61344	0.61344	chr16	20952167	21017837	intergenic region	n/a
chr1:197907157|197917342	8	12	7	5	9	11	3.61923	4.1984	3.41867	2.94049	3.79438	4.05973	chr1	197907157	197917342	exon	ENSRNOG00000025940
chr10:90530043|90545725	65	0	0	55	0	0	6.6416	0.61344	0.61344	6.39992	0.61344	0.61344	chr10	90530043	90545725	intergenic region	n/a
chrX:27354759|27424652	0	20	18	0	0	0	0.61344	4.93537	4.78124	0.61344	0.61344	0.61344	chrX	27354759	27424652	intergenic region	n/a
chrM:69|206	0	15	6	0	0	10	0.61344	4.52033	3.19628	0.61344	0.61344	3.92223	chrM	69	206	intergenic region	n/a
chr3:13900092|13900145	13	0	0	21	0	0	4.31967	0.61344	0.61344	5.01088	0.61344	0.61344	chr3	13900092	13900145	exon	ENSRNOG00000015396
chr20:6390282|6581842	0	0	16	5	16	0	0.61344	0.61344	4.61132	2.94049	4.62446	0.61344	chr20	6390282	6581842	intergenic region	n/a
chr1:19060720|19127130	15	0	0	0	12	0	4.52612	0.61344	0.61344	0.61344	4.20942	0.61344	chr1	19060720	19127130	intergenic region	n/a
chr15:43903119|43926263	7	4	6	6	11	13	3.42659	2.61344	3.19628	3.20352	4.08389	4.30074	chr15	43903119	43926263	exon	ENSRNOG00000008053
chr10:104838253|104912613	21	0	0	33	0	0	5.01155	0.61344	0.61344	5.66295	0.61344	0.61344	chr10	104838253	104912613	intergenic region	n/a
chrM:1658|1817	25	0	17	0	0	0	5.26309	0.61344	4.69878	0.61344	0.61344	0.61344	chrM	1658	1817	exon	ENSRNOG00000043866
chr3:27072777|27141887	14	6	8	0	2	13	4.42659	3.1984	3.61132	0.61344	1.62446	4.30074	chr3	27072777	27141887	exon	ENSRNOG00000010150
chrM:1884|2120	15	19	0	0	0	2	4.52612	4.86137	0.61344	0.61344	0.61344	1.6003	chrM	1884	2120	exon	ENSRNOG00000043866
chr6:140783412|141200278	0	0	40	34	0	0	0.61344	0.61344	5.93324	5.70602	0.61344	0.61344	chr6	140783412	141200278	intergenic region	n/a
chr10:82577482|82577589	0	0	0	0	53	44	0.61344	0.61344	0.61344	0.61344	6.35238	6.05973	chr10	82577482	82577589	exon	ENSRNOG00000003897
chr1:137678787|137692389	12	4	11	4	6	0	4.20419	2.61344	4.07075	2.61856	3.20942	0.61344	chr1	137678787	137692389	exon	ENSRNOG00000011160
chr14:85860172|85860300	0	0	16	0	18	0	0.61344	0.61344	4.61132	0.61344	4.79438	0.61344	chr14	85860172	85860300	exon	ENSRNOG00000008716
chr1:195309428|195499608	25	0	17	0	0	0	5.26309	0.61344	4.69878	0.61344	0.61344	0.61344	chr1	195309428	195499608	intergenic region	n/a
chr1:220927996|221364414	15	0	0	0	25	0	4.52612	0.61344	0.61344	0.61344	5.26832	0.61344	chr1	220927996	221364414	intergenic region	n/a
chrM:185|318	0	9	11	0	0	14	0.61344	3.78336	4.07075	0.61344	0.61344	4.40765	chrM	185	318	exon	ENSRNOG00000030478
chr6:21397997|21635798	0	0	50	67	0	0	0.61344	0.61344	6.25517	6.68465	0.61344	0.61344	chr6	21397997	21635798	intergenic region	n/a
chr3:168006113|168155851	0	0	15	0	18	0	0.61344	0.61344	4.51821	0.61344	4.79438	0.61344	chr3	168006113	168155851	intron	ENSRNOG00000018747
chr1:103690978|103737707	15	7	4	14	8	9	4.52612	3.42079	2.61132	4.42591	3.62446	3.77022	chr1	103690978	103737707	exon	ENSRNOG00000011488
chrM:1111|1230	65	57	0	0	0	0	6.6416	6.44633	0.61344	0.61344	0.61344	0.61344	chrM	1111	1230	exon	ENSRNOG00000043866
chr5:77679669|77962675	0	0	26	27	0	0	0.61344	0.61344	5.31176	5.37345	0.61344	0.61344	chr5	77679669	77962675	intergenic region	n/a
chr4:221412791|221524668	19	0	20	0	0	0	4.86716	0.61344	4.93324	0.61344	0.61344	0.61344	chr4	221412791	221524668	intergenic region	n/a
chrM:502|560	0	0	13	0	0	15	0.61344	0.61344	4.31176	0.61344	0.61344	4.50719	chrM	502	560	exon	ENSRNOG00000030478
chr2:271334805|271338420	21	7	13	4	4	3	5.01155	3.42079	4.31176	2.61856	2.62446	2.18526	chr2	271334805	271338420	exon	ENSRNOG00000031997
chr7:47441603|47442173	8	6	12	5	2	12	3.61923	3.1984	4.19628	2.94049	1.62446	4.18526	chr7	47441603	47442173	exon	ENSRNOG00000004585
chr6:39269684|39270746	0	0	31	0	10	0	0.61344	0.61344	5.56551	0.61344	3.94639	0.61344	chr6	39269684	39270746	intergenic region	n/a
chrX:27353983|27423925	0	14	0	0	10	0	0.61344	4.42079	0.61344	0.61344	3.94639	0.61344	chrX	27353983	27423925	intergenic region	n/a
chr1:85526270|85526371	33	19	0	0	0	0	5.66362	4.86137	0.61344	0.61344	0.61344	0.61344	chr1	85526270	85526371	intergenic region	n/a
chr3:13848863|13851411	13	0	12	9	0	0	4.31967	0.61344	4.19628	3.78848	0.61344	0.61344	chr3	13848863	13851411	intron	ENSRNOG00000015237
chr15:27736454|27736972	16	9	8	7	11	9	4.61923	3.78336	3.61132	3.42591	4.08389	3.77022	chr15	27736454	27736972	exon	ENSRNOG00000010489
chr17:91386365|91481759	0	0	0	0	38	42	0.61344	0.61344	0.61344	0.61344	5.87239	5.99261	chr17	91386365	91481759	intergenic region	n/a
chr5:94876819|94885653	36	30	0	0	0	0	5.78916	5.52033	0.61344	0.61344	0.61344	0.61344	chr5	94876819	94885653	intron	ENSRNOG00000006644
chr6:68895024|68895292	12	5	11	7	6	0	4.20419	2.93537	4.07075	3.42591	3.20942	0.61344	chr6	68895024	68895292	exon	LOC100362999
chr7:30812713|30922329	7	7	12	6	5	12	3.42659	3.42079	4.19628	3.20352	2.94639	4.18526	chr7	30812713	30922329	intergenic region	n/a
chr2:42574415|42816956	19	0	19	0	0	0	4.86716	0.61344	4.85924	0.61344	0.61344	0.61344	chr2	42574415	42816956	intergenic region	n/a
chr1:228539393|228585542	55	0	0	0	0	27	6.40059	0.61344	0.61344	0.61344	0.61344	5.35518	chr1	228539393	228585542	intergenic region	n/a
chr15:2505825|2687633	0	0	0	0	18	10	0.61344	0.61344	0.61344	0.61344	4.79438	3.92223	chr15	2505825	2687633	intergenic region	n/a
chr1:231982683|231982751	10	0	0	0	18	0	3.94116	0.61344	0.61344	0.61344	4.79438	0.61344	chr1	231982683	231982751	exon	ENSRNOG00000019636
chr5:140227261|140260889	9	12	11	5	9	8	3.78916	4.1984	4.07075	2.94049	3.79438	3.6003	chr5	140227261	140260889	exon	ENSRNOG00000019381
chr1:227265181|227357993	0	23	0	0	0	23	0.61344	5.137	0.61344	0.61344	0.61344	5.12386	chr1	227265181	227357993	intergenic region	n/a
chr7:65178356|65180004	8	5	10	8	9	11	3.61923	2.93537	3.93324	3.61856	3.79438	4.05973	chr7	65178356	65180004	exon	ENSRNOG00000004226
chr10:59032137|59036607	7	5	11	6	10	8	3.42659	2.93537	4.07075	3.20352	3.94639	3.6003	chr10	59032137	59036607	exon	ENSRNOG00000016212
chr10:82567005|82567049	0	25	0	0	28	0	0.61344	5.2573	0.61344	0.61344	5.43181	0.61344	chr10	82567005	82567049	exon	ENSRNOG00000003897
chrX:152823181|153250430	22	0	0	29	0	0	5.07866	0.61344	0.61344	5.47654	0.61344	0.61344	chrX	152823181	153250430	intergenic region	n/a
chr20:6973036|6997207	0	12	15	0	0	0	0.61344	4.1984	4.51821	0.61344	0.61344	0.61344	chr20	6973036	6997207	intergenic region	n/a
chr9:1401709|1405789	9	12	7	14	3	6	3.78916	4.1984	3.41867	4.42591	2.20942	3.18526	chr9	1401709	1405789	exon	ENSRNOG00000010637
chr10:35648535|35648594	42	0	0	0	0	36	6.01155	0.61344	0.61344	0.61344	0.61344	5.77022	chr10	35648535	35648594	exon	ENSRNOG00000003399
chr16:3028457|3040386	10	6	11	9	7	9	3.94116	3.1984	4.07075	3.78848	3.43181	3.77022	chr16	3028457	3040386	exon	ENSRNOG00000014750
chr1:234284939|234650512	0	15	0	6	0	16	0.61344	4.52033	0.61344	3.20352	0.61344	4.6003	chr1	234284939	234650512	intergenic region	n/a
chr5:61563838|61566519	0	23	0	0	0	28	0.61344	5.137	0.61344	0.61344	0.61344	5.40765	chr5	61563838	61566519	exon	ENSRNOG00000007029
chr1:78801613|79068364	0	0	124	0	85	0	0.61344	0.61344	7.56551	0.61344	7.03385	0.61344	chr1	78801613	79068364	intergenic region	n/a
chr6:81956185|81994364	9	10	14	8	8	5	3.78916	3.93537	4.41867	3.61856	3.62446	2.92223	chr6	81956185	81994364	exon	ENSRNOG00000005585
chr1:63022188|63090363	23	0	0	0	21	0	5.14279	0.61344	0.61344	0.61344	5.01678	0.61344	chr1	63022188	63090363	intergenic region	n/a
chr5:27330442|27340270	0	8	12	12	0	0	0.61344	3.61344	4.19628	4.20352	0.61344	0.61344	chr5	27330442	27340270	intergenic region	n/a
chr5:155773732|155778737	0	0	7	0	13	10	0.61344	0.61344	3.41867	0.61344	4.3249	3.92223	chr5	155773732	155778737	intron	ENSRNOG00000042411
chr8:84014941|84032853	14	5	6	9	10	9	4.42659	2.93537	3.19628	3.78848	3.94639	3.77022	chr8	84014941	84032853	exon	ENSRNOG00000005934
chr9:51711620|51711835	0	0	198	126	0	0	0.61344	0.61344	8.24067	7.59584	0.61344	0.61344	chr9	51711620	51711835	exon	ENSRNOG00000003357
chr18:78878947|78880870	2	5	6	12	8	12	1.61923	2.93537	3.19628	4.20352	3.62446	4.18526	chr18	78878947	78880870	intergenic region	n/a
chr14:14428270|14444671	6	13	0	7	11	0	3.20419	4.31388	0.61344	3.42591	4.08389	0.61344	chr14	14428270	14444671	intron	ENSRNOG00000002053
chr4:224662762|224662856	0	0	0	19	0	18	0.61344	0.61344	0.61344	4.86649	0.61344	4.77022	chr4	224662762	224662856	intergenic region	n/a
chr2:257079666|257113546	13	7	9	7	6	11	4.31967	3.42079	3.78124	3.42591	3.20942	4.05973	chr2	257079666	257113546	exon	ENSRNOG00000012091
chr1:8191426|8195134	117	0	0	0	0	80	7.4896	0.61344	0.61344	0.61344	0.61344	6.92223	chr1	8191426	8195134	intron	ENSRNOG00000011058
chr20:36101593|36132300	0	41	0	0	0	31	0.61344	5.97099	0.61344	0.61344	0.61344	5.55449	chr20	36101593	36132300	intron	ENSRNOG00000000412
chrM:1495|1650	0	0	45	40	0	0	0.61344	0.61344	6.10317	5.94049	0.61344	0.61344	chrM	1495	1650	exon	ENSRNOG00000043866
chr17:17142356|17159229	0	17	16	0	0	0	0.61344	4.7009	4.61132	0.61344	0.61344	0.61344	chr17	17142356	17159229	intergenic region	n/a
chr13:92685325|92685380	4	6	10	5	2	10	2.61923	3.1984	3.93324	2.94049	1.62446	3.92223	chr13	92685325	92685380	exon	ENSRNOG00000002773
chr9:51710448|51711673	0	0	0	152	194	0	0.61344	0.61344	0.61344	7.86649	8.22437	0.61344	chr9	51710448	51711673	exon	ENSRNOG00000003357
chr3:158722796|158731600	67	0	0	63	0	0	6.68532	0.61344	0.61344	6.59584	0.61344	0.61344	chr3	158722796	158731600	intron	ENSRNOG00000020337
chr4:6240827|6243558	12	8	11	8	3	8	4.20419	3.61344	4.07075	3.61856	2.20942	3.6003	chr4	6240827	6243558	intergenic region	n/a
chr14:34294950|34337351	0	18	0	0	16	0	0.61344	4.78336	0.61344	0.61344	4.62446	0.61344	chr14	34294950	34337351	intergenic region	n/a
chrM:1638|1742	0	0	15	16	0	0	0.61344	0.61344	4.51821	4.61856	0.61344	0.61344	chrM	1638	1742	exon	ENSRNOG00000043866
chr10:86019882|86024376	7	10	4	4	8	12	3.42659	3.93537	2.61132	2.61856	3.62446	4.18526	chr10	86019882	86024376	intergenic region	n/a
chr4:221395242|221506425	0	32	0	35	0	0	0.61344	5.61344	0.61344	5.74784	0.61344	0.61344	chr4	221395242	221506425	intergenic region	n/a
chr10:67270800|67281781	0	0	0	0	25	24	0.61344	0.61344	0.61344	0.61344	5.26832	5.18526	chr10	67270800	67281781	intron	ENSRNOG00000004093
chr10:53488197|53550721	0	0	0	10	32	7	0.61344	0.61344	0.61344	3.94049	5.62446	3.40765	chr10	53488197	53550721	intergenic region	n/a
chr3:157170227|157170303	0	36	0	0	0	26	0.61344	5.78336	0.61344	0.61344	0.61344	5.30074	chr3	157170227	157170303	exon	ENSRNOG00000025443
chrX:19866267|20105611	0	0	23	0	19	0	0.61344	0.61344	5.13488	0.61344	4.87239	0.61344	chrX	19866267	20105611	intergenic region	n/a
chr4:247397579|247417755	0	32	0	32	0	0	0.61344	5.61344	0.61344	5.61856	0.61344	0.61344	chr4	247397579	247417755	intergenic region	n/a
chr17:91381176|91478157	0	0	20	0	0	21	0.61344	0.61344	4.93324	0.61344	0.61344	4.99261	chr17	91381176	91478157	intergenic region	n/a
chr7:60285336|60324072	0	73	0	0	0	154	0.61344	6.80326	0.61344	0.61344	0.61344	7.86708	chr7	60285336	60324072	intergenic region	n/a
chr7:30229448|30547021	55	0	55	0	0	0	6.40059	0.61344	6.39268	0.61344	0.61344	0.61344	chr7	30229448	30547021	intergenic region	n/a
chr10:12835226|12916807	183	0	179	0	0	0	8.13493	0.61344	8.09513	0.61344	0.61344	0.61344	chr10	12835226	12916807	intergenic region	n/a
chr1:285948090|285988066	14	14	6	7	7	6	4.42659	4.42079	3.19628	3.42591	3.43181	3.18526	chr1	285948090	285988066	exon	ENSRNOG00000017406
chr20:52333595|52346625	0	0	27	0	16	0	0.61344	0.61344	5.3662	0.61344	4.62446	0.61344	chr20	52333595	52346625	intron	ENSRNOG00000000327
chrX:16076503|16178219	0	15	0	0	0	10	0.61344	4.52033	0.61344	0.61344	0.61344	3.92223	chrX	16076503	16178219	intergenic region	n/a
chrM:1114|1299	7	12	6	3	13	6	3.42659	4.1984	3.19628	2.20352	4.3249	3.18526	chrM	1114	1299	exon	ENSRNOG00000043866
chr9:50273288|50354230	0	27	0	0	0	24	0.61344	5.36833	0.61344	0.61344	0.61344	5.18526	chr9	50273288	50354230	intergenic region	n/a
chr10:82573721|82573828	4	32	3	11	3	2	2.61923	5.61344	2.19628	4.07799	2.20942	1.6003	chr10	82573721	82573828	exon	ENSRNOG00000003897
chr8:1615625|1717993	0	0	0	26	0	34	0.61344	0.61344	0.61344	5.319	0.61344	5.68776	chr8	1615625	1717993	intron	ENSRNOG00000006957
chr1:42207591|42207662	8	10	10	5	0	0	3.61923	3.93537	3.93324	2.94049	0.61344	0.61344	chr1	42207591	42207662	exon	ENSRNOG00000019549
chr2:268768811|268772272	0	11	0	0	0	13	0.61344	4.07287	0.61344	0.61344	0.61344	4.30074	chr2	268768811	268772272	intron	ENSRNOG00000009205
chr4:222579076|222778106	0	0	0	0	27	37	0.61344	0.61344	0.61344	0.61344	5.37935	5.80975	chr4	222579076	222778106	intergenic region	n/a
chr8:45743519|45752439	42	0	59	0	0	0	6.01155	0.61344	6.49396	0.61344	0.61344	0.61344	chr8	45743519	45752439	intergenic region	n/a
chrM:1658|1848	0	0	0	0	18	14	0.61344	0.61344	0.61344	0.61344	4.79438	4.40765	chrM	1658	1848	exon	ENSRNOG00000043866
chr2:253065102|253294705	12	0	0	0	0	12	4.20419	0.61344	0.61344	0.61344	0.61344	4.18526	chr2	253065102	253294705	intergenic region	n/a
chr4:221406039|221518819	0	0	0	36	48	0	0.61344	0.61344	0.61344	5.78848	6.20942	0.61344	chr4	221406039	221518819	intergenic region	n/a
chr10:29159196|29160139	7	9	7	8	10	11	3.42659	3.78336	3.41867	3.61856	3.94639	4.05973	chr10	29159196	29160139	exon	ENSRNOG00000003936
chr4:612107|861706	0	0	12	0	0	10	0.61344	0.61344	4.19628	0.61344	0.61344	3.92223	chr4	612107	861706	intergenic region	n/a
chr8:77379984|77384752	0	0	0	77	0	64	0.61344	0.61344	0.61344	6.88534	0.61344	6.6003	chr8	77379984	77384752	intron	ENSRNOG00000018373
chr4:58225235|58241357	8	2	18	5	9	11	3.61923	1.61344	4.78124	2.94049	3.79438	4.05973	chr4	58225235	58241357	intergenic region	n/a
chr13:94155953|94156088	73	75	0	0	0	2	6.80906	6.84226	0.61344	0.61344	0.61344	1.6003	chr13	94155953	94156088	exon	ENSRNOG00000003171
chr10:107673653|107934392	5	13	7	8	8	11	2.94116	4.31388	3.41867	3.61856	3.62446	4.05973	chr10	107673653	107934392	intergenic region	n/a
chr10:94727225|94727338	0	37	0	0	0	28	0.61344	5.82289	0.61344	0.61344	0.61344	5.40765	chr10	94727225	94727338	exon	ENSRNOG00000030680
chr4:221416503|221526135	0	19	22	0	0	0	0.61344	4.86137	5.07075	0.61344	0.61344	0.61344	chr4	221416503	221526135	intergenic region	n/a
chrX:21866815|21871242	0	0	0	0	27	38	0.61344	0.61344	0.61344	0.61344	5.37935	5.84822	chrX	21866815	21871242	exon	LOC501546
chr14:85859973|85860073	21	0	0	13	0	0	5.01155	0.61344	0.61344	4.319	0.61344	0.61344	chr14	85859973	85860073	exon	ENSRNOG00000008716
chrM:1884|1990	10	0	12	4	0	5	3.94116	0.61344	4.19628	2.61856	0.61344	2.92223	chrM	1884	1990	exon	ENSRNOG00000043866
chr4:31417805|31418190	0	85	99	0	0	0	0.61344	7.02283	7.24067	0.61344	0.61344	0.61344	chr4	31417805	31418190	exon	ENSRNOG00000011292
chr13:90159920|90250193	0	12	0	10	0	0	0.61344	4.1984	0.61344	3.94049	0.61344	0.61344	chr13	90159920	90250193	intergenic region	n/a
chrM:1656|1844	0	14	0	15	5	5	0.61344	4.42079	0.61344	4.52545	2.94639	2.92223	chrM	1656	1844	exon	ENSRNOG00000043866
chr4:217034308|217039724	7	5	13	3	10	7	3.42659	2.93537	4.31176	2.20352	3.94639	3.40765	chr4	217034308	217039724	exon	ENSRNOG00000007090
chr1:63021788|63089981	0	0	0	0	61	61	0.61344	0.61344	0.61344	0.61344	6.5552	6.53103	chr1	63021788	63089981	intergenic region	n/a
chr12:21043145|21170756	5	11	0	0	10	5	2.94116	4.07287	0.61344	0.61344	3.94639	2.92223	chr12	21043145	21170756	intergenic region	n/a
chr1:255194723|255196140	4	12	10	7	6	5	2.61923	4.1984	3.93324	3.42591	3.20942	2.92223	chr1	255194723	255196140	exon	ENSRNOG00000026942
chr9:51714010|51714304	8	11	16	6	0	0	3.61923	4.07287	4.61132	3.20352	0.61344	0.61344	chr9	51714010	51714304	exon	ENSRNOG00000003357
chr14:78048212|78206664	7	0	13	6	13	0	3.42659	0.61344	4.31176	3.20352	4.3249	0.61344	chr14	78048212	78206664	intergenic region	n/a
chr10:82574846|82574899	0	0	31	0	0	10	0.61344	0.61344	5.56551	0.61344	0.61344	3.92223	chr10	82574846	82574899	exon	ENSRNOG00000003897
chr20:29031427|29070550	0	43	0	0	0	24	0.61344	6.0397	0.61344	0.61344	0.61344	5.18526	chr20	29031427	29070550	intergenic region	n/a
chr9:44191320|44268217	0	23	0	0	0	16	0.61344	5.137	0.61344	0.61344	0.61344	4.6003	chr9	44191320	44268217	intron	ENSRNOG00000018511
chrM:1577|1660	16	0	0	16	0	0	4.61923	0.61344	0.61344	4.61856	0.61344	0.61344	chrM	1577	1660	exon	ENSRNOG00000043866
chr9:50287105|50366365	21	0	0	0	0	14	5.01155	0.61344	0.61344	0.61344	0.61344	4.40765	chr9	50287105	50366365	intergenic region	n/a
chr1:82176178|82189116	0	0	0	0	37	54	0.61344	0.61344	0.61344	0.61344	5.83391	6.35518	chr1	82176178	82189116	intergenic region	n/a
chr9:51717526|51718583	60	0	0	0	0	57	6.52612	0.61344	0.61344	0.61344	0.61344	6.43319	chr9	51717526	51718583	exon	ENSRNOG00000003357
chr1:22621909|22644194	16	9	5	6	6	12	4.61923	3.78336	2.93324	3.20352	3.20942	4.18526	chr1	22621909	22644194	exon	ENSRNOG00000013202
chr7:60090671|60112061	0	200	0	0	0	172	0.61344	8.2573	0.61344	0.61344	0.61344	8.02656	chr7	60090671	60112061	intergenic region	n/a
chr3:73234383|73234443	12	0	17	0	0	0	4.20419	0.61344	4.69878	0.61344	0.61344	0.61344	chr3	73234383	73234443	exon	ENSRNOG00000024990
chr1:54395101|54401551	64	0	0	0	76	0	6.61923	0.61344	0.61344	0.61344	6.87239	0.61344	chr1	54395101	54401551	intron	ENSRNOG00000013119
chr7:70699316|70699994	0	0	15	0	75	0	0.61344	0.61344	4.51821	0.61344	6.85328	0.61344	chr7	70699316	70699994	exon	ENSRNOG00000005299
chr1:130038197|130038742	3	3	11	10	0	9	2.20419	2.1984	4.07075	3.94049	0.61344	3.77022	chr1	130038197	130038742	exon	ENSRNOG00000014187
chr8:126196820|126201554	0	0	4	13	17	3	0.61344	0.61344	2.61132	4.319	4.71192	2.18526	chr8	126196820	126201554	intergenic region	n/a
chr7:72993535|73229182	0	0	44	0	0	33	0.61344	0.61344	6.07075	0.61344	0.61344	5.64469	chr7	72993535	73229182	intergenic region	n/a
chr11:74154652|74159524	7	9	5	9	13	11	3.42659	3.78336	2.93324	3.78848	4.3249	4.05973	chr11	74154652	74159524	exon	ENSRNOG00000001774
chr8:114961349|114968142	0	0	13	10	0	0	0.61344	0.61344	4.31176	3.94049	0.61344	0.61344	chr8	114961349	114968142	intron	ENSRNOG00000013841
chr4:179475822|179475965	40	37	0	0	0	0	5.94116	5.82289	0.61344	0.61344	0.61344	0.61344	chr4	179475822	179475965	exon	ENSRNOG00000010048
chr7:131796942|131806663	202	243	0	0	0	0	8.27744	8.53825	0.61344	0.61344	0.61344	0.61344	chr7	131796942	131806663	intron	ENSRNOG00000014844
chr7:27346563|27346682	2	0	4	24	21	4	1.61923	0.61344	2.61132	5.20352	5.01678	2.6003	chr7	27346563	27346682	exon	ENSRNOG00000026963
chr12:23788390|24043904	0	0	13	0	11	0	0.61344	0.61344	4.31176	0.61344	4.08389	0.61344	chr12	23788390	24043904	intergenic region	n/a
chr10:104849635|104922637	18	0	17	0	0	0	4.78916	0.61344	4.69878	0.61344	0.61344	0.61344	chr10	104849635	104922637	intergenic region	n/a
chr3:168007520|168157869	0	12	0	14	0	0	0.61344	4.1984	0.61344	4.42591	0.61344	0.61344	chr3	168007520	168157869	intron	ENSRNOG00000018747
chr4:17004888|17006350	13	7	6	8	10	7	4.31967	3.42079	3.19628	3.61856	3.94639	3.40765	chr4	17004888	17006350	intergenic region	n/a
chr5:95060123|95104945	0	0	15	0	0	11	0.61344	0.61344	4.51821	0.61344	0.61344	4.05973	chr5	95060123	95104945	intron	ENSRNOG00000006644
chrX:137540086|137805976	0	0	11	14	0	0	0.61344	0.61344	4.07075	4.42591	0.61344	0.61344	chrX	137540086	137805976	intergenic region	n/a
chr14:85860172|85860311	0	19	0	16	0	0	0.61344	4.86137	0.61344	4.61856	0.61344	0.61344	chr14	85860172	85860311	exon	ENSRNOG00000008716
chr1:285948090|286029104	10	7	8	11	9	6	3.94116	3.42079	3.61132	4.07799	3.79438	3.18526	chr1	285948090	286029104	exon	ENSRNOG00000017406
chr4:65984618|66044013	6	5	13	13	7	6	3.20419	2.93537	4.31176	4.319	3.43181	3.18526	chr4	65984618	66044013	exon	ENSRNOG00000005564
chr1:220918561|221355267	24	0	0	0	0	17	5.20419	0.61344	0.61344	0.61344	0.61344	4.68776	chr1	220918561	221355267	intergenic region	n/a
chr1:76601707|76730493	0	0	0	0	26	22	0.61344	0.61344	0.61344	0.61344	5.3249	5.05973	chr1	76601707	76730493	intergenic region	n/a
chr6:142987500|142988464	0	0	0	23	20	0	0.61344	0.61344	0.61344	5.14212	4.94639	0.61344	chr6	142987500	142988464	intergenic region	n/a
chr6:100915890|101136706	13	11	0	0	0	0	4.31967	4.07287	0.61344	0.61344	0.61344	0.61344	chr6	100915890	101136706	intergenic region	n/a
chr3:70070348|70073890	11	5	9	3	5	10	4.07866	2.93537	3.78124	2.20352	2.94639	3.92223	chr3	70070348	70073890	exon	ENSRNOG00000011195
chr20:29051177|29087951	0	25	0	0	0	17	0.61344	5.2573	0.61344	0.61344	0.61344	4.68776	chr20	29051177	29087951	intergenic region	n/a
chr1:262799555|262975821	0	0	0	0	11	16	0.61344	0.61344	0.61344	0.61344	4.08389	4.6003	chr1	262799555	262975821	intergenic region	n/a
chr9:51713795|51713961	8	6	10	2	7	13	3.61923	3.1984	3.93324	1.61856	3.43181	4.30074	chr9	51713795	51713961	exon	ENSRNOG00000003357
chrM:1839|1944	12	0	7	0	6	10	4.20419	0.61344	3.41867	0.61344	3.20942	3.92223	chrM	1839	1944	exon	ENSRNOG00000043866
chr8:71822951|71823003	0	0	0	16	0	27	0.61344	0.61344	0.61344	4.61856	0.61344	5.35518	chr8	71822951	71823003	exon	ENSRNOG00000043162
chrM:1511|1650	0	0	14	0	17	0	0.61344	0.61344	4.41867	0.61344	4.71192	0.61344	chrM	1511	1650	exon	ENSRNOG00000043866
chr5:113512162|113515449	0	12	5	7	5	10	0.61344	4.1984	2.93324	3.42591	2.94639	3.92223	chr5	113512162	113515449	exon	ENSRNOG00000006853
chr5:173146663|173161279	0	19	0	0	0	11	0.61344	4.86137	0.61344	0.61344	0.61344	4.05973	chr5	173146663	173161279	intron	ENSRNOG00000011550
chr3:168004264|168154507	0	0	0	17	0	20	0.61344	0.61344	0.61344	4.70602	0.61344	4.92223	chr3	168004264	168154507	intron	ENSRNOG00000018747
chr9:51714286|51714942	0	0	76	0	53	0	0.61344	0.61344	6.85924	0.61344	6.35238	0.61344	chr9	51714286	51714942	exon	ENSRNOG00000003357
chr12:16083618|16102967	144	0	0	0	0	128	7.78916	0.61344	0.61344	0.61344	0.61344	7.6003	chr12	16083618	16102967	intron	ENSRNOG00000001113
chr1:47239551|47329332	4	10	8	8	5	10	2.61923	3.93537	3.61132	3.61856	2.94639	3.92223	chr1	47239551	47329332	exon	ENSRNOG00000017030
chr6:81982279|81994364	3	10	6	11	6	6	2.20419	3.93537	3.19628	4.07799	3.20942	3.18526	chr6	81982279	81994364	exon	ENSRNOG00000005585
chr3:38624843|38633154	10	8	10	2	3	4	3.94116	3.61344	3.93324	1.61856	2.20942	2.6003	chr3	38624843	38633154	exon	LOC311026
chr6:21405624|21651835	0	45	0	0	0	30	0.61344	6.10529	0.61344	0.61344	0.61344	5.50719	chr6	21405624	21651835	intergenic region	n/a
chr6:144153205|144153356	0	10	5	10	3	0	0.61344	3.93537	2.93324	3.94049	2.20942	0.61344	chr6	144153205	144153356	exon	ENSRNOG00000006178
chrM:1111|1195	106	0	0	0	0	72	7.34715	0.61344	0.61344	0.61344	0.61344	6.77022	chrM	1111	1195	exon	ENSRNOG00000043866
chr4:144240755|144253049	14	36	0	0	0	0	4.42659	5.78336	0.61344	0.61344	0.61344	0.61344	chr4	144240755	144253049	intergenic region	n/a
chr10:67168375|67590563	12	0	0	12	6	0	4.20419	0.61344	0.61344	4.20352	3.20942	0.61344	chr10	67168375	67590563	intergenic region	n/a
chr5:174933325|175052435	0	18	10	0	0	0	0.61344	4.78336	3.93324	0.61344	0.61344	0.61344	chr5	174933325	175052435	intergenic region	n/a
chr3:42857438|42868993	0	0	8	10	17	0	0.61344	0.61344	3.61132	3.94049	4.71192	0.61344	chr3	42857438	42868993	intergenic region	n/a
chr1:226913730|226978889	0	0	20	0	21	0	0.61344	0.61344	4.93324	0.61344	5.01678	0.61344	chr1	226913730	226978889	intergenic region	n/a
chr9:26198024|26202957	0	36	0	0	0	25	0.61344	5.78336	0.61344	0.61344	0.61344	5.24415	chr9	26198024	26202957	intron	ENSRNOG00000013238
chrX:64241673|64249947	0	15	0	0	15	0	0.61344	4.52033	0.61344	0.61344	4.53135	0.61344	chrX	64241673	64249947	exon	ENSRNOG00000003426
chrM:5840|5946	10	13	0	8	2	8	3.94116	4.31388	0.61344	3.61856	1.62446	3.6003	chrM	5840	5946	exon	ENSRNOG00000034234
chr9:15265177|15538857	16	0	15	0	0	0	4.61923	0.61344	4.51821	0.61344	0.61344	0.61344	chr9	15265177	15538857	intergenic region	n/a
chr1:262808705|262984317	0	0	0	10	11	0	0.61344	0.61344	0.61344	3.94049	4.08389	0.61344	chr1	262808705	262984317	intergenic region	n/a
chr9:54414083|54468705	13	26	0	0	0	0	4.31967	5.31388	0.61344	0.61344	0.61344	0.61344	chr9	54414083	54468705	intergenic region	n/a
chr6:145438169|145444597	7	9	6	7	13	12	3.42659	3.78336	3.19628	3.42591	4.3249	4.18526	chr6	145438169	145444597	exon	ENSRNOG00000012653
chrM:283|425	6	10	14	0	6	9	3.20419	3.93537	4.41867	0.61344	3.20942	3.77022	chrM	283	425	exon	ENSRNOG00000030478
chr5:146103200|146563463	13	9	0	14	0	0	4.31967	3.78336	0.61344	4.42591	0.61344	0.61344	chr5	146103200	146563463	intergenic region	n/a
chr10:3245350|3317054	32	0	20	0	0	0	5.61923	0.61344	4.93324	0.61344	0.61344	0.61344	chr10	3245350	3317054	intergenic region	n/a
chr12:33249530|33249763	0	0	19	0	18	0	0.61344	0.61344	4.85924	0.61344	4.79438	0.61344	chr12	33249530	33249763	exon	ENSRNOG00000000938
chr5:146087287|146547320	0	13	0	13	0	0	0.61344	4.31388	0.61344	4.319	0.61344	0.61344	chr5	146087287	146547320	intergenic region	n/a
chr1:13560757|13561500	0	12	27	0	0	8	0.61344	4.1984	5.3662	0.61344	0.61344	3.6003	chr1	13560757	13561500	intergenic region	n/a
chr1:223582214|223583143	0	51	0	0	0	50	0.61344	6.28587	0.61344	0.61344	0.61344	6.24415	chr1	223582214	223583143	exon	ENSRNOG00000020615
chr11:87681237|87695713	7	9	7	5	11	12	3.42659	3.78336	3.41867	2.94049	4.08389	4.18526	chr11	87681237	87695713	exon	ENSRNOG00000033372
chr1:262811356|262986929	0	0	0	0	15	19	0.61344	0.61344	0.61344	0.61344	4.53135	4.84822	chr1	262811356	262986929	intergenic region	n/a
chr7:70695537|70696047	278	288	0	0	0	0	8.73817	8.78336	0.61344	0.61344	0.61344	0.61344	chr7	70695537	70696047	exon	ENSRNOG00000005299
chr20:7436521|7477560	0	10	0	0	10	0	0.61344	3.93537	0.61344	0.61344	3.94639	0.61344	chr20	7436521	7477560	intergenic region	n/a
chr16:32182307|32190289	9	13	18	9	9	5	3.78916	4.31388	4.78124	3.78848	3.79438	2.92223	chr16	32182307	32190289	exon	ENSRNOG00000010418
chr1:220893628|221329889	0	0	0	17	21	0	0.61344	0.61344	0.61344	4.70602	5.01678	0.61344	chr1	220893628	221329889	intergenic region	n/a
chr10:62322324|62348241	0	29	0	0	0	19	0.61344	5.47142	0.61344	0.61344	0.61344	4.84822	chr10	62322324	62348241	intergenic region	n/a
chr9:10203894|10206089	10	10	8	9	6	7	3.94116	3.93537	3.61132	3.78848	3.20942	3.40765	chr9	10203894	10206089	exon	ENSRNOG00000045605
chr4:34031461|34034941	0	0	13	0	14	0	0.61344	0.61344	4.31176	0.61344	4.43181	0.61344	chr4	34031461	34034941	exon	ENSRNOG00000033618
chr15:46793956|46793994	0	0	0	509	155	0	0.61344	0.61344	0.61344	9.61008	7.90058	0.61344	chr15	46793956	46793994	exon	ENSRNOG00000013658
chr5:74661279|74675621	0	21	0	10	4	0	0.61344	5.00576	0.61344	3.94049	2.62446	0.61344	chr5	74661279	74675621	intergenic region	n/a
chr15:46793925|46794565	88	0	0	69	0	0	7.07866	0.61344	0.61344	6.72708	0.61344	0.61344	chr15	46793925	46794565	exon	ENSRNOG00000013658
chr9:51713749|51714942	55	47	0	0	0	0	6.40059	6.16803	0.61344	0.61344	0.61344	0.61344	chr9	51713749	51714942	exon	ENSRNOG00000003357
chr13:76294499|76294577	0	16	22	0	0	0	0.61344	4.61344	5.07075	0.61344	0.61344	0.61344	chr13	76294499	76294577	exon	ENSRNOG00000049560
chr9:51714001|51715082	0	0	0	216	253	0	0.61344	0.61344	0.61344	8.37345	8.60745	0.61344	chr9	51714001	51715082	exon	ENSRNOG00000003357
chr9:11298087|11366606	10	0	0	0	0	11	3.94116	0.61344	0.61344	0.61344	0.61344	4.05973	chr9	11298087	11366606	intergenic region	n/a
chrM:4412|4514	0	0	0	0	34	19	0.61344	0.61344	0.61344	0.61344	5.71192	4.84822	chrM	4412	4514	exon	ENSRNOG00000031033
chr1:89613306|89619252	13	0	0	0	12	0	4.31967	0.61344	0.61344	0.61344	4.20942	0.61344	chr1	89613306	89619252	intergenic region	n/a
chr20:15050342|15341572	9	0	0	15	0	15	3.78916	0.61344	0.61344	4.52545	0.61344	4.50719	chr20	15050342	15341572	intergenic region	n/a
chr16:19515813|19517035	0	7	6	0	12	16	0.61344	3.42079	3.19628	0.61344	4.20942	4.6003	chr16	19515813	19517035	intron	ENSRNOG00000023534
chr1:63024970|63092658	16	23	0	0	0	0	4.61923	5.137	0.61344	0.61344	0.61344	0.61344	chr1	63024970	63092658	intergenic region	n/a
chr3:150210642|150210770	0	0	0	20	0	21	0.61344	0.61344	0.61344	4.94049	0.61344	4.99261	chr3	150210642	150210770	exon	ENSRNOG00000033100
chrM:1839|1974	0	0	44	53	0	0	0.61344	0.61344	6.07075	6.34648	0.61344	0.61344	chrM	1839	1974	exon	ENSRNOG00000043866
chr10:103730138|103730209	8	12	0	0	3	14	3.61923	4.1984	0.61344	0.61344	2.20942	4.40765	chr10	103730138	103730209	exon	ENSRNOG00000005580
chr16:20951851|21017064	13	0	21	0	0	0	4.31967	0.61344	5.00363	0.61344	0.61344	0.61344	chr16	20951851	21017064	intergenic region	n/a
chr18:2062424|2062565	0	23	0	24	0	0	0.61344	5.137	0.61344	5.20352	0.61344	0.61344	chr18	2062424	2062565	exon	ENSRNOG00000013281
chr6:118054497|118078090	0	10	13	0	0	0	0.61344	3.93537	4.31176	0.61344	0.61344	0.61344	chr6	118054497	118078090	intergenic region	n/a
chr3:63856837|63870473	3	15	8	7	10	6	2.20419	4.52033	3.61132	3.42591	3.94639	3.18526	chr3	63856837	63870473	exon	ENSRNOG00000009300
chr12:23794706|24050730	0	0	0	18	14	0	0.61344	0.61344	0.61344	4.78848	4.43181	0.61344	chr12	23794706	24050730	intergenic region	n/a
chrX:152930470|153362234	0	8	10	12	7	0	0.61344	3.61344	3.93324	4.20352	3.43181	0.61344	chrX	152930470	153362234	intergenic region	n/a
chrM:1312|1504	0	0	18	0	17	0	0.61344	0.61344	4.78124	0.61344	4.71192	0.61344	chrM	1312	1504	exon	ENSRNOG00000043866
chr5:74664872|74684680	33	0	0	0	0	42	5.66362	0.61344	0.61344	0.61344	0.61344	5.99261	chr5	74664872	74684680	intergenic region	n/a
chr5:132518963|132521466	14	8	5	7	7	12	4.42659	3.61344	2.93324	3.42591	3.43181	4.18526	chr5	132518963	132521466	exon	ENSRNOG00000007111
chr1:226954374|227019601	15	0	24	0	9	0	4.52612	0.61344	5.19628	0.61344	3.79438	0.61344	chr1	226954374	227019601	intergenic region	n/a
chr9:15245755|15493526	20	0	0	0	15	0	4.94116	0.61344	0.61344	0.61344	4.53135	0.61344	chr9	15245755	15493526	intergenic region	n/a
chr13:40711715|40722349	8	0	15	12	4	5	3.61923	0.61344	4.51821	4.20352	2.62446	2.92223	chr13	40711715	40722349	exon	ENSRNOG00000002538
chr6:28922562|28940595	0	0	22	17	0	0	0.61344	0.61344	5.07075	4.70602	0.61344	0.61344	chr6	28922562	28940595	intergenic region	n/a
chr7:70699316|70699965	0	0	10	0	0	76	0.61344	0.61344	3.93324	0.61344	0.61344	6.84822	chr7	70699316	70699965	exon	ENSRNOG00000005299
chr7:118767587|119016569	0	110	108	0	0	0	0.61344	7.3948	7.3662	0.61344	0.61344	0.61344	chr7	118767587	119016569	intergenic region	n/a
chr6:8182412|8193673	9	4	10	7	11	7	3.78916	2.61344	3.93324	3.42591	4.08389	3.40765	chr6	8182412	8193673	exon	ENSRNOG00000030667
chr7:137630261|137648924	11	4	7	9	0	13	4.07866	2.61344	3.41867	3.78848	0.61344	4.30074	chr7	137630261	137648924	exon	ENSRNOG00000005291
chrM:1492|1650	36	38	0	0	0	0	5.78916	5.86137	0.61344	0.61344	0.61344	0.61344	chrM	1492	1650	exon	ENSRNOG00000043866
chr3:59401954|59402019	0	0	12	0	0	17	0.61344	0.61344	4.19628	0.61344	0.61344	4.68776	chr3	59401954	59402019	exon	ENSRNOG00000029342
chr10:61896089|62197481	0	0	26	20	0	0	0.61344	0.61344	5.31176	4.94049	0.61344	0.61344	chr10	61896089	62197481	intergenic region	n/a
chr2:234588228|234590458	0	11	0	0	11	0	0.61344	4.07287	0.61344	0.61344	4.08389	0.61344	chr2	234588228	234590458	intron	ENSRNOG00000017310
chr14:6003908|6062438	0	0	0	36	0	49	0.61344	0.61344	0.61344	5.78848	0.61344	6.21501	chr14	6003908	6062438	intergenic region	n/a
chr4:58528859|58587218	0	0	25	19	0	0	0.61344	0.61344	5.25517	4.86649	0.61344	0.61344	chr4	58528859	58587218	intergenic region	n/a
chr20:12376576|12791680	0	13	12	0	8	0	0.61344	4.31388	4.19628	0.61344	3.62446	0.61344	chr20	12376576	12791680	intergenic region	n/a
chr14:82852829|82855886	11	8	8	14	6	6	4.07866	3.61344	3.61132	4.42591	3.20942	3.18526	chr14	82852829	82855886	intergenic region	n/a
chr6:21407403|21652023	0	0	0	0	11	13	0.61344	0.61344	0.61344	0.61344	4.08389	4.30074	chr6	21407403	21652023	intergenic region	n/a
chr19:32255190|32256874	13	7	15	5	7	3	4.31967	3.42079	4.51821	2.94049	3.43181	2.18526	chr19	32255190	32256874	exon	ENSRNOG00000015121
chr10:82036316|82042793	0	0	0	18	0	23	0.61344	0.61344	0.61344	4.78848	0.61344	5.12386	chr10	82036316	82042793	intergenic region	n/a
chr9:37595327|37607374	9	9	19	8	5	11	3.78916	3.78336	4.85924	3.61856	2.94639	4.05973	chr9	37595327	37607374	exon	ENSRNOG00000012207
chr7:118750548|118999387	0	0	94	0	0	110	0.61344	0.61344	7.1659	0.61344	0.61344	7.38166	chr7	118750548	118999387	intergenic region	n/a
chr15:46740246|46740352	10	3	10	0	0	4	3.94116	2.1984	3.93324	0.61344	0.61344	2.6003	chr15	46740246	46740352	exon	ENSRNOG00000013916
chr5:121477748|121564658	20	19	0	0	0	0	4.94116	4.86137	0.61344	0.61344	0.61344	0.61344	chr5	121477748	121564658	intergenic region	n/a
chr12:43021283|43064965	0	0	0	12	0	10	0.61344	0.61344	0.61344	4.20352	0.61344	3.92223	chr12	43021283	43064965	intergenic region	n/a
chrM:4855|4932	14	4	9	8	19	8	4.42659	2.61344	3.78124	3.61856	4.87239	3.6003	chrM	4855	4932	exon	ENSRNOG00000031033
chr1:285948090|286113279	6	4	10	14	6	2	3.20419	2.61344	3.93324	4.42591	3.20942	1.6003	chr1	285948090	286113279	exon	ENSRNOG00000017406
chr1:228535587|228581522	0	115	0	0	0	126	0.61344	7.45893	0.61344	0.61344	0.61344	7.57758	chr1	228535587	228581522	intergenic region	n/a
chr6:142947004|142956918	0	0	6	0	11	11	0.61344	0.61344	3.19628	0.61344	4.08389	4.05973	chr6	142947004	142956918	intergenic region	n/a
chr6:136068612|136098663	5	12	20	7	0	2	2.94116	4.1984	4.93324	3.42591	0.61344	1.6003	chr6	136068612	136098663	exon	ENSRNOG00000008728
chr17:68239343|68364795	0	154	0	0	0	179	0.61344	7.88023	0.61344	0.61344	0.61344	8.08411	chr17	68239343	68364795	intergenic region	n/a
chr17:65624422|65642353	2	2	11	7	10	4	1.61923	1.61344	4.07075	3.42591	3.94639	2.6003	chr17	65624422	65642353	exon	ENSRNOG00000014670
chr12:54239971|54427444	0	13	0	0	0	12	0.61344	4.31388	0.61344	0.61344	0.61344	4.18526	chr12	54239971	54427444	intergenic region	n/a
chr10:71428193|71432108	9	9	13	11	7	5	3.78916	3.78336	4.31176	4.07799	3.43181	2.92223	chr10	71428193	71432108	intergenic region	n/a
chr4:221407239|221519320	0	20	0	0	0	19	0.61344	4.93537	0.61344	0.61344	0.61344	4.84822	chr4	221407239	221519320	intergenic region	n/a
chr4:187656859|187656984	51	0	20	0	0	0	6.29166	0.61344	4.93324	0.61344	0.61344	0.61344	chr4	187656859	187656984	exon	ENSRNOG00000007338
chrM:2354|2552	14	13	9	0	7	9	4.42659	4.31388	3.78124	0.61344	3.43181	3.77022	chrM	2354	2552	exon	ENSRNOG00000043866
chr19:54093214|54122949	10	12	0	9	0	0	3.94116	4.1984	0.61344	3.78848	0.61344	0.61344	chr19	54093214	54122949	intergenic region	n/a
chr14:94107367|94395720	11	0	18	0	0	0	4.07866	0.61344	4.78124	0.61344	0.61344	0.61344	chr14	94107367	94395720	intergenic region	n/a
chr2:253772753|253931017	53	0	0	0	0	52	6.34715	0.61344	0.61344	0.61344	0.61344	6.30074	chr2	253772753	253931017	intergenic region	n/a
chrM:516|644	0	0	9	11	15	8	0.61344	0.61344	3.78124	4.07799	4.53135	3.6003	chrM	516	644	exon	ENSRNOG00000030478
chr4:58176373|58241357	15	4	8	5	14	6	4.52612	2.61344	3.61132	2.94049	4.43181	3.18526	chr4	58176373	58241357	intergenic region	n/a
chr13:102725769|102953409	0	46	0	0	0	62	0.61344	6.137	0.61344	0.61344	0.61344	6.55449	chr13	102725769	102953409	intergenic region	n/a
chr1:63021398|63085008	31	0	0	27	0	0	5.57343	0.61344	0.61344	5.37345	0.61344	0.61344	chr1	63021398	63085008	intergenic region	n/a
chr17:76950125|77009859	3	11	8	0	12	8	2.20419	4.07287	3.61132	0.61344	4.20942	3.6003	chr17	76950125	77009859	intron	ENSRNOG00000023661
chr1:81879061|81879190	11	0	21	0	0	0	4.07866	0.61344	5.00363	0.61344	0.61344	0.61344	chr1	81879061	81879190	exon	ENSRNOG00000018454
chr9:93388801|93526630	11	0	0	10	0	0	4.07866	0.61344	0.61344	3.94049	0.61344	0.61344	chr9	93388801	93526630	intron	ENSRNOG00000018931
chr18:14980479|14992996	0	36	0	0	0	22	0.61344	5.78336	0.61344	0.61344	0.61344	5.05973	chr18	14980479	14992996	intron	ENSRNOG00000015740
chr20:40720158|40720278	0	0	0	45	0	34	0.61344	0.61344	0.61344	6.11041	0.61344	5.68776	chr20	40720158	40720278	exon	ENSRNOG00000029360
chr8:42435443|42556466	51	44	0	0	0	0	6.29166	6.07287	0.61344	0.61344	0.61344	0.61344	chr8	42435443	42556466	intergenic region	n/a
chr20:7435808|7476885	0	24	0	0	0	35	0.61344	5.1984	0.61344	0.61344	0.61344	5.72958	chr20	7435808	7476885	intergenic region	n/a
chr9:51717528|51717635	0	0	118	0	0	63	0.61344	0.61344	7.49396	0.61344	0.61344	6.57758	chr9	51717528	51717635	exon	ENSRNOG00000003357
chrX:16121265|16222974	0	0	0	0	0	15	0.61344	0.61344	0.61344	0.61344	0.61344	4.50719	chrX	16121265	16222974	intergenic region	n/a
chr16:20923155|20983976	20	0	0	0	0	0	4.94116	0.61344	0.61344	0.61344	0.61344	0.61344	chr16	20923155	20983976	intergenic region	n/a
chr11:69740883|69830727	0	0	9	7	14	0	0.61344	0.61344	3.78124	3.42591	4.43181	0.61344	chr11	69740883	69830727	intergenic region	n/a
chr15:44820644|44823459	4	3	6	6	3	11	2.61923	2.1984	3.19628	3.20352	2.20942	4.05973	chr15	44820644	44823459	exon	ENSRNOG00000013707
chr2:167352737|167444501	0	0	0	0	0	66	0.61344	0.61344	0.61344	0.61344	0.61344	6.64469	chr2	167352737	167444501	intron	ENSRNOG00000029209
chr6:140778490|141199230	0	0	0	32	0	0	0.61344	0.61344	0.61344	5.61856	0.61344	0.61344	chr6	140778490	141199230	intergenic region	n/a
chr12:40408|109362	17	0	7	8	7	0	4.70669	0.61344	3.41867	3.61856	3.43181	0.61344	chr12	40408	109362	intergenic region	n/a
chr9:99866002|99866106	13	0	0	0	0	0	4.31967	0.61344	0.61344	0.61344	0.61344	0.61344	chr9	99866002	99866106	exon	ENSRNOG00000023993
chr9:15233923|15476014	0	0	0	0	15	0	0.61344	0.61344	0.61344	0.61344	4.53135	0.61344	chr9	15233923	15476014	intergenic region	n/a
chr1:227308904|227395938	14	0	0	0	0	0	4.42659	0.61344	0.61344	0.61344	0.61344	0.61344	chr1	227308904	227395938	intergenic region	n/a
chr1:267242087|267409392	0	0	0	14	0	0	0.61344	0.61344	0.61344	4.42591	0.61344	0.61344	chr1	267242087	267409392	intergenic region	n/a
chr19:48001233|48023034	6	7	12	3	4	7	3.20419	3.42079	4.19628	2.20352	2.62446	3.40765	chr19	48001233	48023034	exon	ENSRNOG00000014647
chr14:7395036|7692075	6	0	0	11	0	0	3.20419	0.61344	0.61344	4.07799	0.61344	0.61344	chr14	7395036	7692075	intergenic region	n/a
chr11:85141064|85146245	0	11	0	0	0	8	0.61344	4.07287	0.61344	0.61344	0.61344	3.6003	chr11	85141064	85146245	intron	ENSRNOG00000001796
chr15:46793925|46794597	0	0	13	0	0	0	0.61344	0.61344	4.31176	0.61344	0.61344	0.61344	chr15	46793925	46794597	exon	ENSRNOG00000013658
chr5:162781357|162785429	0	0	0	0	10	0	0.61344	0.61344	0.61344	0.61344	3.94639	0.61344	chr5	162781357	162785429	exon	ENSRNOG00000050636
chr9:26196847|26199799	0	0	0	50	0	0	0.61344	0.61344	0.61344	6.26241	0.61344	0.61344	chr9	26196847	26199799	intron	ENSRNOG00000013238
chr19:39208517|39495671	0	3	11	0	0	0	0.61344	2.1984	4.07075	0.61344	0.61344	0.61344	chr19	39208517	39495671	intergenic region	n/a
chr3:178490021|178490154	4	10	7	5	4	5	2.61923	3.93537	3.41867	2.94049	2.62446	2.92223	chr3	178490021	178490154	exon	ENSRNOG00000047374
chr14:85860172|85860302	0	14	0	0	0	0	0.61344	4.42079	0.61344	0.61344	0.61344	0.61344	chr14	85860172	85860302	exon	ENSRNOG00000008716
chr5:82279097|82322996	15	0	0	0	0	0	4.52612	0.61344	0.61344	0.61344	0.61344	0.61344	chr5	82279097	82322996	intergenic region	n/a
chr9:2153441|2193786	5	4	3	4	11	7	2.94116	2.61344	2.19628	2.61856	4.08389	3.40765	chr9	2153441	2193786	exon	ENSRNOG00000012942
chr17:82978304|82980305	0	0	0	0	0	17	0.61344	0.61344	0.61344	0.61344	0.61344	4.68776	chr17	82978304	82980305	intron	ENSRNOG00000026026
chr5:141246313|141457250	0	0	51	0	0	0	0.61344	0.61344	6.28374	0.61344	0.61344	0.61344	chr5	141246313	141457250	intergenic region	n/a
chr8:121703721|121720378	0	0	0	0	0	12	0.61344	0.61344	0.61344	0.61344	0.61344	4.18526	chr8	121703721	121720378	intergenic region	n/a
chr8:127178238|127198622	4	7	8	6	9	10	2.61923	3.42079	3.61132	3.20352	3.79438	3.92223	chr8	127178238	127198622	exon	ENSRNOG00000013136
chrX:65165378|65177040	0	0	0	32	0	0	0.61344	0.61344	0.61344	5.61856	0.61344	0.61344	chrX	65165378	65177040	intergenic region	n/a
chr8:121714505|121730535	0	0	10	0	0	0	0.61344	0.61344	3.93324	0.61344	0.61344	0.61344	chr8	121714505	121730535	intergenic region	n/a
chr8:113792212|113792256	0	0	0	0	11	0	0.61344	0.61344	0.61344	0.61344	4.08389	0.61344	chr8	113792212	113792256	exon	ENSRNOG00000023007
chrM:9535|9700	0	0	28	0	0	0	0.61344	0.61344	5.41867	0.61344	0.61344	0.61344	chrM	9535	9700	exon	ENSRNOG00000033615
chrM:1114|6795	13	0	0	0	0	2	4.31967	0.61344	0.61344	0.61344	0.61344	1.6003	chrM	1114	6795	intergenic region	n/a
chr3:61125640|61170218	0	4	6	6	2	10	0.61344	2.61344	3.19628	3.20352	1.62446	3.92223	chr3	61125640	61170218	exon	ENSRNOG00000024808
chr2:167340611|167416769	0	0	131	0	0	0	0.61344	0.61344	7.64474	0.61344	0.61344	0.61344	chr2	167340611	167416769	intron	ENSRNOG00000029209
chr11:18739620|19207659	0	0	17	0	0	0	0.61344	0.61344	4.69878	0.61344	0.61344	0.61344	chr11	18739620	19207659	intergenic region	n/a
chr2:207457706|207458553	3	4	7	0	12	0	2.20419	2.61344	3.41867	0.61344	4.20942	0.61344	chr2	207457706	207458553	exon	ENSRNOG00000020139
chr1:189069389|189073278	11	0	0	9	0	0	4.07866	0.61344	0.61344	3.78848	0.61344	0.61344	chr1	189069389	189073278	intron	ENSRNOG00000039241
chr15:46793953|46794567	0	0	0	26	0	0	0.61344	0.61344	0.61344	5.319	0.61344	0.61344	chr15	46793953	46794567	exon	ENSRNOG00000013658
chr17:51897222|51897332	0	0	0	10	0	0	0.61344	0.61344	0.61344	3.94049	0.61344	0.61344	chr17	51897222	51897332	exon	ENSRNOG00000017466
chr1:63023146|63090760	0	18	0	0	0	0	0.61344	4.78336	0.61344	0.61344	0.61344	0.61344	chr1	63023146	63090760	intergenic region	n/a
chr7:38810313|38823235	0	0	0	118	0	0	0.61344	0.61344	0.61344	7.5012	0.61344	0.61344	chr7	38810313	38823235	exon	ENSRNOG00000004554
chrM:1744|1868	0	0	8	4	3	16	0.61344	0.61344	3.61132	2.61856	2.20942	4.6003	chrM	1744	1868	exon	ENSRNOG00000043866
chr15:60529709|60599932	4	0	5	0	0	11	2.61923	0.61344	2.93324	0.61344	0.61344	4.05973	chr15	60529709	60599932	intron	ENSRNOG00000009412
chr4:224453852|224454088	0	8	0	15	0	0	0.61344	3.61344	0.61344	4.52545	0.61344	0.61344	chr4	224453852	224454088	exon	ENSRNOG00000016386
chr13:97134781|97137885	10	2	5	2	0	4	3.94116	1.61344	2.93324	1.61856	0.61344	2.6003	chr13	97134781	97137885	intergenic region	n/a
chr1:81439622|81441155	0	0	11	0	0	0	0.61344	0.61344	4.07075	0.61344	0.61344	0.61344	chr1	81439622	81441155	exon	ENSRNOG00000016367
chr11:24282877|24298409	3	9	8	11	5	8	2.20419	3.78336	3.61132	4.07799	2.94639	3.6003	chr11	24282877	24298409	exon	ENSRNOG00000002126
chr13:95151097|95186957	0	13	0	0	0	0	0.61344	4.31388	0.61344	0.61344	0.61344	0.61344	chr13	95151097	95186957	intergenic region	n/a
chrM:1614|1770	0	0	0	36	0	0	0.61344	0.61344	0.61344	5.78848	0.61344	0.61344	chrM	1614	1770	exon	ENSRNOG00000043866
chr20:6776585|6969303	0	12	0	0	0	0	0.61344	4.1984	0.61344	0.61344	0.61344	0.61344	chr20	6776585	6969303	intergenic region	n/a
chr2:227841475|227997933	0	0	0	0	0	87	0.61344	0.61344	0.61344	0.61344	0.61344	7.04324	chr2	227841475	227997933	intergenic region	n/a
chr18:3187742|3188603	3	5	5	13	5	7	2.20419	2.93537	2.93324	4.319	2.94639	3.40765	chr18	3187742	3188603	intron	ENSRNOG00000012899
chr5:155632699|155635647	3	2	2	11	4	4	2.20419	1.61344	1.61132	4.07799	2.62446	2.6003	chr5	155632699	155635647	exon	ENSRNOG00000006137
chr17:11583217|11613539	6	12	7	7	4	6	3.20419	4.1984	3.41867	3.42591	2.62446	3.18526	chr17	11583217	11613539	exon	ENSRNOG00000021637
chr12:45412398|45412635	9	4	6	0	15	7	3.78916	2.61344	3.19628	0.61344	4.53135	3.40765	chr12	45412398	45412635	exon	ENSRNOG00000001120
chr14:61274688|61774078	0	0	0	0	0	32	0.61344	0.61344	0.61344	0.61344	0.61344	5.6003	chr14	61274688	61774078	intergenic region	n/a
chr8:47326815|47327170	0	0	13	0	0	0	0.61344	0.61344	4.31176	0.61344	0.61344	0.61344	chr8	47326815	47327170	exon	ENSRNOG00000010944
chr6:142984092|142990030	0	0	0	0	0	10	0.61344	0.61344	0.61344	0.61344	0.61344	3.92223	chr6	142984092	142990030	intergenic region	n/a
chr8:65268627|65268706	0	0	13	5	0	0	0.61344	0.61344	4.31176	2.94049	0.61344	0.61344	chr8	65268627	65268706	exon	ENSRNOG00000012015
chr1:285948090|286052724	4	5	8	6	10	3	2.61923	2.93537	3.61132	3.20352	3.94639	2.18526	chr1	285948090	286052724	exon	ENSRNOG00000017406
chr8:108950811|108973525	8	5	7	6	10	4	3.61923	2.93537	3.41867	3.20352	3.94639	2.6003	chr8	108950811	108973525	exon	ENSRNOG00000022999
chr16:20917404|20976572	0	0	9	0	18	0	0.61344	0.61344	3.78124	0.61344	4.79438	0.61344	chr16	20917404	20976572	intergenic region	n/a
chr17:38280224|38459086	15	0	0	6	0	0	4.52612	0.61344	0.61344	3.20352	0.61344	0.61344	chr17	38280224	38459086	intergenic region	n/a
chr1:220982807|221419143	0	0	20	0	0	0	0.61344	0.61344	4.93324	0.61344	0.61344	0.61344	chr1	220982807	221419143	intergenic region	n/a
chr16:83077564|83077671	0	0	0	18	0	0	0.61344	0.61344	0.61344	4.78848	0.61344	0.61344	chr16	83077564	83077671	exon	ENSRNOG00000016281
chr3:167659012|167672204	9	7	9	3	10	6	3.78916	3.42079	3.78124	2.20352	3.94639	3.18526	chr3	167659012	167672204	exon	ENSRNOG00000017824
chrM:1732|1848	13	0	0	7	8	5	4.31967	0.61344	0.61344	3.42591	3.62446	2.92223	chrM	1732	1848	exon	ENSRNOG00000043866
chr18:69086849|69088220	0	6	16	5	5	9	0.61344	3.1984	4.61132	2.94049	2.94639	3.77022	chr18	69086849	69088220	intergenic region	n/a
chr7:133237606|133237675	11	0	0	0	0	0	4.07866	0.61344	0.61344	0.61344	0.61344	0.61344	chr7	133237606	133237675	exon	ENSRNOG00000004438
chr7:74831769|74835369	0	0	0	0	0	15	0.61344	0.61344	0.61344	0.61344	0.61344	4.50719	chr7	74831769	74835369	intron	ENSRNOG00000010865
chr9:51711620|51712198	0	0	0	0	0	94	0.61344	0.61344	0.61344	0.61344	0.61344	7.15489	chr9	51711620	51712198	exon	ENSRNOG00000003357
chr8:95627214|95696630	15	0	0	0	0	0	4.52612	0.61344	0.61344	0.61344	0.61344	0.61344	chr8	95627214	95696630	intergenic region	n/a
chr1:76616795|76743646	0	0	0	0	0	11	0.61344	0.61344	0.61344	0.61344	0.61344	4.05973	chr1	76616795	76743646	intergenic region	n/a
chr19:66937296|66937868	0	0	0	0	0	25	0.61344	0.61344	0.61344	0.61344	0.61344	5.24415	chr19	66937296	66937868	exon	ENSRNOG00000017209
chr6:140773790|141194777	0	0	305	0	0	0	0.61344	0.61344	8.86398	0.61344	0.61344	0.61344	chr6	140773790	141194777	intergenic region	n/a
chr10:82568898|82568951	0	12	0	0	0	0	0.61344	4.1984	0.61344	0.61344	0.61344	0.61344	chr10	82568898	82568951	exon	ENSRNOG00000003897
chr5:146055482|146510974	0	0	0	12	0	0	0.61344	0.61344	0.61344	4.20352	0.61344	0.61344	chr5	146055482	146510974	intergenic region	n/a
chrM:1638|1851	10	0	0	5	0	6	3.94116	0.61344	0.61344	2.94049	0.61344	3.18526	chrM	1638	1851	exon	ENSRNOG00000043866
chr9:15268529|15542273	11	0	0	0	0	0	4.07866	0.61344	0.61344	0.61344	0.61344	0.61344	chr9	15268529	15542273	intergenic region	n/a
chr7:118789703|119034324	0	0	0	0	0	117	0.61344	0.61344	0.61344	0.61344	0.61344	7.47066	chr7	118789703	119034324	intergenic region	n/a
chr3:16699301|16701771	0	5	0	0	11	0	0.61344	2.93537	0.61344	0.61344	4.08389	0.61344	chr3	16699301	16701771	exon	ENSRNOG00000033835
chr3:127099314|127099451	0	0	32	0	0	0	0.61344	0.61344	5.61132	0.61344	0.61344	0.61344	chr3	127099314	127099451	exon	ENSRNOG00000015445
chr14:35384906|35389045	15	0	0	0	0	0	4.52612	0.61344	0.61344	0.61344	0.61344	0.61344	chr14	35384906	35389045	intron	ENSRNOG00000002244
chr6:40849073|40855128	5	2	10	5	7	7	2.94116	1.61344	3.93324	2.94049	3.43181	3.40765	chr6	40849073	40855128	exon	ENSRNOG00000005036
chr10:61263421|61506823	0	0	0	0	15	0	0.61344	0.61344	0.61344	0.61344	4.53135	0.61344	chr10	61263421	61506823	intergenic region	n/a
chr1:262816991|262992918	0	0	0	0	20	0	0.61344	0.61344	0.61344	0.61344	4.94639	0.61344	chr1	262816991	262992918	intergenic region	n/a
chr10:104843299|104913519	0	0	0	17	0	0	0.61344	0.61344	0.61344	4.70602	0.61344	0.61344	chr10	104843299	104913519	intergenic region	n/a
chr4:184974015|184975386	0	0	10	0	0	0	0.61344	0.61344	3.93324	0.61344	0.61344	0.61344	chr4	184974015	184975386	exon	ENSRNOG00000010021
chr3:168034821|168176278	0	10	0	0	8	0	0.61344	3.93537	0.61344	0.61344	3.62446	0.61344	chr3	168034821	168176278	intron	ENSRNOG00000018747
chr5:157044007|157044105	0	21	0	8	0	0	0.61344	5.00576	0.61344	3.61856	0.61344	0.61344	chr5	157044007	157044105	exon	ENSRNOG00000017742
chr13:79406320|79434647	2	8	7	15	3	4	1.61923	3.61344	3.41867	4.52545	2.20942	2.6003	chr13	79406320	79434647	exon	ENSRNOG00000004736
chr17:72013403|72014860	12	5	9	8	6	8	4.20419	2.93537	3.78124	3.61856	3.20942	3.6003	chr17	72013403	72014860	exon	ENSRNOG00000018091
chr7:52314739|52322423	0	2	2	2	14	4	0.61344	1.61344	1.61132	1.61856	4.43181	2.6003	chr7	52314739	52322423	exon	ENSRNOG00000006682
chr9:15266755|15540474	0	11	0	0	0	0	0.61344	4.07287	0.61344	0.61344	0.61344	0.61344	chr9	15266755	15540474	intergenic region	n/a
chrX:11776540|11803289	0	0	0	0	18	0	0.61344	0.61344	0.61344	0.61344	4.79438	0.61344	chrX	11776540	11803289	intron	ENSRNOG00000003792
chr2:82501131|82501251	0	0	0	35	0	0	0.61344	0.61344	0.61344	5.74784	0.61344	0.61344	chr2	82501131	82501251	exon	ENSRNOG00000011627
chr10:104807875|104882392	0	0	0	0	0	15	0.61344	0.61344	0.61344	0.61344	0.61344	4.50719	chr10	104807875	104882392	intergenic region	n/a
chr10:104840767|104913519	0	0	18	0	0	0	0.61344	0.61344	4.78124	0.61344	0.61344	0.61344	chr10	104840767	104913519	intergenic region	n/a
chr11:19167945|19170793	0	0	23	0	0	0	0.61344	0.61344	5.13488	0.61344	0.61344	0.61344	chr11	19167945	19170793	intron	ENSRNOG00000001573
chr6:39922125|39924486	0	0	14	5	0	0	0.61344	0.61344	4.41867	2.94049	0.61344	0.61344	chr6	39922125	39924486	intergenic region	n/a
chr10:109714251|110045143	0	0	0	0	33	0	0.61344	0.61344	0.61344	0.61344	5.66885	0.61344	chr10	109714251	110045143	intergenic region	n/a
chr9:51712145|51712198	12	0	0	0	0	0	4.20419	0.61344	0.61344	0.61344	0.61344	0.61344	chr9	51712145	51712198	exon	ENSRNOG00000003357
chrM:2290|2546	0	0	110	0	0	0	0.61344	0.61344	7.39268	0.61344	0.61344	0.61344	chrM	2290	2546	exon	ENSRNOG00000043866
chr14:106220349|106228353	7	0	10	2	4	3	3.42659	0.61344	3.93324	1.61856	2.62446	2.18526	chr14	106220349	106228353	exon	ENSRNOG00000007125
chr1:207931616|208060033	0	19	0	0	0	0	0.61344	4.86137	0.61344	0.61344	0.61344	0.61344	chr1	207931616	208060033	intron	ENSRNOG00000024414
chrX:56280413|56283238	10	0	0	0	0	0	3.94116	0.61344	0.61344	0.61344	0.61344	0.61344	chrX	56280413	56283238	intron	ENSRNOG00000002515
chr5:140210128|140260889	3	10	4	0	3	5	2.20419	3.93537	2.61132	0.61344	2.20942	2.92223	chr5	140210128	140260889	exon	ENSRNOG00000019381
chr10:96396415|96403827	5	3	8	4	6	14	2.94116	2.1984	3.61132	2.61856	3.20942	4.40765	chr10	96396415	96403827	exon	ENSRNOG00000024557
chr7:27351750|27352865	0	0	0	0	0	14	0.61344	0.61344	0.61344	0.61344	0.61344	4.40765	chr7	27351750	27352865	exon	ENSRNOG00000026963
chr1:152515532|152580964	0	0	0	0	13	0	0.61344	0.61344	0.61344	0.61344	4.3249	0.61344	chr1	152515532	152580964	intergenic region	n/a
chr8:116663159|116678955	4	7	11	5	0	6	2.61923	3.42079	4.07075	2.94049	0.61344	3.18526	chr8	116663159	116678955	exon	ENSRNOG00000025071
chr10:49322470|49340191	14	0	0	0	0	0	4.42659	0.61344	0.61344	0.61344	0.61344	0.61344	chr10	49322470	49340191	exon	ENSRNOG00000003338
chr10:2049780|2070308	0	0	0	82	0	0	0.61344	0.61344	0.61344	6.97611	0.61344	0.61344	chr10	2049780	2070308	intergenic region	n/a
chr3:129541174|129557501	0	0	0	23	0	0	0.61344	0.61344	0.61344	5.14212	0.61344	0.61344	chr3	129541174	129557501	exon	ENSRNOG00000021223
chr20:36404098|36414470	10	4	3	3	0	0	3.94116	2.61344	2.19628	2.20352	0.61344	0.61344	chr20	36404098	36414470	exon	ENSRNOG00000000414
chr1:85526300|85526371	0	0	29	0	0	0	0.61344	0.61344	5.4693	0.61344	0.61344	0.61344	chr1	85526300	85526371	intergenic region	n/a
chr1:228535869|228581982	0	95	0	0	0	0	0.61344	7.1833	0.61344	0.61344	0.61344	0.61344	chr1	228535869	228581982	intergenic region	n/a
chr16:4970594|5047601	0	30	0	0	0	0	0.61344	5.52033	0.61344	0.61344	0.61344	0.61344	chr16	4970594	5047601	intron	ENSRNOG00000031287
chr17:12060827|12061686	0	22	0	0	0	0	0.61344	5.07287	0.61344	0.61344	0.61344	0.61344	chr17	12060827	12061686	intron	ENSRNOG00000016680
chr5:151986749|151987811	0	0	0	0	0	11	0.61344	0.61344	0.61344	0.61344	0.61344	4.05973	chr5	151986749	151987811	exon	ENSRNOG00000031475
chr16:83084548|83084628	0	0	0	0	26	0	0.61344	0.61344	0.61344	0.61344	5.3249	0.61344	chr16	83084548	83084628	intron	ENSRNOG00000016281
chr7:72983945|73209853	0	0	8	16	0	5	0.61344	0.61344	3.61132	4.61856	0.61344	2.92223	chr7	72983945	73209853	intergenic region	n/a
chr10:87022262|87052843	0	5	0	10	5	4	0.61344	2.93537	0.61344	3.94049	2.94639	2.6003	chr10	87022262	87052843	intergenic region	n/a
chr5:105660514|105676019	6	5	5	0	7	10	3.20419	2.93537	2.93324	0.61344	3.43181	3.92223	chr5	105660514	105676019	exon	ENSRNOG00000042123
chr8:126197417|126201554	10	0	0	0	0	0	3.94116	0.61344	0.61344	0.61344	0.61344	0.61344	chr8	126197417	126201554	intergenic region	n/a
chr15:46794547|46794658	0	6	17	0	0	0	0.61344	3.1984	4.69878	0.61344	0.61344	0.61344	chr15	46794547	46794658	exon	ENSRNOG00000013658
chr8:77161107|77168740	0	0	20	0	0	0	0.61344	0.61344	4.93324	0.61344	0.61344	0.61344	chr8	77161107	77168740	exon	ENSRNOG00000018184
chr4:187656859|187657341	0	0	45	0	0	0	0.61344	0.61344	6.10317	0.61344	0.61344	0.61344	chr4	187656859	187657341	exon	ENSRNOG00000007338
chr17:29506421|29517154	4	5	6	4	11	7	2.61923	2.93537	3.19628	2.61856	4.08389	3.40765	chr17	29506421	29517154	exon	ENSRNOG00000015701
chr17:51338327|51534316	0	0	0	0	12	0	0.61344	0.61344	0.61344	0.61344	4.20942	0.61344	chr17	51338327	51534316	intergenic region	n/a
chr2:227833459|227988715	0	0	428	0	0	0	0.61344	0.61344	9.35278	0.61344	0.61344	0.61344	chr2	227833459	227988715	intergenic region	n/a
chr8:117500632|117500835	0	0	0	16	0	0	0.61344	0.61344	0.61344	4.61856	0.61344	0.61344	chr8	117500632	117500835	exon	ENSRNOG00000020748
chr16:82885201|82885826	19	0	0	7	0	0	4.86716	0.61344	0.61344	3.42591	0.61344	0.61344	chr16	82885201	82885826	exon	ENSRNOG00000023972
chr20:45926170|45933782	0	47	0	0	0	0	0.61344	6.16803	0.61344	0.61344	0.61344	0.61344	chr20	45926170	45933782	intergenic region	n/a
chr13:94156744|94156831	0	33	0	0	0	0	0.61344	5.65783	0.61344	0.61344	0.61344	0.61344	chr13	94156744	94156831	exon	ENSRNOG00000003171
chrM:1356|1558	0	2	0	3	10	3	0.61344	1.61344	0.61344	2.20352	3.94639	2.18526	chrM	1356	1558	exon	ENSRNOG00000043866
chr11:18721995|19186692	0	0	0	0	0	81	0.61344	0.61344	0.61344	0.61344	0.61344	6.94015	chr11	18721995	19186692	intergenic region	n/a
chr3:158723929|158731600	0	0	0	17	0	0	0.61344	0.61344	0.61344	4.70602	0.61344	0.61344	chr3	158723929	158731600	intron	ENSRNOG00000020337
chr16:81183478|81183545	68	0	0	0	0	0	6.70669	0.61344	0.61344	0.61344	0.61344	0.61344	chr16	81183478	81183545	exon	ENSRNOG00000019629
chr3:73232663|73278535	49	0	0	0	0	0	6.23394	0.61344	0.61344	0.61344	0.61344	0.61344	chr3	73232663	73278535	exon	ENSRNOG00000024990
chrM:1132|1343	0	0	0	0	32	0	0.61344	0.61344	0.61344	0.61344	5.62446	0.61344	chrM	1132	1343	exon	ENSRNOG00000043866
chr14:10647719|10666569	0	0	94	0	0	0	0.61344	0.61344	7.1659	0.61344	0.61344	0.61344	chr14	10647719	10666569	intergenic region	n/a
chr1:220991783|221421718	0	0	0	0	0	14	0.61344	0.61344	0.61344	0.61344	0.61344	4.40765	chr1	220991783	221421718	intergenic region	n/a
chr13:94156632|94156743	10	6	5	3	3	5	3.94116	3.1984	2.93324	2.20352	2.20942	2.92223	chr13	94156632	94156743	exon	ENSRNOG00000003171
chr1:85538750|85539130	0	0	0	0	0	29	0.61344	0.61344	0.61344	0.61344	0.61344	5.45828	chr1	85538750	85539130	exon	ENSRNOG00000018369
chr20:14826282|14826344	0	0	0	0	0	10	0.61344	0.61344	0.61344	0.61344	0.61344	3.92223	chr20	14826282	14826344	exon	ENSRNOG00000001249
chr7:70699316|70699951	0	14	0	0	0	6	0.61344	4.42079	0.61344	0.61344	0.61344	3.18526	chr7	70699316	70699951	exon	ENSRNOG00000005299
chrM:1656|1817	0	13	0	0	0	0	0.61344	4.31388	0.61344	0.61344	0.61344	0.61344	chrM	1656	1817	exon	ENSRNOG00000043866
chr11:68888913|68888988	0	0	0	0	82	0	0.61344	0.61344	0.61344	0.61344	6.98201	0.61344	chr11	68888913	68888988	exon	ENSRNOG00000002746
chr7:118765241|119013345	49	0	0	0	0	0	6.23394	0.61344	0.61344	0.61344	0.61344	0.61344	chr7	118765241	119013345	intergenic region	n/a
chrM:1492|1602	10	0	0	0	0	0	3.94116	0.61344	0.61344	0.61344	0.61344	0.61344	chrM	1492	1602	exon	ENSRNOG00000043866
chr20:14945858|14945920	13	0	4	8	5	0	4.31967	0.61344	2.61132	3.61856	2.94639	0.61344	chr20	14945858	14945920	exon	ENSRNOG00000001254
chr20:29033609|29071274	0	47	0	0	0	0	0.61344	6.16803	0.61344	0.61344	0.61344	0.61344	chr20	29033609	29071274	intergenic region	n/a
chrM:502|658	0	0	38	0	0	0	0.61344	0.61344	5.85924	0.61344	0.61344	0.61344	chrM	502	658	exon	ENSRNOG00000030478
chr20:29048405|29084077	0	25	0	0	0	0	0.61344	5.2573	0.61344	0.61344	0.61344	0.61344	chr20	29048405	29084077	intergenic region	n/a
chr1:206034083|206042601	0	0	0	0	14	0	0.61344	0.61344	0.61344	0.61344	4.43181	0.61344	chr1	206034083	206042601	intergenic region	n/a
chrM:188|1660	0	0	38	0	0	0	0.61344	0.61344	5.85924	0.61344	0.61344	0.61344	chrM	188	1660	intergenic region	n/a
chr15:112507769|112523503	14	2	8	4	8	8	4.42659	1.61344	3.61132	2.61856	3.62446	3.6003	chr15	112507769	112523503	exon	ENSRNOG00000014146
chr3:11866946|11867344	0	11	0	0	0	6	0.61344	4.07287	0.61344	0.61344	0.61344	3.18526	chr3	11866946	11867344	exon	ENSRNOG00000008749
chrM:5820|5941	0	16	0	0	0	0	0.61344	4.61344	0.61344	0.61344	0.61344	0.61344	chrM	5820	5941	exon	ENSRNOG00000034234
chrX:152823428|153251184	0	9	12	0	0	0	0.61344	3.78336	4.19628	0.61344	0.61344	0.61344	chrX	152823428	153251184	intergenic region	n/a
chr9:27345280|27394201	7	6	12	9	4	7	3.42659	3.1984	4.19628	3.78848	2.62446	3.40765	chr9	27345280	27394201	exon	ENSRNOG00000011000
chr13:87058130|87062360	2	2	4	2	10	4	1.61923	1.61344	2.61132	1.61856	3.94639	2.6003	chr13	87058130	87062360	exon	ENSRNOG00000002544
chr2:266752077|267151398	0	0	0	12	0	0	0.61344	0.61344	0.61344	4.20352	0.61344	0.61344	chr2	266752077	267151398	intergenic region	n/a
chr1:220917356|221354061	30	0	0	0	0	0	5.52612	0.61344	0.61344	0.61344	0.61344	0.61344	chr1	220917356	221354061	intergenic region	n/a
chr1:181572590|182032867	0	0	0	0	0	11	0.61344	0.61344	0.61344	0.61344	0.61344	4.05973	chr1	181572590	182032867	intergenic region	n/a
chr1:262792600|262966786	0	0	0	11	0	0	0.61344	0.61344	0.61344	4.07799	0.61344	0.61344	chr1	262792600	262966786	intergenic region	n/a
chr17:91370237|91466495	0	0	58	0	0	0	0.61344	0.61344	6.4693	0.61344	0.61344	0.61344	chr17	91370237	91466495	intergenic region	n/a
chr5:168237306|168352395	0	0	93	0	0	0	0.61344	0.61344	7.15047	0.61344	0.61344	0.61344	chr5	168237306	168352395	intergenic region	n/a
chrX:16096506|16198058	0	10	0	0	0	0	0.61344	3.93537	0.61344	0.61344	0.61344	0.61344	chrX	16096506	16198058	intergenic region	n/a
chr18:26774356|27149343	0	0	40	0	0	0	0.61344	0.61344	5.93324	0.61344	0.61344	0.61344	chr18	26774356	27149343	intergenic region	n/a
chr9:15219734|15372911	0	2	3	0	10	0	0.61344	1.61344	2.19628	0.61344	3.94639	0.61344	chr9	15219734	15372911	intergenic region	n/a
chrM:1983|2120	0	24	0	0	0	0	0.61344	5.1984	0.61344	0.61344	0.61344	0.61344	chrM	1983	2120	exon	ENSRNOG00000043866
chr3:171553384|171556559	0	0	0	21	0	0	0.61344	0.61344	0.61344	5.01088	0.61344	0.61344	chr3	171553384	171556559	exon	ENSRNOG00000049484
chr1:71023020|71073188	0	0	10	0	0	0	0.61344	0.61344	3.93324	0.61344	0.61344	0.61344	chr1	71023020	71073188	intergenic region	n/a
chr19:64849298|64849516	13	4	9	4	4	9	4.31967	2.61344	3.78124	2.61856	2.62446	3.77022	chr19	64849298	64849516	exon	ENSRNOG00000017489
chrM:1783|1903	0	0	0	0	10	0	0.61344	0.61344	0.61344	0.61344	3.94639	0.61344	chrM	1783	1903	exon	ENSRNOG00000043866
chrX:16128591|16229930	0	0	0	0	10	0	0.61344	0.61344	0.61344	0.61344	3.94639	0.61344	chrX	16128591	16229930	intron	ENSRNOG00000007766
chr8:117633244|117826479	0	52	0	0	0	0	0.61344	6.31388	0.61344	0.61344	0.61344	0.61344	chr8	117633244	117826479	intergenic region	n/a
chr17:91376644|91472964	0	0	0	0	0	27	0.61344	0.61344	0.61344	0.61344	0.61344	5.35518	chr17	91376644	91472964	intergenic region	n/a
chr1:75752225|75753095	0	41	0	0	0	0	0.61344	5.97099	0.61344	0.61344	0.61344	0.61344	chr1	75752225	75753095	exon	ENSRNOG00000018090
chr3:74278896|74305278	0	0	0	0	0	255	0.61344	0.61344	0.61344	0.61344	0.61344	8.59465	chr3	74278896	74305278	intergenic region	n/a
chr5:160482539|160516459	0	10	9	0	0	7	0.61344	3.93537	3.78124	0.61344	0.61344	3.40765	chr5	160482539	160516459	intergenic region	n/a
chr11:76768645|76773228	0	0	0	14	0	0	0.61344	0.61344	0.61344	4.42591	0.61344	0.61344	chr11	76768645	76773228	intron	ENSRNOG00000001727
chr17:89447991|89460617	5	10	5	0	4	4	2.94116	3.93537	2.93324	0.61344	2.62446	2.6003	chr17	89447991	89460617	exon	ENSRNOG00000008659
chr1:152511183|152576438	0	0	0	0	15	0	0.61344	0.61344	0.61344	0.61344	4.53135	0.61344	chr1	152511183	152576438	intergenic region	n/a
chr20:16801013|16802223	9	7	8	6	4	11	3.78916	3.42079	3.61132	3.20352	2.62446	4.05973	chr20	16801013	16802223	intergenic region	n/a
chr1:123741548|123812621	7	0	8	10	8	0	3.42659	0.61344	3.61132	3.94049	3.62446	0.61344	chr1	123741548	123812621	intergenic region	n/a
chr20:15048357|15054330	0	0	0	12	0	0	0.61344	0.61344	0.61344	4.20352	0.61344	0.61344	chr20	15048357	15054330	intron	ENSRNOG00000001272
chr14:34273804|34318779	0	0	0	0	0	10	0.61344	0.61344	0.61344	0.61344	0.61344	3.92223	chr14	34273804	34318779	intergenic region	n/a
chr4:164054435|164056078	11	0	0	0	2	5	4.07866	0.61344	0.61344	0.61344	1.62446	2.92223	chr4	164054435	164056078	exon	ENSRNOG00000028422
chr14:61266769|61760487	0	0	0	0	51	0	0.61344	0.61344	0.61344	0.61344	6.29688	0.61344	chr14	61266769	61760487	intergenic region	n/a
chr1:51735601|51768904	0	0	0	18	0	0	0.61344	0.61344	0.61344	4.78848	0.61344	0.61344	chr1	51735601	51768904	intergenic region	n/a
chr1:207131419|207410873	0	0	14	0	0	0	0.61344	0.61344	4.41867	0.61344	0.61344	0.61344	chr1	207131419	207410873	intergenic region	n/a
chr1:214301312|214308708	0	0	0	0	11	0	0.61344	0.61344	0.61344	0.61344	4.08389	0.61344	chr1	214301312	214308708	intron	ENSRNOG00000018683
chrM:4422|4509	0	0	0	0	0	15	0.61344	0.61344	0.61344	0.61344	0.61344	4.50719	chrM	4422	4509	exon	ENSRNOG00000031033
chr2:207901658|207902538	11	0	7	5	4	7	4.07866	0.61344	3.41867	2.94049	2.62446	3.40765	chr2	207901658	207902538	exon	ENSRNOG00000020500
chr4:224453646|224453883	0	0	0	0	0	16	0.61344	0.61344	0.61344	0.61344	0.61344	4.6003	chr4	224453646	224453883	exon	ENSRNOG00000016386
chr15:41020712|41031989	0	0	22	0	0	0	0.61344	0.61344	5.07075	0.61344	0.61344	0.61344	chr15	41020712	41031989	intergenic region	n/a
chr3:129557459|129561658	0	0	0	0	19	0	0.61344	0.61344	0.61344	0.61344	4.87239	0.61344	chr3	129557459	129561658	exon	ENSRNOG00000021223
chr4:164054435|164069769	4	5	12	4	5	0	2.61923	2.93537	4.19628	2.61856	2.94639	0.61344	chr4	164054435	164069769	exon	ENSRNOG00000028422
chr3:104342183|104428035	7	12	9	5	3	3	3.42659	4.1984	3.78124	2.94049	2.20942	2.18526	chr3	104342183	104428035	exon	ENSRNOG00000004863
chr20:14482131|14483945	0	0	0	0	0	11	0.61344	0.61344	0.61344	0.61344	0.61344	4.05973	chr20	14482131	14483945	exon	ENSRNOG00000001229
chr2:237174319|237179807	0	0	0	0	0	14	0.61344	0.61344	0.61344	0.61344	0.61344	4.40765	chr2	237174319	237179807	intergenic region	n/a
chr15:64802179|64863250	0	0	0	0	0	15	0.61344	0.61344	0.61344	0.61344	0.61344	4.50719	chr15	64802179	64863250	intergenic region	n/a
chr7:73363461|73363583	0	0	25	0	0	0	0.61344	0.61344	5.25517	0.61344	0.61344	0.61344	chr7	73363461	73363583	exon	ENSRNOG00000006060
chr1:192277124|192278258	8	4	4	0	0	11	3.61923	2.61344	2.61132	0.61344	0.61344	4.05973	chr1	192277124	192278258	exon	ENSRNOG00000020479
chr1:63025153|63093374	17	0	0	0	0	0	4.70669	0.61344	0.61344	0.61344	0.61344	0.61344	chr1	63025153	63093374	intergenic region	n/a
chr5:152013323|152013934	0	0	24	0	0	0	0.61344	0.61344	5.19628	0.61344	0.61344	0.61344	chr5	152013323	152013934	exon	ENSRNOG00000031475
chr16:73395407|73586191	0	0	0	0	0	12	0.61344	0.61344	0.61344	0.61344	0.61344	4.18526	chr16	73395407	73586191	intergenic region	n/a
chr9:15234216|15476227	12	0	0	0	0	0	4.20419	0.61344	0.61344	0.61344	0.61344	0.61344	chr9	15234216	15476227	intergenic region	n/a
chr10:109348045|109348189	9	8	0	14	8	6	3.78916	3.61344	0.61344	4.42591	3.62446	3.18526	chr10	109348045	109348189	exon	ENSRNOG00000036688
chr5:29967604|30429225	0	5	12	0	0	6	0.61344	2.93537	4.19628	0.61344	0.61344	3.18526	chr5	29967604	30429225	intergenic region	n/a
chr12:14490209|14534268	0	39	0	0	0	0	0.61344	5.89884	0.61344	0.61344	0.61344	0.61344	chr12	14490209	14534268	intron	ENSRNOG00000025155
chr20:29869964|30188050	0	0	0	60	0	0	0.61344	0.61344	0.61344	6.52545	0.61344	0.61344	chr20	29869964	30188050	intergenic region	n/a
chr10:97669802|97669921	0	0	0	0	0	88	0.61344	0.61344	0.61344	0.61344	0.61344	7.05973	chr10	97669802	97669921	exon	ENSRNOG00000049876
chr2:109268392|109268670	6	4	5	0	3	10	3.20419	2.61344	2.93324	0.61344	2.20942	3.92223	chr2	109268392	109268670	intergenic region	n/a
chr9:15268298|15541904	0	24	0	0	0	0	0.61344	5.1984	0.61344	0.61344	0.61344	0.61344	chr9	15268298	15541904	intergenic region	n/a
chrX:19883712|20119134	14	0	0	0	8	0	4.42659	0.61344	0.61344	0.61344	3.62446	0.61344	chrX	19883712	20119134	intergenic region	n/a
chr20:14826282|14827021	15	0	0	0	0	0	4.52612	0.61344	0.61344	0.61344	0.61344	0.61344	chr20	14826282	14827021	exon	ENSRNOG00000001249
chr6:21412216|21658401	0	9	0	13	0	0	0.61344	3.78336	0.61344	4.319	0.61344	0.61344	chr6	21412216	21658401	intergenic region	n/a
chr16:54496390|54507939	12	3	3	7	6	2	4.20419	2.1984	2.19628	3.42591	3.20942	1.6003	chr16	54496390	54507939	intron	ENSRNOG00000011420
chr11:88954680|89319750	0	0	0	0	0	13	0.61344	0.61344	0.61344	0.61344	0.61344	4.30074	chr11	88954680	89319750	intergenic region	n/a
chr19:33243382|33311958	7	4	0	10	4	0	3.42659	2.61344	0.61344	3.94049	2.62446	0.61344	chr19	33243382	33311958	intergenic region	n/a
chrM:2158|2272	0	0	0	0	0	11	0.61344	0.61344	0.61344	0.61344	0.61344	4.05973	chrM	2158	2272	exon	ENSRNOG00000043866
chr7:118745783|118994995	157	0	0	0	0	0	7.91385	0.61344	0.61344	0.61344	0.61344	0.61344	chr7	118745783	118994995	intergenic region	n/a
chr16:7374654|7399024	6	5	11	4	8	8	3.20419	2.93537	4.07075	2.61856	3.62446	3.6003	chr16	7374654	7399024	exon	ENSRNOG00000019273
chrM:1158|1263	0	3	0	6	0	16	0.61344	2.1984	0.61344	3.20352	0.61344	4.6003	chrM	1158	1263	exon	ENSRNOG00000043866
chr2:20360906|20403733	4	12	9	6	6	4	2.61923	4.1984	3.78124	3.20352	3.20942	2.6003	chr2	20360906	20403733	intergenic region	n/a
chr15:46793947|46794658	0	13	0	0	2	0	0.61344	4.31388	0.61344	0.61344	1.62446	0.61344	chr15	46793947	46794658	exon	ENSRNOG00000013658
chr1:287160987|287185503	0	0	0	12	0	0	0.61344	0.61344	0.61344	4.20352	0.61344	0.61344	chr1	287160987	287185503	intergenic region	n/a
chr15:19397551|19397694	25	0	0	0	0	0	5.26309	0.61344	0.61344	0.61344	0.61344	0.61344	chr15	19397551	19397694	exon	ENSRNOG00000008570
chr9:15245752|15498181	0	0	0	0	14	0	0.61344	0.61344	0.61344	0.61344	4.43181	0.61344	chr9	15245752	15498181	intergenic region	n/a
chr4:10767930|10769653	4	7	0	3	3	10	2.61923	3.42079	0.61344	2.20352	2.20942	3.92223	chr4	10767930	10769653	intron	ENSRNOG00000013431
chr6:24408204|24711725	0	3	15	5	6	8	0.61344	2.1984	4.51821	2.94049	3.20942	3.6003	chr6	24408204	24711725	exon	ENSRNOG00000027796
chr10:14411070|14411315	0	0	0	0	38	0	0.61344	0.61344	0.61344	0.61344	5.87239	0.61344	chr10	14411070	14411315	exon	ENSRNOG00000024455
chr10:104816400|104887289	19	0	0	0	0	0	4.86716	0.61344	0.61344	0.61344	0.61344	0.61344	chr10	104816400	104887289	intergenic region	n/a
chr7:38810374|38810526	0	0	20	0	0	0	0.61344	0.61344	4.93324	0.61344	0.61344	0.61344	chr7	38810374	38810526	exon	ENSRNOG00000004554
chr3:52550949|52567568	2	9	10	7	9	5	1.61923	3.78336	3.93324	3.42591	3.79438	2.92223	chr3	52550949	52567568	exon	ENSRNOG00000014587
chr10:3251322|3319767	0	0	25	0	0	0	0.61344	0.61344	5.25517	0.61344	0.61344	0.61344	chr10	3251322	3319767	intergenic region	n/a
chr3:13625936|13632684	0	0	0	9	0	13	0.61344	0.61344	0.61344	3.78848	0.61344	4.30074	chr3	13625936	13632684	intron	ENSRNOG00000014316
chr17:12483728|12484663	0	18	0	0	0	0	0.61344	4.78336	0.61344	0.61344	0.61344	0.61344	chr17	12483728	12484663	exon	ENSRNOG00000018122
chr10:67266402|67277329	0	16	0	0	0	0	0.61344	4.61344	0.61344	0.61344	0.61344	0.61344	chr10	67266402	67277329	intron	ENSRNOG00000004093
chr20:29865774|30186734	0	0	20	0	0	0	0.61344	0.61344	4.93324	0.61344	0.61344	0.61344	chr20	29865774	30186734	intergenic region	n/a
chr13:118391212|118564631	0	0	27	0	0	0	0.61344	0.61344	5.3662	0.61344	0.61344	0.61344	chr13	118391212	118564631	intergenic region	n/a
chr20:29024047|29061689	0	10	0	0	0	6	0.61344	3.93537	0.61344	0.61344	0.61344	3.18526	chr20	29024047	29061689	intergenic region	n/a
chr18:36305329|36310398	4	10	7	0	0	0	2.61923	3.93537	3.41867	0.61344	0.61344	0.61344	chr18	36305329	36310398	exon	ENSRNOG00000027250
chr6:60927884|60980110	3	6	2	7	11	8	2.20419	3.1984	1.61132	3.42591	4.08389	3.6003	chr6	60927884	60980110	exon	ENSRNOG00000006777
chr2:268766226|268772272	0	0	0	11	0	0	0.61344	0.61344	0.61344	4.07799	0.61344	0.61344	chr2	268766226	268772272	intron	ENSRNOG00000009205
chr9:37671932|37672014	0	0	9	0	0	17	0.61344	0.61344	3.78124	0.61344	0.61344	4.68776	chr9	37671932	37672014	exon	ENSRNOG00000012207
chr14:85860290|85860355	4	8	11	0	5	5	2.61923	3.61344	4.07075	0.61344	2.94639	2.92223	chr14	85860290	85860355	exon	ENSRNOG00000008716
chr6:145364359|145366108	23	0	0	0	0	0	5.14279	0.61344	0.61344	0.61344	0.61344	0.61344	chr6	145364359	145366108	exon	ENSRNOG00000011572
chr3:180519050|180519161	0	0	59	0	0	0	0.61344	0.61344	6.49396	0.61344	0.61344	0.61344	chr3	180519050	180519161	intron	ENSRNOG00000013657
chr1:234292803|234660700	8	10	0	0	0	7	3.61923	3.93537	0.61344	0.61344	0.61344	3.40765	chr1	234292803	234660700	intergenic region	n/a
chr5:29826414|29842350	0	0	15	0	7	0	0.61344	0.61344	4.51821	0.61344	3.43181	0.61344	chr5	29826414	29842350	intergenic region	n/a
chr20:29043115|29080419	0	0	0	0	28	0	0.61344	0.61344	0.61344	0.61344	5.43181	0.61344	chr20	29043115	29080419	intergenic region	n/a
chr9:50279558|50361278	0	15	0	0	0	0	0.61344	4.52033	0.61344	0.61344	0.61344	0.61344	chr9	50279558	50361278	intergenic region	n/a
chr10:35579910|35580593	0	0	0	0	44	0	0.61344	0.61344	0.61344	0.61344	6.08389	0.61344	chr10	35579910	35580593	exon	ENSRNOG00000003343
chr2:219357606|219359487	6	10	5	2	4	2	3.20419	3.93537	2.93324	1.61856	2.62446	1.6003	chr2	219357606	219359487	exon	ENSRNOG00000018220
chr10:61724656|62194187	6	4	10	8	5	3	3.20419	2.61344	3.93324	3.61856	2.94639	2.18526	chr10	61724656	62194187	intergenic region	n/a
chrM:1754|1903	0	23	0	0	0	0	0.61344	5.137	0.61344	0.61344	0.61344	0.61344	chrM	1754	1903	exon	ENSRNOG00000043866
chrX:152893960|153328063	4	0	5	0	5	11	2.61923	0.61344	2.93324	0.61344	2.94639	4.05973	chrX	152893960	153328063	intergenic region	n/a
chr13:118258530|118550351	0	13	0	0	9	0	0.61344	4.31388	0.61344	0.61344	3.79438	0.61344	chr13	118258530	118550351	intergenic region	n/a
chr9:51713749|51713847	115	4	2	0	0	0	7.46472	2.61344	1.61132	0.61344	0.61344	0.61344	chr9	51713749	51713847	exon	ENSRNOG00000003357
chr20:14827414|14828817	0	0	0	0	23	0	0.61344	0.61344	0.61344	0.61344	5.14802	0.61344	chr20	14827414	14828817	exon	ENSRNOG00000001249
chr19:23804200|23826532	4	0	10	0	2	3	2.61923	0.61344	3.93324	0.61344	1.62446	2.18526	chr19	23804200	23826532	exon	ENSRNOG00000013742
chr1:13497926|13498805	0	36	0	0	0	0	0.61344	5.78336	0.61344	0.61344	0.61344	0.61344	chr1	13497926	13498805	intergenic region	n/a
chr1:226913588|226978889	0	11	0	0	0	0	0.61344	4.07287	0.61344	0.61344	0.61344	0.61344	chr1	226913588	226978889	intergenic region	n/a
chr9:26230618|26295191	0	0	20	0	0	0	0.61344	0.61344	4.93324	0.61344	0.61344	0.61344	chr9	26230618	26295191	intergenic region	n/a
chr1:227262814|227355484	0	0	0	56	0	0	0.61344	0.61344	0.61344	6.42591	0.61344	0.61344	chr1	227262814	227355484	intergenic region	n/a
chr9:15236768|15478623	0	0	17	0	9	0	0.61344	0.61344	4.69878	0.61344	3.79438	0.61344	chr9	15236768	15478623	intergenic region	n/a
chr4:224453852|224453908	0	0	0	0	0	12	0.61344	0.61344	0.61344	0.61344	0.61344	4.18526	chr4	224453852	224453908	exon	ENSRNOG00000016386
chr13:99572395|99800373	9	3	0	12	7	8	3.78916	2.1984	0.61344	4.20352	3.43181	3.6003	chr13	99572395	99800373	intergenic region	n/a
chrM:1127|1319	0	0	0	0	0	15	0.61344	0.61344	0.61344	0.61344	0.61344	4.50719	chrM	1127	1319	exon	ENSRNOG00000043866
chr2:175780317|176054330	10	0	4	5	0	0	3.94116	0.61344	2.61132	2.94049	0.61344	0.61344	chr2	175780317	176054330	intergenic region	n/a
chr15:46794693|46794851	0	0	464	0	0	0	0.61344	0.61344	9.4693	0.61344	0.61344	0.61344	chr15	46794693	46794851	exon	ENSRNOG00000013658
chr16:20952821|21018224	0	0	18	0	0	0	0.61344	0.61344	4.78124	0.61344	0.61344	0.61344	chr16	20952821	21018224	intergenic region	n/a
chr4:22216776|22315908	13	0	0	0	0	0	4.31967	0.61344	0.61344	0.61344	0.61344	0.61344	chr4	22216776	22315908	intergenic region	n/a
chr10:35647472|35647856	13	9	2	5	7	8	4.31967	3.78336	1.61132	2.94049	3.43181	3.6003	chr10	35647472	35647856	exon	ENSRNOG00000003399
chr9:51709024|51709131	0	0	30	0	0	0	0.61344	0.61344	5.51821	0.61344	0.61344	0.61344	chr9	51709024	51709131	exon	ENSRNOG00000003357
chr8:106252147|106655742	0	0	0	11	0	0	0.61344	0.61344	0.61344	4.07799	0.61344	0.61344	chr8	106252147	106655742	intergenic region	n/a
chr1:210359332|210397902	0	0	12	0	0	0	0.61344	0.61344	4.19628	0.61344	0.61344	0.61344	chr1	210359332	210397902	intergenic region	n/a
chr3:100287590|100292817	0	0	0	0	20	0	0.61344	0.61344	0.61344	0.61344	4.94639	0.61344	chr3	100287590	100292817	intergenic region	n/a
chr16:4963328|5044336	0	12	0	0	0	0	0.61344	4.1984	0.61344	0.61344	0.61344	0.61344	chr16	4963328	5044336	intron	ENSRNOG00000031287
chr3:13850500|13853698	12	7	0	0	0	0	4.20419	3.42079	0.61344	0.61344	0.61344	0.61344	chr3	13850500	13853698	intron	ENSRNOG00000015237
chr7:118756484|119003729	63	0	0	0	0	0	6.59651	0.61344	0.61344	0.61344	0.61344	0.61344	chr7	118756484	119003729	intergenic region	n/a
chrX:16078824|16178648	13	0	0	0	0	0	4.31967	0.61344	0.61344	0.61344	0.61344	0.61344	chrX	16078824	16178648	intergenic region	n/a
chr10:82571096|82571149	98	0	0	0	2	0	7.23394	0.61344	0.61344	0.61344	1.62446	0.61344	chr10	82571096	82571149	exon	ENSRNOG00000003897
chr9:54402373|54457661	0	0	0	10	0	0	0.61344	0.61344	0.61344	3.94049	0.61344	0.61344	chr9	54402373	54457661	intergenic region	n/a
chr8:5195682|5365163	0	0	0	10	0	0	0.61344	0.61344	0.61344	3.94049	0.61344	0.61344	chr8	5195682	5365163	intergenic region	n/a
chr3:16743529|16745263	16	6	6	9	0	7	4.61923	3.1984	3.19628	3.78848	0.61344	3.40765	chr3	16743529	16745263	exon	ENSRNOG00000013442
chr6:100915731|100915889	0	0	10	0	0	0	0.61344	0.61344	3.93324	0.61344	0.61344	0.61344	chr6	100915731	100915889	intergenic region	n/a
chr4:211942730|211942798	5	7	7	14	6	0	2.94116	3.42079	3.41867	4.42591	3.20942	0.61344	chr4	211942730	211942798	exon	ENSRNOG00000008498
chr1:229201033|229201577	0	0	37	0	0	0	0.61344	0.61344	5.82077	0.61344	0.61344	0.61344	chr1	229201033	229201577	exon	ENSRNOG00000021150
chr3:11869883|11871586	0	20	0	0	0	0	0.61344	4.93537	0.61344	0.61344	0.61344	0.61344	chr3	11869883	11871586	exon	ENSRNOG00000008749
chr5:155774380|155779080	7	14	0	0	8	0	3.42659	4.42079	0.61344	0.61344	3.62446	0.61344	chr5	155774380	155779080	intron	ENSRNOG00000042411
chr6:133452154|133452345	0	0	0	0	0	12	0.61344	0.61344	0.61344	0.61344	0.61344	4.18526	chr6	133452154	133452345	exon	ENSRNOG00000004060
chrX:16090942|16192178	0	12	0	0	0	0	0.61344	4.1984	0.61344	0.61344	0.61344	0.61344	chrX	16090942	16192178	intergenic region	n/a
chr1:222176757|222176867	11	0	0	0	0	0	4.07866	0.61344	0.61344	0.61344	0.61344	0.61344	chr1	222176757	222176867	exon	ENSRNOG00000050994
chr17:51381552|51578834	0	0	0	0	16	0	0.61344	0.61344	0.61344	0.61344	4.62446	0.61344	chr17	51381552	51578834	intergenic region	n/a
chr1:270432039|270917659	0	16	6	0	0	7	0.61344	4.61344	3.19628	0.61344	0.61344	3.40765	chr1	270432039	270917659	intergenic region	n/a
chr6:100915839|101136637	0	0	0	0	18	9	0.61344	0.61344	0.61344	0.61344	4.79438	3.77022	chr6	100915839	101136637	intergenic region	n/a
chr4:16431181|16924380	0	0	0	10	0	3	0.61344	0.61344	0.61344	3.94049	0.61344	2.18526	chr4	16431181	16924380	intergenic region	n/a
chr1:173272295|173272363	0	0	25	0	0	0	0.61344	0.61344	5.25517	0.61344	0.61344	0.61344	chr1	173272295	173272363	exon	ENSRNOG00000000417
chr15:9023923|9232243	0	0	0	0	0	74	0.61344	0.61344	0.61344	0.61344	0.61344	6.80975	chr15	9023923	9232243	intergenic region	n/a
chr9:50275361|50356014	0	0	28	0	0	0	0.61344	0.61344	5.41867	0.61344	0.61344	0.61344	chr9	50275361	50356014	intergenic region	n/a
chr9:15266234|15539207	0	0	0	0	11	0	0.61344	0.61344	0.61344	0.61344	4.08389	0.61344	chr9	15266234	15539207	intergenic region	n/a
chr1:189067694|189072764	0	0	0	0	28	0	0.61344	0.61344	0.61344	0.61344	5.43181	0.61344	chr1	189067694	189072764	intron	ENSRNOG00000039241
chr11:68886398|68886491	0	0	0	0	14	0	0.61344	0.61344	0.61344	0.61344	4.43181	0.61344	chr11	68886398	68886491	intron	ENSRNOG00000002746
chrM:1671|1903	0	0	0	0	0	12	0.61344	0.61344	0.61344	0.61344	0.61344	4.18526	chrM	1671	1903	exon	ENSRNOG00000043866
chr9:7598595|7664769	0	0	0	0	14	0	0.61344	0.61344	0.61344	0.61344	4.43181	0.61344	chr9	7598595	7664769	intergenic region	n/a
chr7:70699316|70699996	0	172	0	0	0	0	0.61344	8.0397	0.61344	0.61344	0.61344	0.61344	chr7	70699316	70699996	exon	ENSRNOG00000005299
chr16:9050495|9053555	0	0	151	0	0	0	0.61344	0.61344	7.84972	0.61344	0.61344	0.61344	chr16	9050495	9053555	exon	ENSRNOG00000010437
chr14:7394727|7688836	0	25	0	0	0	0	0.61344	5.2573	0.61344	0.61344	0.61344	0.61344	chr14	7394727	7688836	intergenic region	n/a
chr15:52174517|52300166	0	0	0	27	0	0	0.61344	0.61344	0.61344	5.37345	0.61344	0.61344	chr15	52174517	52300166	intergenic region	n/a
chr3:168007913|168158619	0	0	31	0	0	0	0.61344	0.61344	5.56551	0.61344	0.61344	0.61344	chr3	168007913	168158619	intron	ENSRNOG00000018747
chr1:262784630|262953399	0	0	0	10	0	0	0.61344	0.61344	0.61344	3.94049	0.61344	0.61344	chr1	262784630	262953399	intergenic region	n/a
chr10:12969913|12970005	3	11	0	8	0	5	2.20419	4.07287	0.61344	3.61856	0.61344	2.92223	chr10	12969913	12970005	exon	ENSRNOG00000004478
chr14:35597385|36027316	0	0	0	50	0	0	0.61344	0.61344	0.61344	6.26241	0.61344	0.61344	chr14	35597385	36027316	intergenic region	n/a
chr14:107058921|107059035	0	0	0	0	0	12	0.61344	0.61344	0.61344	0.61344	0.61344	4.18526	chr14	107058921	107059035	exon	ENSRNOG00000008917
chr18:4325066|4325131	10	0	2	0	5	8	3.94116	0.61344	1.61132	0.61344	2.94639	3.6003	chr18	4325066	4325131	exon	ENSRNOG00000045844
chrM:1096|1195	0	28	2	0	0	0	0.61344	5.42079	1.61132	0.61344	0.61344	0.61344	chrM	1096	1195	intergenic region	n/a
chr10:40580987|40583026	0	63	0	0	0	0	0.61344	6.59072	0.61344	0.61344	0.61344	0.61344	chr10	40580987	40583026	exon	ENSRNOG00000012840
chr8:19964561|19969117	4	5	3	6	7	10	2.61923	2.93537	2.19628	3.20352	3.43181	3.92223	chr8	19964561	19969117	intergenic region	n/a
chr9:51717526|51717579	0	0	2	0	37	0	0.61344	0.61344	1.61132	0.61344	5.83391	0.61344	chr9	51717526	51717579	exon	ENSRNOG00000003357
chr5:29967040|30426247	10	3	5	2	0	0	3.94116	2.1984	2.93324	1.61856	0.61344	0.61344	chr5	29967040	30426247	intergenic region	n/a
chr4:16431727|16926212	8	0	0	0	0	13	3.61923	0.61344	0.61344	0.61344	0.61344	4.30074	chr4	16431727	16926212	intergenic region	n/a
chrX:16094800|16194873	0	0	0	10	0	5	0.61344	0.61344	0.61344	3.94049	0.61344	2.92223	chrX	16094800	16194873	intergenic region	n/a
chrM:1748|1871	0	0	0	0	11	0	0.61344	0.61344	0.61344	0.61344	4.08389	0.61344	chrM	1748	1871	exon	ENSRNOG00000043866
chrM:1823|1974	0	0	48	0	0	0	0.61344	0.61344	6.19628	0.61344	0.61344	0.61344	chrM	1823	1974	exon	ENSRNOG00000043866
chr10:3247683|3317239	0	0	21	0	0	0	0.61344	0.61344	5.00363	0.61344	0.61344	0.61344	chr10	3247683	3317239	intergenic region	n/a
chr17:51897225|51897332	0	0	0	0	0	14	0.61344	0.61344	0.61344	0.61344	0.61344	4.40765	chr17	51897225	51897332	exon	ENSRNOG00000017466
chr18:78473353|78473549	0	0	0	137	0	0	0.61344	0.61344	0.61344	7.71659	0.61344	0.61344	chr18	78473353	78473549	exon	ENSRNOG00000016516
chr6:37817003|37850333	40	0	0	0	0	0	5.94116	0.61344	0.61344	0.61344	0.61344	0.61344	chr6	37817003	37850333	intron	ENSRNOG00000011914
chr9:8672685|8717421	0	0	0	0	0	17	0.61344	0.61344	0.61344	0.61344	0.61344	4.68776	chr9	8672685	8717421	intergenic region	n/a
chr8:101829750|101829827	8	0	9	11	4	9	3.61923	0.61344	3.78124	4.07799	2.62446	3.77022	chr8	101829750	101829827	exon	ENSRNOG00000008554
chr14:61271309|61770802	0	0	0	0	0	64	0.61344	0.61344	0.61344	0.61344	0.61344	6.6003	chr14	61271309	61770802	intergenic region	n/a
chr5:82291009|82336407	0	0	0	0	0	28	0.61344	0.61344	0.61344	0.61344	0.61344	5.40765	chr5	82291009	82336407	intergenic region	n/a
chr16:9050495|9053217	0	34	0	0	0	0	0.61344	5.7009	0.61344	0.61344	0.61344	0.61344	chr16	9050495	9053217	exon	ENSRNOG00000010437
chr15:52152446|52279189	0	0	10	0	0	0	0.61344	0.61344	3.93324	0.61344	0.61344	0.61344	chr15	52152446	52279189	intergenic region	n/a
chr1:192235624|192239542	10	2	4	0	7	8	3.94116	1.61344	2.61132	0.61344	3.43181	3.6003	chr1	192235624	192239542	exon	ENSRNOG00000020479
chr7:124519050|124519172	0	12	0	0	0	0	0.61344	4.1984	0.61344	0.61344	0.61344	0.61344	chr7	124519050	124519172	exon	ENSRNOG00000010617
chr13:90492941|90497574	0	8	7	0	0	10	0.61344	3.61344	3.41867	0.61344	0.61344	3.92223	chr13	90492941	90497574	intron	ENSRNOG00000004537
chr1:78802225|79070965	0	0	0	0	115	0	0.61344	0.61344	0.61344	0.61344	7.46995	0.61344	chr1	78802225	79070965	intergenic region	n/a
chr16:43728|64060	0	32	0	0	0	0	0.61344	5.61344	0.61344	0.61344	0.61344	0.61344	chr16	43728	64060	intergenic region	n/a
chrM:8948|9084	0	0	15	0	0	0	0.61344	0.61344	4.51821	0.61344	0.61344	0.61344	chrM	8948	9084	exon	ENSRNOG00000030700
chr15:92917772|92942838	0	0	0	0	0	82	0.61344	0.61344	0.61344	0.61344	0.61344	6.95785	chr15	92917772	92942838	intron	ENSRNOG00000024022
chr14:82224303|82585500	11	0	0	0	0	0	4.07866	0.61344	0.61344	0.61344	0.61344	0.61344	chr14	82224303	82585500	intergenic region	n/a
chr9:50293061|50373771	0	0	0	0	0	20	0.61344	0.61344	0.61344	0.61344	0.61344	4.92223	chr9	50293061	50373771	intergenic region	n/a
chr8:71015659|71016529	7	5	12	0	4	4	3.42659	2.93537	4.19628	0.61344	2.62446	2.6003	chr8	71015659	71016529	exon	ENSRNOG00000015977
chr18:55311151|55311891	68	0	0	0	0	0	6.70669	0.61344	0.61344	0.61344	0.61344	0.61344	chr18	55311151	55311891	exon	ENSRNOG00000018735
chr15:2828521|2846623	10	5	7	8	3	5	3.94116	2.93537	3.41867	3.61856	2.20942	2.92223	chr15	2828521	2846623	exon	ENSRNOG00000012850
chr11:18735815|19191941	0	0	0	0	0	25	0.61344	0.61344	0.61344	0.61344	0.61344	5.24415	chr11	18735815	19191941	intergenic region	n/a
chr9:99883270|99885626	169	0	0	0	0	0	8.02011	0.61344	0.61344	0.61344	0.61344	0.61344	chr9	99883270	99885626	exon	ENSRNOG00000023993
chr17:51259536|51296634	0	19	0	0	0	0	0.61344	4.86137	0.61344	0.61344	0.61344	0.61344	chr17	51259536	51296634	intron	ENSRNOG00000016046
chr10:61250051|61488514	0	10	0	0	0	0	0.61344	3.93537	0.61344	0.61344	0.61344	0.61344	chr10	61250051	61488514	intergenic region	n/a
chr2:237177569|237183793	14	0	0	4	0	0	4.42659	0.61344	0.61344	2.61856	0.61344	0.61344	chr2	237177569	237183793	intergenic region	n/a
chr1:227589118|227589228	27	0	0	0	3	0	5.37412	0.61344	0.61344	0.61344	2.20942	0.61344	chr1	227589118	227589228	exon	ENSRNOG00000020412
chr9:51713934|51714339	0	0	11	6	0	0	0.61344	0.61344	4.07075	3.20352	0.61344	0.61344	chr9	51713934	51714339	exon	ENSRNOG00000003357
chr1:13497926|13498995	0	12	0	0	0	0	0.61344	4.1984	0.61344	0.61344	0.61344	0.61344	chr1	13497926	13498995	intergenic region	n/a
chr10:49345919|49346008	0	0	12	0	0	0	0.61344	0.61344	4.19628	0.61344	0.61344	0.61344	chr10	49345919	49346008	exon	ENSRNOG00000003338
chr20:4767393|4780124	0	13	0	0	0	0	0.61344	4.31388	0.61344	0.61344	0.61344	0.61344	chr20	4767393	4780124	exon	ENSRNOG00000047657
chr1:262821206|262995417	15	0	0	0	0	0	4.52612	0.61344	0.61344	0.61344	0.61344	0.61344	chr1	262821206	262995417	intergenic region	n/a
chr9:7598595|7838768	11	0	0	0	0	0	4.07866	0.61344	0.61344	0.61344	0.61344	0.61344	chr9	7598595	7838768	intergenic region	n/a
chr10:12968071|12968130	0	0	0	13	0	0	0.61344	0.61344	0.61344	4.319	0.61344	0.61344	chr10	12968071	12968130	exon	ENSRNOG00000004478
chr5:163640640|163646376	0	0	24	0	0	0	0.61344	0.61344	5.19628	0.61344	0.61344	0.61344	chr5	163640640	163646376	intergenic region	n/a
chrM:1652|1758	16	0	0	0	0	0	4.61923	0.61344	0.61344	0.61344	0.61344	0.61344	chrM	1652	1758	exon	ENSRNOG00000043866
chr17:91374676|91468582	0	0	0	32	0	0	0.61344	0.61344	0.61344	5.61856	0.61344	0.61344	chr17	91374676	91468582	intergenic region	n/a
chr11:89619644|89619733	30	0	0	0	0	0	5.52612	0.61344	0.61344	0.61344	0.61344	0.61344	chr11	89619644	89619733	exon	ENSRNOG00000029912
chr10:109492641|109494477	0	22	0	0	0	0	0.61344	5.07287	0.61344	0.61344	0.61344	0.61344	chr10	109492641	109494477	intergenic region	n/a
chr9:111853678|111913696	6	0	10	0	5	7	3.20419	0.61344	3.93324	0.61344	2.94639	3.40765	chr9	111853678	111913696	exon	ENSRNOG00000015439
chr10:107984475|108014967	0	86	0	0	0	0	0.61344	7.0397	0.61344	0.61344	0.61344	0.61344	chr10	107984475	108014967	intergenic region	n/a
chr7:70482143|70484361	0	0	0	16	0	0	0.61344	0.61344	0.61344	4.61856	0.61344	0.61344	chr7	70482143	70484361	exon	ENSRNOG00000050419
chr10:40582970|40585795	0	0	0	0	32	0	0.61344	0.61344	0.61344	0.61344	5.62446	0.61344	chr10	40582970	40585795	exon	ENSRNOG00000012840
chr17:91370958|91468371	0	62	0	0	0	0	0.61344	6.56764	0.61344	0.61344	0.61344	0.61344	chr17	91370958	91468371	intergenic region	n/a
chr2:106131511|106145696	6	0	6	0	11	0	3.20419	0.61344	3.19628	0.61344	4.08389	0.61344	chr2	106131511	106145696	intergenic region	n/a
chr16:54010876|54407693	0	0	0	0	0	49	0.61344	0.61344	0.61344	0.61344	0.61344	6.21501	chr16	54010876	54407693	intergenic region	n/a
chr10:109493270|109494711	0	10	6	0	0	7	0.61344	3.93537	3.19628	0.61344	0.61344	3.40765	chr10	109493270	109494711	intergenic region	n/a
chr6:136557477|136558163	20	0	0	0	0	0	4.94116	0.61344	0.61344	0.61344	0.61344	0.61344	chr6	136557477	136558163	exon	ENSRNOG00000026605
chr1:89108896|89109612	13	0	0	0	0	0	4.31967	0.61344	0.61344	0.61344	0.61344	0.61344	chr1	89108896	89109612	intergenic region	n/a
chr14:42930366|42932859	0	0	301	0	0	0	0.61344	0.61344	8.84494	0.61344	0.61344	0.61344	chr14	42930366	42932859	exon	ENSRNOG00000002343
chr14:94107367|94417712	0	0	0	0	0	20	0.61344	0.61344	0.61344	0.61344	0.61344	4.92223	chr14	94107367	94417712	intergenic region	n/a
chr2:46827157|46871428	11	8	8	7	2	4	4.07866	3.61344	3.61132	3.42591	1.62446	2.6003	chr2	46827157	46871428	intergenic region	n/a
chr14:46827631|46827748	0	0	0	0	10	0	0.61344	0.61344	0.61344	0.61344	3.94639	0.61344	chr14	46827631	46827748	exon	Rn28s
chr3:178490021|178490148	7	6	6	5	0	10	3.42659	3.1984	3.19628	2.94049	0.61344	3.92223	chr3	178490021	178490148	exon	ENSRNOG00000047374
chr16:9371351|9376368	12	3	4	3	5	0	4.20419	2.1984	2.61132	2.20352	2.94639	0.61344	chr16	9371351	9376368	exon	ENSRNOG00000039630
chr1:270458885|270947034	0	18	0	0	0	0	0.61344	4.78336	0.61344	0.61344	0.61344	0.61344	chr1	270458885	270947034	intergenic region	n/a
chr15:58874806|58877670	9	6	7	13	4	4	3.78916	3.1984	3.41867	4.319	2.62446	2.6003	chr15	58874806	58877670	exon	ENSRNOG00000016029
chr10:38494693|38501933	4	3	0	2	4	14	2.61923	2.1984	0.61344	1.61856	2.62446	4.40765	chr10	38494693	38501933	exon	ENSRNOG00000006965
chr16:20178720|20178791	0	20	0	6	0	0	0.61344	4.93537	0.61344	3.20352	0.61344	0.61344	chr16	20178720	20178791	exon	ENSRNOG00000018932
chr14:85420130|85446455	4	9	6	2	15	5	2.61923	3.78336	3.19628	1.61856	4.53135	2.92223	chr14	85420130	85446455	exon	ENSRNOG00000007120
chr12:23799057|24124209	3	0	13	3	0	0	2.20419	0.61344	4.31176	2.20352	0.61344	0.61344	chr12	23799057	24124209	intergenic region	n/a
chr10:94659800|94660065	0	0	0	0	11	0	0.61344	0.61344	0.61344	0.61344	4.08389	0.61344	chr10	94659800	94660065	intergenic region	n/a
chr9:54403662|54460576	0	0	0	32	0	0	0.61344	0.61344	0.61344	5.61856	0.61344	0.61344	chr9	54403662	54460576	intergenic region	n/a
chr2:215695276|215695985	0	0	0	0	10	0	0.61344	0.61344	0.61344	0.61344	3.94639	0.61344	chr2	215695276	215695985	exon	ENSRNOG00000021042
chr20:5291802|5340709	0	13	0	0	0	0	0.61344	4.31388	0.61344	0.61344	0.61344	0.61344	chr20	5291802	5340709	intron	LOC360231
chr14:6653835|6654691	4	5	4	3	11	4	2.61923	2.93537	2.61132	2.20352	4.08389	2.6003	chr14	6653835	6654691	exon	ENSRNOG00000043451
chr1:78804133|79071108	62	0	0	0	0	0	6.57343	0.61344	0.61344	0.61344	0.61344	0.61344	chr1	78804133	79071108	intergenic region	n/a
chr15:62345452|62346123	0	0	28	0	0	0	0.61344	0.61344	5.41867	0.61344	0.61344	0.61344	chr15	62345452	62346123	exon	ENSRNOG00000001030
chr3:42859461|42863687	0	19	0	8	9	9	0.61344	4.86137	0.61344	3.61856	3.79438	3.77022	chr3	42859461	42863687	intergenic region	n/a
chr10:82578865|82579005	16	0	0	0	0	0	4.61923	0.61344	0.61344	0.61344	0.61344	0.61344	chr10	82578865	82579005	exon	ENSRNOG00000003897
chr15:46794529|46794616	0	0	34	0	0	0	0.61344	0.61344	5.69878	0.61344	0.61344	0.61344	chr15	46794529	46794616	exon	ENSRNOG00000013658
chrM:233|374	0	0	31	0	0	0	0.61344	0.61344	5.56551	0.61344	0.61344	0.61344	chrM	233	374	exon	ENSRNOG00000030478
chr1:206039156|206053849	0	0	0	0	23	0	0.61344	0.61344	0.61344	0.61344	5.14802	0.61344	chr1	206039156	206053849	intergenic region	n/a
chr19:49829188|49834375	8	0	0	0	11	6	3.61923	0.61344	0.61344	0.61344	4.08389	3.18526	chr19	49829188	49834375	intron	ENSRNOG00000022524
chr10:53488652|53552473	0	10	2	0	0	0	0.61344	3.93537	1.61132	0.61344	0.61344	0.61344	chr10	53488652	53552473	intergenic region	n/a
chr18:60694720|60694829	0	0	10	0	0	0	0.61344	0.61344	3.93324	0.61344	0.61344	0.61344	chr18	60694720	60694829	exon	ENSRNOG00000017036
chr6:116416818|116418465	0	0	0	32	0	0	0.61344	0.61344	0.61344	5.61856	0.61344	0.61344	chr6	116416818	116418465	intron	ENSRNOG00000007001
chr7:71030582|71030704	13	0	0	0	0	0	4.31967	0.61344	0.61344	0.61344	0.61344	0.61344	chr7	71030582	71030704	exon	ENSRNOG00000025053
chrM:1751|1868	11	0	0	4	0	0	4.07866	0.61344	0.61344	2.61856	0.61344	0.61344	chrM	1751	1868	exon	ENSRNOG00000043866
chrX:66132718|66132780	0	0	0	14	0	0	0.61344	0.61344	0.61344	4.42591	0.61344	0.61344	chrX	66132718	66132780	exon	ENSRNOG00000030118
chr1:267243821|267412146	0	0	10	0	0	0	0.61344	0.61344	3.93324	0.61344	0.61344	0.61344	chr1	267243821	267412146	intergenic region	n/a
chr10:3252468|3323364	0	0	0	0	0	28	0.61344	0.61344	0.61344	0.61344	0.61344	5.40765	chr10	3252468	3323364	intergenic region	n/a
chr4:6878766|6884569	0	0	0	15	0	0	0.61344	0.61344	0.61344	4.52545	0.61344	0.61344	chr4	6878766	6884569	intron	ENSRNOG00000050578
chr1:102981950|102982067	0	0	17	0	0	0	0.61344	0.61344	4.69878	0.61344	0.61344	0.61344	chr1	102981950	102982067	exon	ENSRNOG00000021104
chrX:16089855|16191499	5	12	0	0	0	0	2.94116	4.1984	0.61344	0.61344	0.61344	0.61344	chrX	16089855	16191499	intergenic region	n/a
chr2:223459705|223459801	10	0	0	0	0	0	3.94116	0.61344	0.61344	0.61344	0.61344	0.61344	chr2	223459705	223459801	exon	ENSRNOG00000030019
chrX:43931540|43933665	26	0	0	0	0	0	5.31967	0.61344	0.61344	0.61344	0.61344	0.61344	chrX	43931540	43933665	exon	ENSRNOG00000003809
chr10:95993855|95993910	0	0	0	0	0	18	0.61344	0.61344	0.61344	0.61344	0.61344	4.77022	chr10	95993855	95993910	exon	ENSRNOG00000003491
chr19:66939813|66939878	4	5	6	0	11	8	2.61923	2.93537	3.19628	0.61344	4.08389	3.6003	chr19	66939813	66939878	exon	ENSRNOG00000017209
chr1:54978236|55401702	0	0	45	0	0	0	0.61344	0.61344	6.10317	0.61344	0.61344	0.61344	chr1	54978236	55401702	intergenic region	n/a
chr10:43299170|43300122	3	8	6	14	8	9	2.20419	3.61344	3.19628	4.42591	3.62446	3.77022	chr10	43299170	43300122	intron	ENSRNOG00000027259
chr4:221417999|221530751	0	0	10	0	0	0	0.61344	0.61344	3.93324	0.61344	0.61344	0.61344	chr4	221417999	221530751	intergenic region	n/a
chr15:2505881|2687633	0	0	0	0	24	0	0.61344	0.61344	0.61344	0.61344	5.20942	0.61344	chr15	2505881	2687633	intergenic region	n/a
chrM:1132|1660	0	0	0	24	0	0	0.61344	0.61344	0.61344	5.20352	0.61344	0.61344	chrM	1132	1660	exon	ENSRNOG00000043866
chr6:21398317|21636283	0	0	0	0	0	27	0.61344	0.61344	0.61344	0.61344	0.61344	5.35518	chr6	21398317	21636283	intergenic region	n/a
chr6:133452178|133452345	0	0	6	14	0	0	0.61344	0.61344	3.19628	4.42591	0.61344	0.61344	chr6	133452178	133452345	exon	ENSRNOG00000004060
chr20:6533516|6533575	0	5	11	8	7	4	0.61344	2.93537	4.07075	3.61856	3.43181	2.6003	chr20	6533516	6533575	intergenic region	n/a
chrM:1114|1195	0	0	0	0	36	0	0.61344	0.61344	0.61344	0.61344	5.79438	0.61344	chrM	1114	1195	exon	ENSRNOG00000043866
chr1:220892306|221329002	0	29	0	0	0	0	0.61344	5.47142	0.61344	0.61344	0.61344	0.61344	chr1	220892306	221329002	intergenic region	n/a
chr1:227261278|227349600	0	43	0	0	0	0	0.61344	6.0397	0.61344	0.61344	0.61344	0.61344	chr1	227261278	227349600	intergenic region	n/a
chr4:56410050|56410141	0	12	9	0	0	8	0.61344	4.1984	3.78124	0.61344	0.61344	3.6003	chr4	56410050	56410141	exon	ENSRNOG00000006197
chr9:95867312|95916413	7	12	5	0	5	0	3.42659	4.1984	2.93324	0.61344	2.94639	0.61344	chr9	95867312	95916413	intergenic region	n/a
chr5:146091792|146551063	0	6	0	0	0	16	0.61344	3.1984	0.61344	0.61344	0.61344	4.6003	chr5	146091792	146551063	intergenic region	n/a
chr5:143770590|143770795	0	0	12	0	0	0	0.61344	0.61344	4.19628	0.61344	0.61344	0.61344	chr5	143770590	143770795	exon	ENSRNOG00000011502
chr10:691427|696406	0	15	0	9	0	0	0.61344	4.52033	0.61344	3.78848	0.61344	0.61344	chr10	691427	696406	intron	LOC688708
chr10:90528908|90545501	0	0	0	0	0	20	0.61344	0.61344	0.61344	0.61344	0.61344	4.92223	chr10	90528908	90545501	intergenic region	n/a
chr5:146125451|146570526	0	0	10	0	0	0	0.61344	0.61344	3.93324	0.61344	0.61344	0.61344	chr5	146125451	146570526	intergenic region	n/a
chr13:94157344|94157459	8	2	13	0	0	0	3.61923	1.61344	4.31176	0.61344	0.61344	0.61344	chr13	94157344	94157459	exon	ENSRNOG00000003171
chr16:54003259|54355068	11	0	0	0	0	0	4.07866	0.61344	0.61344	0.61344	0.61344	0.61344	chr16	54003259	54355068	intergenic region	n/a
chr8:33330162|33335550	10	6	7	4	7	8	3.94116	3.1984	3.41867	2.61856	3.43181	3.6003	chr8	33330162	33335550	exon	ENSRNOG00000008709
chr6:100915858|101136706	0	5	13	0	0	0	0.61344	2.93537	4.31176	0.61344	0.61344	0.61344	chr6	100915858	101136706	intergenic region	n/a
chr3:147523469|147525388	6	3	9	14	3	6	3.20419	2.1984	3.78124	4.42591	2.20942	3.18526	chr3	147523469	147525388	exon	ENSRNOG00000025141
chr14:86797795|86797995	21	0	0	0	0	0	5.01155	0.61344	0.61344	0.61344	0.61344	0.61344	chr14	86797795	86797995	exon	ENSRNOG00000013720
chr10:29197617|29199805	0	0	0	0	0	21	0.61344	0.61344	0.61344	0.61344	0.61344	4.99261	chr10	29197617	29199805	exon	ENSRNOG00000003980
chr10:104849332|104920226	17	0	0	0	0	0	4.70669	0.61344	0.61344	0.61344	0.61344	0.61344	chr10	104849332	104920226	intergenic region	n/a
chr4:224654781|224655128	12	4	0	0	0	0	4.20419	2.61344	0.61344	0.61344	0.61344	0.61344	chr4	224654781	224655128	exon	ENSRNOG00000018309
chr5:82277105|82321885	0	0	0	0	14	0	0.61344	0.61344	0.61344	0.61344	4.43181	0.61344	chr5	82277105	82321885	intergenic region	n/a
chrM:1111|1347	10	7	6	0	3	2	3.94116	3.42079	3.19628	0.61344	2.20942	1.6003	chrM	1111	1347	exon	ENSRNOG00000043866
chr10:82573268|82573375	0	0	0	11	0	0	0.61344	0.61344	0.61344	4.07799	0.61344	0.61344	chr10	82573268	82573375	exon	ENSRNOG00000003897
chr14:82229340|82590140	0	16	0	0	0	0	0.61344	4.61344	0.61344	0.61344	0.61344	0.61344	chr14	82229340	82590140	intergenic region	n/a
chr14:46827556|46828097	0	0	0	0	25	0	0.61344	0.61344	0.61344	0.61344	5.26832	0.61344	chr14	46827556	46828097	exon	Rn28s
chr5:146083245|146540698	0	0	0	0	0	10	0.61344	0.61344	0.61344	0.61344	0.61344	3.92223	chr5	146083245	146540698	intergenic region	n/a
chr2:97957557|97965302	0	0	0	0	37	0	0.61344	0.61344	0.61344	0.61344	5.83391	0.61344	chr2	97957557	97965302	intron	ENSRNOG00000010589
chr8:71805238|71816190	10	6	5	7	5	8	3.94116	3.1984	2.93324	3.42591	2.94639	3.6003	chr8	71805238	71816190	exon	ENSRNOG00000043162
chr8:73749356|73756569	3	10	0	0	0	0	2.20419	3.93537	0.61344	0.61344	0.61344	0.61344	chr8	73749356	73756569	intergenic region	n/a
chr16:71319385|71319437	16	7	8	4	8	0	4.61923	3.42079	3.61132	2.61856	3.62446	0.61344	chr16	71319385	71319437	exon	ENSRNOG00000016423
chr1:273556443|273556668	0	0	0	0	0	11	0.61344	0.61344	0.61344	0.61344	0.61344	4.05973	chr1	273556443	273556668	exon	ENSRNOG00000019725
chr3:157170590|157170843	0	0	0	0	0	33	0.61344	0.61344	0.61344	0.61344	0.61344	5.64469	chr3	157170590	157170843	exon	ENSRNOG00000025443
chr9:50252942|50328953	10	0	0	0	0	0	3.94116	0.61344	0.61344	0.61344	0.61344	0.61344	chr9	50252942	50328953	intergenic region	n/a
chr4:31419861|31419914	0	13	0	0	2	0	0.61344	4.31388	0.61344	0.61344	1.62446	0.61344	chr4	31419861	31419914	exon	ENSRNOG00000011292
chr1:132538816|132552451	0	0	0	0	19	0	0.61344	0.61344	0.61344	0.61344	4.87239	0.61344	chr1	132538816	132552451	intergenic region	n/a
chr1:13498010|13498761	0	0	20	0	0	0	0.61344	0.61344	4.93324	0.61344	0.61344	0.61344	chr1	13498010	13498761	intergenic region	n/a
chr16:4960105|4983441	0	0	0	0	17	0	0.61344	0.61344	0.61344	0.61344	4.71192	0.61344	chr16	4960105	4983441	intron	ENSRNOG00000031287
chr1:169409367|169422342	3	3	10	3	3	7	2.20419	2.1984	3.93324	2.20352	2.20942	3.40765	chr1	169409367	169422342	exon	ENSRNOG00000036866
chr1:76623892|76752100	0	0	0	0	10	0	0.61344	0.61344	0.61344	0.61344	3.94639	0.61344	chr1	76623892	76752100	intergenic region	n/a
chr10:104806395|104881073	0	0	0	0	12	0	0.61344	0.61344	0.61344	0.61344	4.20942	0.61344	chr10	104806395	104881073	intergenic region	n/a
chrX:144285186|144329330	0	0	0	35	0	0	0.61344	0.61344	0.61344	5.74784	0.61344	0.61344	chrX	144285186	144329330	intergenic region	n/a
chr8:21855090|21855143	0	0	0	0	0	11	0.61344	0.61344	0.61344	0.61344	0.61344	4.05973	chr8	21855090	21855143	exon	ENSRNOG00000020525
chr8:42440673|42556855	0	0	0	0	77	0	0.61344	0.61344	0.61344	0.61344	6.89125	0.61344	chr8	42440673	42556855	intergenic region	n/a
chr3:149446804|149446887	0	24	0	0	0	0	0.61344	5.1984	0.61344	0.61344	0.61344	0.61344	chr3	149446804	149446887	exon	ENSRNOG00000004753
chr1:232132907|232134103	5	10	2	3	2	2	2.94116	3.93537	1.61132	2.20352	1.62446	1.6003	chr1	232132907	232134103	exon	ENSRNOG00000050145
chr12:9358144|9632659	0	0	9	11	0	0	0.61344	0.61344	3.78124	4.07799	0.61344	0.61344	chr12	9358144	9632659	intergenic region	n/a
chr9:51709875|51711329	24	0	0	0	0	0	5.20419	0.61344	0.61344	0.61344	0.61344	0.61344	chr9	51709875	51711329	exon	ENSRNOG00000003357
chrM:559|644	0	8	14	0	0	4	0.61344	3.61344	4.41867	0.61344	0.61344	2.6003	chrM	559	644	exon	ENSRNOG00000030478
chr10:70066087|70107105	31	0	0	0	0	5	5.57343	0.61344	0.61344	0.61344	0.61344	2.92223	chr10	70066087	70107105	intergenic region	n/a
chr18:68792772|68802426	6	8	4	8	10	8	3.20419	3.61344	2.61132	3.61856	3.94639	3.6003	chr18	68792772	68802426	exon	ENSRNOG00000015634
chr10:35566688|35566966	0	0	0	46	0	0	0.61344	0.61344	0.61344	6.14212	0.61344	0.61344	chr10	35566688	35566966	exon	ENSRNOG00000003343
chr19:33245730|33353375	0	0	148	0	0	0	0.61344	0.61344	7.82077	0.61344	0.61344	0.61344	chr19	33245730	33353375	intergenic region	n/a
chr7:27352797|27352924	0	0	0	0	18	0	0.61344	0.61344	0.61344	0.61344	4.79438	0.61344	chr7	27352797	27352924	exon	ENSRNOG00000026963
chr1:220967654|221403139	0	0	14	0	0	0	0.61344	0.61344	4.41867	0.61344	0.61344	0.61344	chr1	220967654	221403139	intergenic region	n/a
chr15:23936428|23937692	4	5	3	4	10	4	2.61923	2.93537	2.19628	2.61856	3.94639	2.6003	chr15	23936428	23937692	exon	ENSRNOG00000009481
chr17:51370828|51569077	0	0	12	0	0	0	0.61344	0.61344	4.19628	0.61344	0.61344	0.61344	chr17	51370828	51569077	intergenic region	n/a
chr8:70019333|70026643	6	7	10	2	3	9	3.20419	3.42079	3.93324	1.61856	2.20942	3.77022	chr8	70019333	70026643	intergenic region	n/a
chr1:201972433|202020673	0	0	10	0	0	0	0.61344	0.61344	3.93324	0.61344	0.61344	0.61344	chr1	201972433	202020673	intergenic region	n/a
chr20:29035782|29073526	0	0	0	0	19	0	0.61344	0.61344	0.61344	0.61344	4.87239	0.61344	chr20	29035782	29073526	intergenic region	n/a
chr16:74103478|74114060	0	9	0	9	0	17	0.61344	3.78336	0.61344	3.78848	0.61344	4.68776	chr16	74103478	74114060	intron	ENSRNOG00000011839
chr4:185295061|185704809	0	0	0	0	0	127	0.61344	0.61344	0.61344	0.61344	0.61344	7.58898	chr4	185295061	185704809	intergenic region	n/a
chrX:115569689|115569865	12	6	8	8	3	8	4.20419	3.1984	3.61132	3.61856	2.20942	3.6003	chrX	115569689	115569865	exon	ENSRNOG00000016911
chr5:169671852|169673080	95	0	0	0	0	5	7.18909	0.61344	0.61344	0.61344	0.61344	2.92223	chr5	169671852	169673080	exon	ENSRNOG00000030317
chr4:11446386|11483343	8	6	7	4	3	10	3.61923	3.1984	3.41867	2.61856	2.20942	3.92223	chr4	11446386	11483343	exon	ENSRNOG00000013962
chr5:168239905|168355200	0	0	0	0	0	38	0.61344	0.61344	0.61344	0.61344	0.61344	5.84822	chr5	168239905	168355200	intergenic region	n/a
chr12:45338581|45412635	12	6	7	5	5	5	4.20419	3.1984	3.41867	2.94049	2.94639	2.92223	chr12	45338581	45412635	exon	ENSRNOG00000001120
chr18:58407703|58427493	4	7	12	8	4	5	2.61923	3.42079	4.19628	3.61856	2.62446	2.92223	chr18	58407703	58427493	exon	ENSRNOG00000018387
chr20:14825030|14825805	0	0	0	0	0	14	0.61344	0.61344	0.61344	0.61344	0.61344	4.40765	chr20	14825030	14825805	exon	ENSRNOG00000001249
chr6:21405431|21651641	0	0	0	28	0	0	0.61344	0.61344	0.61344	5.42591	0.61344	0.61344	chr6	21405431	21651641	intergenic region	n/a
chrX:17955032|18318296	0	0	0	0	19	0	0.61344	0.61344	0.61344	0.61344	4.87239	0.61344	chrX	17955032	18318296	intergenic region	n/a
chr9:15263409|15537145	0	25	0	0	0	0	0.61344	5.2573	0.61344	0.61344	0.61344	0.61344	chr9	15263409	15537145	intergenic region	n/a
chr1:78802053|79070730	0	0	0	0	0	96	0.61344	0.61344	0.61344	0.61344	0.61344	7.18526	chr1	78802053	79070730	intergenic region	n/a
chrM:1652|1761	0	0	15	0	0	0	0.61344	0.61344	4.51821	0.61344	0.61344	0.61344	chrM	1652	1761	exon	ENSRNOG00000043866
chr11:40437848|40437913	0	0	18	0	0	7	0.61344	0.61344	4.78124	0.61344	0.61344	3.40765	chr11	40437848	40437913	exon	ENSRNOG00000001628
chr5:132921488|133121670	0	10	0	7	0	7	0.61344	3.93537	0.61344	3.42591	0.61344	3.40765	chr5	132921488	133121670	intergenic region	n/a
chr10:85568251|85568323	0	0	0	0	0	14	0.61344	0.61344	0.61344	0.61344	0.61344	4.40765	chr10	85568251	85568323	exon	ENSRNOG00000004132
chr20:31660550|31661448	0	0	0	0	11	0	0.61344	0.61344	0.61344	0.61344	4.08389	0.61344	chr20	31660550	31661448	exon	ENSRNOG00000000571
chr5:98922681|99146811	15	0	9	8	0	0	4.52612	0.61344	3.78124	3.61856	0.61344	0.61344	chr5	98922681	99146811	intergenic region	n/a
chr20:33855657|33866514	17	0	0	0	0	0	4.70669	0.61344	0.61344	0.61344	0.61344	0.61344	chr20	33855657	33866514	intergenic region	n/a
chrM:1114|1343	0	0	13	0	0	0	0.61344	0.61344	4.31176	0.61344	0.61344	0.61344	chrM	1114	1343	exon	ENSRNOG00000043866
chr2:271307181|271307397	0	48	0	0	0	0	0.61344	6.1984	0.61344	0.61344	0.61344	0.61344	chr2	271307181	271307397	exon	ENSRNOG00000031997
chr20:29022100|29061388	0	0	10	0	0	0	0.61344	0.61344	3.93324	0.61344	0.61344	0.61344	chr20	29022100	29061388	intergenic region	n/a
chr2:227850707|228006682	0	0	16	0	0	0	0.61344	0.61344	4.61132	0.61344	0.61344	0.61344	chr2	227850707	228006682	intergenic region	n/a
chr11:41562195|41562298	0	0	37	0	0	0	0.61344	0.61344	5.82077	0.61344	0.61344	0.61344	chr11	41562195	41562298	exon	ENSRNOG00000001963
chr15:50096551|50098177	0	0	17	0	0	0	0.61344	0.61344	4.69878	0.61344	0.61344	0.61344	chr15	50096551	50098177	exon	ENSRNOG00000010331
chr10:49321087|49321203	947	0	0	0	0	0	10.5065	0.61344	0.61344	0.61344	0.61344	0.61344	chr10	49321087	49321203	exon	ENSRNOG00000003338
chr20:21075346|21081476	0	0	0	12	0	0	0.61344	0.61344	0.61344	4.20352	0.61344	0.61344	chr20	21075346	21081476	exon	ENSRNOG00000000614
chr1:85538657|85539130	0	0	28	0	0	0	0.61344	0.61344	5.41867	0.61344	0.61344	0.61344	chr1	85538657	85539130	exon	ENSRNOG00000018369
chr1:286044808|286113279	3	4	11	3	4	9	2.20419	2.61344	4.07075	2.20352	2.62446	3.77022	chr1	286044808	286113279	exon	ENSRNOG00000017406
chr4:8073698|8155812	2	2	0	0	10	3	1.61923	1.61344	0.61344	0.61344	3.94639	2.18526	chr4	8073698	8155812	exon	ENSRNOG00000010601
chr10:35566903|35566947	0	9	13	0	0	5	0.61344	3.78336	4.31176	0.61344	0.61344	2.92223	chr10	35566903	35566947	exon	ENSRNOG00000003343
chr9:26216243|26283922	0	0	281	0	0	0	0.61344	0.61344	8.74574	0.61344	0.61344	0.61344	chr9	26216243	26283922	intergenic region	n/a
chr10:82565401|82573768	0	0	0	0	0	18	0.61344	0.61344	0.61344	0.61344	0.61344	4.77022	chr10	82565401	82573768	exon	ENSRNOG00000003897
chr9:72339660|72341467	0	0	0	25	0	0	0.61344	0.61344	0.61344	5.26241	0.61344	0.61344	chr9	72339660	72341467	exon	ENSRNOG00000012424
chr1:262825207|263001339	26	0	0	0	0	0	5.31967	0.61344	0.61344	0.61344	0.61344	0.61344	chr1	262825207	263001339	intergenic region	n/a
chr19:64242063|64346671	0	0	0	0	23	0	0.61344	0.61344	0.61344	0.61344	5.14802	0.61344	chr19	64242063	64346671	intron	ENSRNOG00000042274
chr4:58469416|58533905	8	7	8	8	9	10	3.61923	3.42079	3.61132	3.61856	3.79438	3.92223	chr4	58469416	58533905	exon	ENSRNOG00000011524
chr1:220930146|221366822	0	0	107	0	0	0	0.61344	0.61344	7.35278	0.61344	0.61344	0.61344	chr1	220930146	221366822	intergenic region	n/a
chr10:35647493|35647856	5	6	0	0	10	4	2.94116	3.1984	0.61344	0.61344	3.94639	2.6003	chr10	35647493	35647856	exon	ENSRNOG00000003399
chr15:46793953|46794630	0	0	0	19	0	3	0.61344	0.61344	0.61344	4.86649	0.61344	2.18526	chr15	46793953	46794630	exon	ENSRNOG00000013658
chr10:104851140|104923019	0	0	0	18	0	0	0.61344	0.61344	0.61344	4.78848	0.61344	0.61344	chr10	104851140	104923019	intergenic region	n/a
chr14:83506986|83553821	0	18	0	0	0	0	0.61344	4.78336	0.61344	0.61344	0.61344	0.61344	chr14	83506986	83553821	intergenic region	n/a
chr4:194886409|194899305	8	5	10	5	7	5	3.61923	2.93537	3.93324	2.94049	3.43181	2.92223	chr4	194886409	194899305	exon	ENSRNOG00000008658
chr15:52147130|52273518	0	0	0	0	0	11	0.61344	0.61344	0.61344	0.61344	0.61344	4.05973	chr15	52147130	52273518	intergenic region	n/a
chr1:283246826|283246857	4	9	11	6	6	9	2.61923	3.78336	4.07075	3.20352	3.20942	3.77022	chr1	283246826	283246857	intergenic region	n/a
chr19:57512981|57513158	0	0	0	14	0	0	0.61344	0.61344	0.61344	4.42591	0.61344	0.61344	chr19	57512981	57513158	exon	ENSRNOG00000011989
chr7:73323609|73323731	0	0	0	33	0	0	0.61344	0.61344	0.61344	5.66295	0.61344	0.61344	chr7	73323609	73323731	exon	ENSRNOG00000006060
chrX:16107812|16209652	0	0	0	13	0	0	0.61344	0.61344	0.61344	4.319	0.61344	0.61344	chrX	16107812	16209652	intergenic region	n/a
chr7:118761569|119009243	0	0	0	0	0	72	0.61344	0.61344	0.61344	0.61344	0.61344	6.77022	chr7	118761569	119009243	intergenic region	n/a
chr10:31051331|31051396	16	0	0	0	0	0	4.61923	0.61344	0.61344	0.61344	0.61344	0.61344	chr10	31051331	31051396	exon	ENSRNOG00000042980
chr20:29043111|29080415	0	0	0	14	0	0	0.61344	0.61344	0.61344	4.42591	0.61344	0.61344	chr20	29043111	29080415	intergenic region	n/a
chr17:78066961|78076986	0	0	0	0	13	0	0.61344	0.61344	0.61344	0.61344	4.3249	0.61344	chr17	78066961	78076986	intergenic region	n/a
chr3:168014122|168164048	0	0	0	0	11	0	0.61344	0.61344	0.61344	0.61344	4.08389	0.61344	chr3	168014122	168164048	intron	ENSRNOG00000018747
chr6:108423825|108444214	4	0	0	0	17	0	2.61923	0.61344	0.61344	0.61344	4.71192	0.61344	chr6	108423825	108444214	intron	LOC366669
chr5:168243433|168357568	0	0	0	0	29	0	0.61344	0.61344	0.61344	0.61344	5.48244	0.61344	chr5	168243433	168357568	intergenic region	n/a
chr1:181572590|182032106	0	6	0	16	0	0	0.61344	3.1984	0.61344	4.61856	0.61344	0.61344	chr1	181572590	182032106	intergenic region	n/a
chr15:46793925|46794574	0	0	0	15	0	0	0.61344	0.61344	0.61344	4.52545	0.61344	0.61344	chr15	46793925	46794574	exon	ENSRNOG00000013658
chrX:11779230|11806052	10	0	0	0	0	0	3.94116	0.61344	0.61344	0.61344	0.61344	0.61344	chrX	11779230	11806052	intron	ENSRNOG00000003792
chr20:14945298|14945387	0	28	0	0	0	0	0.61344	5.42079	0.61344	0.61344	0.61344	0.61344	chr20	14945298	14945387	exon	ENSRNOG00000001254
chr3:27116225|27141887	10	5	6	2	8	7	3.94116	2.93537	3.19628	1.61856	3.62446	3.40765	chr3	27116225	27141887	exon	ENSRNOG00000010150
chr3:14240125|14245405	6	2	5	2	11	7	3.20419	1.61344	2.93324	1.61856	4.08389	3.40765	chr3	14240125	14245405	exon	ENSRNOG00000025185
chr4:182174956|182353198	0	0	0	14	0	0	0.61344	0.61344	0.61344	4.42591	0.61344	0.61344	chr4	182174956	182353198	intergenic region	n/a
chr4:211942711|211942798	9	9	10	0	0	9	3.78916	3.78336	3.93324	0.61344	0.61344	3.77022	chr4	211942711	211942798	exon	ENSRNOG00000008498
chrM:1217|1390	0	0	0	0	0	60	0.61344	0.61344	0.61344	0.61344	0.61344	6.50719	chrM	1217	1390	exon	ENSRNOG00000043866
chr3:149446808|149446865	0	0	47	0	0	0	0.61344	0.61344	6.1659	0.61344	0.61344	0.61344	chr3	149446808	149446865	exon	ENSRNOG00000004753
chr5:45471689|45480607	8	5	6	2	11	7	3.61923	2.93537	3.19628	1.61856	4.08389	3.40765	chr5	45471689	45480607	exon	ENSRNOG00000008626
chr7:118762957|119011001	84	0	0	0	0	0	7.01155	0.61344	0.61344	0.61344	0.61344	0.61344	chr7	118762957	119011001	intergenic region	n/a
chr12:23799553|24128581	13	0	0	0	0	0	4.31967	0.61344	0.61344	0.61344	0.61344	0.61344	chr12	23799553	24128581	intergenic region	n/a
chr7:133169405|133169490	0	0	24	0	0	0	0.61344	0.61344	5.19628	0.61344	0.61344	0.61344	chr7	133169405	133169490	exon	ENSRNOG00000004438
chr4:224454064|224454126	26	0	0	0	0	0	5.31967	0.61344	0.61344	0.61344	0.61344	0.61344	chr4	224454064	224454126	exon	ENSRNOG00000016386
chr3:168019440|168169271	0	0	0	16	0	0	0.61344	0.61344	0.61344	4.61856	0.61344	0.61344	chr3	168019440	168169271	intron	ENSRNOG00000018747
chr1:262818483|262993887	0	0	0	0	0	20	0.61344	0.61344	0.61344	0.61344	0.61344	4.92223	chr1	262818483	262993887	intergenic region	n/a
chr6:142924059|142935444	4	4	2	4	17	6	2.61923	2.61344	1.61132	2.61856	4.71192	3.18526	chr6	142924059	142935444	intergenic region	n/a
chrM:1158|1299	21	0	9	0	9	4	5.01155	0.61344	3.78124	0.61344	3.79438	2.6003	chrM	1158	1299	exon	ENSRNOG00000043866
chr5:33030252|33033813	11	0	0	0	0	0	4.07866	0.61344	0.61344	0.61344	0.61344	0.61344	chr5	33030252	33033813	exon	ENSRNOG00000006636
chr1:210280406|210309098	0	0	0	0	0	15	0.61344	0.61344	0.61344	0.61344	0.61344	4.50719	chr1	210280406	210309098	intergenic region	n/a
chr18:13136947|13201743	10	7	9	3	4	7	3.94116	3.42079	3.78124	2.20352	2.62446	3.40765	chr18	13136947	13201743	exon	Asxl3
chr13:66408930|66554932	0	0	22	0	0	0	0.61344	0.61344	5.07075	0.61344	0.61344	0.61344	chr13	66408930	66554932	intergenic region	n/a
chr1:268337473|268338417	0	0	0	0	13	0	0.61344	0.61344	0.61344	0.61344	4.3249	0.61344	chr1	268337473	268338417	exon	ENSRNOG00000026065
chr3:14263771|14264248	2	0	0	0	13	0	1.61923	0.61344	0.61344	0.61344	4.3249	0.61344	chr3	14263771	14264248	exon	ENSRNOG00000017295
chr9:117129013|117129430	0	18	0	0	0	0	0.61344	4.78336	0.61344	0.61344	0.61344	0.61344	chr9	117129013	117129430	exon	ENSRNOG00000016724
chr11:38048100|38086743	2	3	0	0	2	11	1.61923	2.1984	0.61344	0.61344	1.62446	4.05973	chr11	38048100	38086743	intergenic region	n/a
chr7:72990109|73226371	0	0	0	0	0	44	0.61344	0.61344	0.61344	0.61344	0.61344	6.05973	chr7	72990109	73226371	intergenic region	n/a
chr9:50282232|50362256	0	0	0	0	17	0	0.61344	0.61344	0.61344	0.61344	4.71192	0.61344	chr9	50282232	50362256	intergenic region	n/a
chr4:222574960|222773422	27	0	0	0	0	0	5.37412	0.61344	0.61344	0.61344	0.61344	0.61344	chr4	222574960	222773422	intergenic region	n/a
chr7:118768769|119017576	0	0	0	0	84	0	0.61344	0.61344	0.61344	0.61344	7.01678	0.61344	chr7	118768769	119017576	intergenic region	n/a
chr20:14822608|14824614	0	0	0	0	14	0	0.61344	0.61344	0.61344	0.61344	4.43181	0.61344	chr20	14822608	14824614	exon	ENSRNOG00000001249
chr15:46793709|46793877	4	3	10	0	0	0	2.61923	2.1984	3.93324	0.61344	0.61344	0.61344	chr15	46793709	46793877	exon	ENSRNOG00000013658
chr10:61069498|61206022	0	0	34	0	0	0	0.61344	0.61344	5.69878	0.61344	0.61344	0.61344	chr10	61069498	61206022	intergenic region	n/a
chr4:221399135|221511700	0	14	0	0	0	9	0.61344	4.42079	0.61344	0.61344	0.61344	3.77022	chr4	221399135	221511700	intergenic region	n/a
chr17:73735281|73735383	0	0	18	0	0	0	0.61344	0.61344	4.78124	0.61344	0.61344	0.61344	chr17	73735281	73735383	exon	ENSRNOG00000049614
chr8:42434993|42556172	0	0	0	52	0	0	0.61344	0.61344	0.61344	6.319	0.61344	0.61344	chr8	42434993	42556172	intergenic region	n/a
chr13:72627487|72627577	0	0	0	14	0	0	0.61344	0.61344	0.61344	4.42591	0.61344	0.61344	chr13	72627487	72627577	exon	ENSRNOG00000002394
chr7:12712858|12790578	0	0	13	0	0	0	0.61344	0.61344	4.31176	0.61344	0.61344	0.61344	chr7	12712858	12790578	intron	ENSRNOG00000013220
chr5:160203696|160212785	6	7	3	4	12	6	3.20419	3.42079	2.19628	2.61856	4.20942	3.18526	chr5	160203696	160212785	exon	ENSRNOG00000014368
chr7:70699309|70699940	157	0	0	0	0	0	7.91385	0.61344	0.61344	0.61344	0.61344	0.61344	chr7	70699309	70699940	intron	ENSRNOG00000005299
chr20:14942718|14943608	0	18	0	0	0	0	0.61344	4.78336	0.61344	0.61344	0.61344	0.61344	chr20	14942718	14943608	exon	ENSRNOG00000001254
chr4:146869737|146954360	0	0	0	0	0	10	0.61344	0.61344	0.61344	0.61344	0.61344	3.92223	chr4	146869737	146954360	intergenic region	n/a
chr20:5293452|5328512	0	0	0	0	13	0	0.61344	0.61344	0.61344	0.61344	4.3249	0.61344	chr20	5293452	5328512	intron	LOC360231
chr2:250592271|250592337	0	0	17	0	0	0	0.61344	0.61344	4.69878	0.61344	0.61344	0.61344	chr2	250592271	250592337	exon	ENSRNOG00000011076
chr9:30435513|30506580	7	0	4	5	11	4	3.42659	0.61344	2.61132	2.94049	4.08389	2.6003	chr9	30435513	30506580	exon	ENSRNOG00000012045
chr7:20404014|20405302	0	8	6	10	0	2	0.61344	3.61344	3.19628	3.94049	0.61344	1.6003	chr7	20404014	20405302	intergenic region	n/a
chr4:29466958|29467011	0	56	0	0	0	0	0.61344	6.42079	0.61344	0.61344	0.61344	0.61344	chr4	29466958	29467011	intergenic region	n/a
chr16:20920760|20982764	0	0	0	12	0	0	0.61344	0.61344	0.61344	4.20352	0.61344	0.61344	chr16	20920760	20982764	intergenic region	n/a
chrX:144301840|144330022	0	0	0	0	0	18	0.61344	0.61344	0.61344	0.61344	0.61344	4.77022	chrX	144301840	144330022	intergenic region	n/a
chr16:29670530|29828433	18	0	5	0	0	0	4.78916	0.61344	2.93324	0.61344	0.61344	0.61344	chr16	29670530	29828433	intergenic region	n/a
chr17:18187107|18191272	7	5	9	2	9	10	3.42659	2.93537	3.78124	1.61856	3.79438	3.92223	chr17	18187107	18191272	exon	ENSRNOG00000016779
chr18:31140146|31142190	8	4	0	0	10	4	3.61923	2.61344	0.61344	0.61344	3.94639	2.6003	chr18	31140146	31142190	exon	ENSRNOG00000045637
chr4:22184034|22288297	7	10	9	0	9	0	3.42659	3.93537	3.78124	0.61344	3.79438	0.61344	chr4	22184034	22288297	intergenic region	n/a
chr7:118744078|118993345	0	84	0	0	0	0	0.61344	7.00576	0.61344	0.61344	0.61344	0.61344	chr7	118744078	118993345	intergenic region	n/a
chr18:73887160|73961716	0	14	0	9	3	9	0.61344	4.42079	0.61344	3.78848	2.20942	3.77022	chr18	73887160	73961716	intergenic region	n/a
chr7:70699316|70699985	0	0	112	0	0	0	0.61344	0.61344	7.41867	0.61344	0.61344	0.61344	chr7	70699316	70699985	exon	ENSRNOG00000005299
chr10:3211440|3309396	12	0	0	0	0	0	4.20419	0.61344	0.61344	0.61344	0.61344	0.61344	chr10	3211440	3309396	intergenic region	n/a
chrM:652|1347	8	10	5	0	0	0	3.61923	3.93537	2.93324	0.61344	0.61344	0.61344	chrM	652	1347	intergenic region	n/a
chr18:62116057|62117659	9	4	10	7	0	6	3.78916	2.61344	3.93324	3.42591	0.61344	3.18526	chr18	62116057	62117659	exon	ENSRNOG00000010440
chr5:132906649|133105553	0	0	10	0	0	0	0.61344	0.61344	3.93324	0.61344	0.61344	0.61344	chr5	132906649	133105553	intergenic region	n/a
chrX:105154898|105155031	0	0	26	0	0	0	0.61344	0.61344	5.31176	0.61344	0.61344	0.61344	chrX	105154898	105155031	exon	ENSRNOG00000026704
chr10:35571512|35571625	0	77	0	0	0	0	0.61344	6.88023	0.61344	0.61344	0.61344	0.61344	chr10	35571512	35571625	exon	ENSRNOG00000003343
chr20:6973036|7011240	0	0	0	16	0	0	0.61344	0.61344	0.61344	4.61856	0.61344	0.61344	chr20	6973036	7011240	intergenic region	n/a
chr7:31904216|31904371	0	59	0	0	0	0	0.61344	6.49608	0.61344	0.61344	0.61344	0.61344	chr7	31904216	31904371	exon	ENSRNOG00000008289
chr20:14943564|14943608	0	17	0	0	3	0	0.61344	4.7009	0.61344	0.61344	2.20942	0.61344	chr20	14943564	14943608	exon	ENSRNOG00000001254
chr1:80092331|80092659	0	0	0	73	0	0	0.61344	0.61344	0.61344	6.80838	0.61344	0.61344	chr1	80092331	80092659	exon	ENSRNOG00000016770
chr1:262827277|263003478	0	0	0	0	10	0	0.61344	0.61344	0.61344	0.61344	3.94639	0.61344	chr1	262827277	263003478	intergenic region	n/a
chr14:82227231|82589191	10	0	0	0	0	0	3.94116	0.61344	0.61344	0.61344	0.61344	0.61344	chr14	82227231	82589191	intergenic region	n/a
chr5:168233200|168347553	0	34	0	0	0	0	0.61344	5.7009	0.61344	0.61344	0.61344	0.61344	chr5	168233200	168347553	intergenic region	n/a
chr5:168252323|168363959	103	0	0	0	0	0	7.30573	0.61344	0.61344	0.61344	0.61344	0.61344	chr5	168252323	168363959	intergenic region	n/a
chr13:96355705|96366977	11	0	0	0	0	0	4.07866	0.61344	0.61344	0.61344	0.61344	0.61344	chr13	96355705	96366977	intergenic region	n/a
chr20:28958932|28992059	0	0	0	0	17	0	0.61344	0.61344	0.61344	0.61344	4.71192	0.61344	chr20	28958932	28992059	intergenic region	n/a
chr1:244187979|244188035	12	9	0	0	6	0	4.20419	3.78336	0.61344	0.61344	3.20942	0.61344	chr1	244187979	244188035	exon	ENSRNOG00000042788
chr5:141249214|141459540	0	0	0	0	13	0	0.61344	0.61344	0.61344	0.61344	4.3249	0.61344	chr5	141249214	141459540	intergenic region	n/a
chr1:92098846|92213885	0	0	14	0	0	0	0.61344	0.61344	4.41867	0.61344	0.61344	0.61344	chr1	92098846	92213885	intergenic region	n/a
chr4:34006566|34015669	0	10	0	0	0	0	0.61344	3.93537	0.61344	0.61344	0.61344	0.61344	chr4	34006566	34015669	exon	ENSRNOG00000033618
chr4:141920009|141920117	11	0	0	0	8	0	4.07866	0.61344	0.61344	0.61344	3.62446	0.61344	chr4	141920009	141920117	exon	ENSRNOG00000005310
chr1:63004985|63072608	0	2	0	7	14	0	0.61344	1.61344	0.61344	3.42591	4.43181	0.61344	chr1	63004985	63072608	intergenic region	n/a
chr4:222576280|222775841	0	0	0	20	0	0	0.61344	0.61344	0.61344	4.94049	0.61344	0.61344	chr4	222576280	222775841	intergenic region	n/a
chr10:53483007|53508681	0	0	0	0	14	0	0.61344	0.61344	0.61344	0.61344	4.43181	0.61344	chr10	53483007	53508681	intergenic region	n/a
chr4:27412362|27441144	5	11	6	4	6	9	2.94116	4.07287	3.19628	2.61856	3.20942	3.77022	chr4	27412362	27441144	exon	ENSRNOG00000005502
chr6:86020613|86024909	8	5	11	9	7	9	3.61923	2.93537	4.07075	3.78848	3.43181	3.77022	chr6	86020613	86024909	exon	ENSRNOG00000046256
chrX:38723459|38723616	15	7	5	0	0	5	4.52612	3.42079	2.93324	0.61344	0.61344	2.92223	chrX	38723459	38723616	intron	ENSRNOG00000005176
chr12:9342588|9619204	0	16	0	0	0	5	0.61344	4.61344	0.61344	0.61344	0.61344	2.92223	chr12	9342588	9619204	intergenic region	n/a
chr7:13044925|13045041	0	0	20	0	0	0	0.61344	0.61344	4.93324	0.61344	0.61344	0.61344	chr7	13044925	13045041	exon	ENSRNOG00000008414
chr6:142947004|142953347	0	0	0	0	13	0	0.61344	0.61344	0.61344	0.61344	4.3249	0.61344	chr6	142947004	142953347	intergenic region	n/a
chr8:76312576|76317878	0	0	0	21	0	0	0.61344	0.61344	0.61344	5.01088	0.61344	0.61344	chr8	76312576	76317878	intron	ENSRNOG00000011886
chrX:152905934|153340208	10	0	0	0	0	0	3.94116	0.61344	0.61344	0.61344	0.61344	0.61344	chrX	152905934	153340208	intergenic region	n/a
chr10:104837755|104912200	0	0	0	0	20	0	0.61344	0.61344	0.61344	0.61344	4.94639	0.61344	chr10	104837755	104912200	intergenic region	n/a
chr2:113583819|113584131	14	0	0	0	0	0	4.42659	0.61344	0.61344	0.61344	0.61344	0.61344	chr2	113583819	113584131	exon	ENSRNOG00000022707
chr18:31288078|31288958	34	0	0	0	0	0	5.70669	0.61344	0.61344	0.61344	0.61344	0.61344	chr18	31288078	31288958	exon	ENSRNOG00000013562
chr8:65268627|65268710	0	24	0	9	0	0	0.61344	5.1984	0.61344	3.78848	0.61344	0.61344	chr8	65268627	65268710	exon	ENSRNOG00000012015
chr6:85502613|85507164	0	0	0	12	0	0	0.61344	0.61344	0.61344	4.20352	0.61344	0.61344	chr6	85502613	85507164	intron	ENSRNOG00000006986
chr5:173134262|173136266	0	0	12	0	0	0	0.61344	0.61344	4.19628	0.61344	0.61344	0.61344	chr5	173134262	173136266	exon	ENSRNOG00000011550
chr12:11375662|11432004	3	11	4	4	8	5	2.20419	4.07287	2.61132	2.61856	3.62446	2.92223	chr12	11375662	11432004	intron	ENSRNOG00000000942
chr2:147457260|147467831	12	6	5	7	8	5	4.20419	3.1984	2.93324	3.42591	3.62446	2.92223	chr2	147457260	147467831	exon	ENSRNOG00000038366
chr12:42200429|42203346	2	2	6	10	4	9	1.61923	1.61344	3.19628	3.94049	2.62446	3.77022	chr12	42200429	42203346	exon	ENSRNOG00000001256
chr19:33155567|33191468	3	3	5	0	14	7	2.20419	2.1984	2.93324	0.61344	4.43181	3.40765	chr19	33155567	33191468	exon	ENSRNOG00000024101
chr1:220892463|221329170	0	14	0	0	0	0	0.61344	4.42079	0.61344	0.61344	0.61344	0.61344	chr1	220892463	221329170	intergenic region	n/a
chr10:53508591|53546240	0	0	0	9	21	0	0.61344	0.61344	0.61344	3.78848	5.01678	0.61344	chr10	53508591	53546240	intergenic region	n/a
chr10:3209255|3304604	0	0	10	0	0	0	0.61344	0.61344	3.93324	0.61344	0.61344	0.61344	chr10	3209255	3304604	intergenic region	n/a
chr1:88059771|88069753	0	0	0	0	0	16	0.61344	0.61344	0.61344	0.61344	0.61344	4.6003	chr1	88059771	88069753	intron	ENSRNOG00000050453
chr5:82286711|82331089	0	0	11	0	0	9	0.61344	0.61344	4.07075	0.61344	0.61344	3.77022	chr5	82286711	82331089	intergenic region	n/a
chr1:78801797|79070570	0	0	0	0	0	119	0.61344	0.61344	0.61344	0.61344	0.61344	7.49511	chr1	78801797	79070570	intergenic region	n/a
chr18:35162793|35294494	0	9	0	2	0	13	0.61344	3.78336	0.61344	1.61856	0.61344	4.30074	chr18	35162793	35294494	intron	ENSRNOG00000045895
chr14:46699763|46766129	0	0	0	10	0	0	0.61344	0.61344	0.61344	3.94049	0.61344	0.61344	chr14	46699763	46766129	intergenic region	n/a
chr16:82872766|82873442	0	0	0	14	0	0	0.61344	0.61344	0.61344	4.42591	0.61344	0.61344	chr16	82872766	82873442	exon	ENSRNOG00000023972
chrX:73115594|73588998	11	0	0	0	0	9	4.07866	0.61344	0.61344	0.61344	0.61344	3.77022	chrX	73115594	73588998	intergenic region	n/a
chr20:24912331|24946954	4	0	4	4	10	3	2.61923	0.61344	2.61132	2.61856	3.94639	2.18526	chr20	24912331	24946954	exon	ENSRNOG00000000648
chr4:64156059|64156175	0	0	16	0	0	0	0.61344	0.61344	4.61132	0.61344	0.61344	0.61344	chr4	64156059	64156175	exon	ENSRNOG00000011946
chr1:181665708|181678790	0	0	0	13	0	0	0.61344	0.61344	0.61344	4.319	0.61344	0.61344	chr1	181665708	181678790	intron	ENSRNOG00000010427
chr13:102631305|102833843	9	19	0	0	0	0	3.78916	4.86137	0.61344	0.61344	0.61344	0.61344	chr13	102631305	102833843	intergenic region	n/a
chr6:74411612|74411713	0	0	10	0	0	0	0.61344	0.61344	3.93324	0.61344	0.61344	0.61344	chr6	74411612	74411713	exon	ENSRNOG00000004067
chr5:171145662|171187239	5	0	9	0	5	10	2.94116	0.61344	3.78124	0.61344	2.94639	3.92223	chr5	171145662	171187239	exon	ENSRNOG00000017940
chr8:44809285|45185235	0	0	0	11	0	0	0.61344	0.61344	0.61344	4.07799	0.61344	0.61344	chr8	44809285	45185235	intergenic region	n/a
chr1:220927996|221363816	102	0	0	0	0	0	7.29166	0.61344	0.61344	0.61344	0.61344	0.61344	chr1	220927996	221363816	intergenic region	n/a
chr9:99877516|99878966	0	0	27	0	0	0	0.61344	0.61344	5.3662	0.61344	0.61344	0.61344	chr9	99877516	99878966	exon	ENSRNOG00000023993
chr19:326266|429045	0	0	0	11	0	0	0.61344	0.61344	0.61344	4.07799	0.61344	0.61344	chr19	326266	429045	intron	ENSRNOG00000047192
chr2:194317875|194332727	7	0	0	5	7	10	3.42659	0.61344	0.61344	2.94049	3.43181	3.92223	chr2	194317875	194332727	intron	ENSRNOG00000010483
chr1:234294635|234665929	0	15	0	0	0	6	0.61344	4.52033	0.61344	0.61344	0.61344	3.18526	chr1	234294635	234665929	intergenic region	n/a
chrX:152912995|153340519	0	10	0	0	0	0	0.61344	3.93537	0.61344	0.61344	0.61344	0.61344	chrX	152912995	153340519	intergenic region	n/a
chrM:1638|1772	0	0	55	0	0	0	0.61344	0.61344	6.39268	0.61344	0.61344	0.61344	chrM	1638	1772	exon	ENSRNOG00000043866
chr10:53499725|53578280	0	21	0	0	0	0	0.61344	5.00576	0.61344	0.61344	0.61344	0.61344	chr10	53499725	53578280	intergenic region	n/a
chr1:220917040|221352055	22	0	0	0	0	0	5.07866	0.61344	0.61344	0.61344	0.61344	0.61344	chr1	220917040	221352055	intergenic region	n/a
chr7:49673692|49889321	0	0	13	0	0	0	0.61344	0.61344	4.31176	0.61344	0.61344	0.61344	chr7	49673692	49889321	intergenic region	n/a
chr10:76054499|76076483	0	0	0	0	0	19	0.61344	0.61344	0.61344	0.61344	0.61344	4.84822	chr10	76054499	76076483	exon	ENSRNOG00000004291
chr4:241466686|241496715	13	3	2	2	0	4	4.31967	2.1984	1.61132	1.61856	0.61344	2.6003	chr4	241466686	241496715	exon	ENSRNOG00000014382
chr15:46793925|46793980	12	0	0	0	0	0	4.20419	0.61344	0.61344	0.61344	0.61344	0.61344	chr15	46793925	46793980	exon	ENSRNOG00000013658
chr17:91398628|91493023	0	59	0	0	0	0	0.61344	6.49608	0.61344	0.61344	0.61344	0.61344	chr17	91398628	91493023	intergenic region	n/a
chrM:1492|1660	0	0	0	17	0	3	0.61344	0.61344	0.61344	4.70602	0.61344	2.18526	chrM	1492	1660	exon	ENSRNOG00000043866
chr2:167352192|167432438	0	0	69	0	0	0	0.61344	0.61344	6.71984	0.61344	0.61344	0.61344	chr2	167352192	167432438	intron	ENSRNOG00000029209
chr10:3194120|3291444	0	0	22	0	0	0	0.61344	0.61344	5.07075	0.61344	0.61344	0.61344	chr10	3194120	3291444	intergenic region	n/a
chrX:115247920|115248327	3	10	5	9	4	5	2.20419	3.93537	2.93324	3.78848	2.62446	2.92223	chrX	115247920	115248327	exon	ENSRNOG00000015643
chr12:23791358|24047180	0	0	0	19	0	0	0.61344	0.61344	0.61344	4.86649	0.61344	0.61344	chr12	23791358	24047180	intergenic region	n/a
chr20:5258427|5270025	14	0	0	7	0	0	4.42659	0.61344	0.61344	3.42591	0.61344	0.61344	chr20	5258427	5270025	intergenic region	n/a
chr1:76613328|76742246	0	0	14	0	0	0	0.61344	0.61344	4.41867	0.61344	0.61344	0.61344	chr1	76613328	76742246	intergenic region	n/a
chr4:222581938|222779627	0	0	0	0	0	16	0.61344	0.61344	0.61344	0.61344	0.61344	4.6003	chr4	222581938	222779627	intergenic region	n/a
chrM:1118|1270	0	0	0	0	0	25	0.61344	0.61344	0.61344	0.61344	0.61344	5.24415	chrM	1118	1270	exon	ENSRNOG00000043866
chr15:46794529|46794658	0	0	26	0	0	0	0.61344	0.61344	5.31176	0.61344	0.61344	0.61344	chr15	46794529	46794658	exon	ENSRNOG00000013658
chrM:7072|7152	0	0	0	12	0	0	0.61344	0.61344	0.61344	4.20352	0.61344	0.61344	chrM	7072	7152	exon	ENSRNOG00000030371
chr10:2436140|2482625	0	193	0	0	0	0	0.61344	8.2059	0.61344	0.61344	0.61344	0.61344	chr10	2436140	2482625	intergenic region	n/a
chr20:14942718|14943278	0	0	12	0	0	0	0.61344	0.61344	4.19628	0.61344	0.61344	0.61344	chr20	14942718	14943278	exon	ENSRNOG00000001254
chr2:230250485|230291092	0	0	0	0	22	0	0.61344	0.61344	0.61344	0.61344	5.08389	0.61344	chr2	230250485	230291092	intergenic region	n/a
chr5:146086152|146545313	0	0	10	0	0	0	0.61344	0.61344	3.93324	0.61344	0.61344	0.61344	chr5	146086152	146545313	intergenic region	n/a
chrM:5867|6021	0	0	14	8	0	8	0.61344	0.61344	4.41867	3.61856	0.61344	3.6003	chrM	5867	6021	exon	ENSRNOG00000034234
chr10:9817600|10124918	0	0	11	0	0	0	0.61344	0.61344	4.07075	0.61344	0.61344	0.61344	chr10	9817600	10124918	intergenic region	n/a
chr6:140784232|141205240	0	0	0	0	0	101	0.61344	0.61344	0.61344	0.61344	0.61344	7.25851	chr6	140784232	141205240	intergenic region	n/a
chr1:123180519|123338527	2	6	2	0	8	10	1.61923	3.1984	1.61132	0.61344	3.62446	3.92223	chr1	123180519	123338527	intergenic region	n/a
chr6:36601930|36602256	0	0	25	0	0	0	0.61344	0.61344	5.25517	0.61344	0.61344	0.61344	chr6	36601930	36602256	exon	ENSRNOG00000007141
chr3:59058835|59253970	0	0	0	0	0	46	0.61344	0.61344	0.61344	0.61344	0.61344	6.12386	chr3	59058835	59253970	intergenic region	n/a
chr15:46793953|46794580	0	18	0	0	0	0	0.61344	4.78336	0.61344	0.61344	0.61344	0.61344	chr15	46793953	46794580	exon	ENSRNOG00000013658
chr4:62001826|62004179	0	0	0	39	0	0	0.61344	0.61344	0.61344	5.90396	0.61344	0.61344	chr4	62001826	62004179	exon	ENSRNOG00000010233
chr1:63700962|63721901	8	8	5	11	5	0	3.61923	3.61344	2.93324	4.07799	2.94639	0.61344	chr1	63700962	63721901	intergenic region	n/a
chrX:16089047|16190764	0	0	15	0	0	0	0.61344	0.61344	4.51821	0.61344	0.61344	0.61344	chrX	16089047	16190764	intergenic region	n/a
chr6:142955938|142956918	0	0	0	0	10	0	0.61344	0.61344	0.61344	0.61344	3.94639	0.61344	chr6	142955938	142956918	intergenic region	n/a
chr9:11303220|11368302	0	0	0	0	37	0	0.61344	0.61344	0.61344	0.61344	5.83391	0.61344	chr9	11303220	11368302	intergenic region	n/a
chr20:6854277|6970469	0	0	0	28	0	0	0.61344	0.61344	0.61344	5.42591	0.61344	0.61344	chr20	6854277	6970469	intergenic region	n/a
chrM:67|206	0	0	0	10	0	0	0.61344	0.61344	0.61344	3.94049	0.61344	0.61344	chrM	67	206	intergenic region	n/a
chr9:50271513|50335973	0	0	0	26	0	0	0.61344	0.61344	0.61344	5.319	0.61344	0.61344	chr9	50271513	50335973	intergenic region	n/a
chr17:82501472|82502159	0	0	0	0	0	23	0.61344	0.61344	0.61344	0.61344	0.61344	5.12386	chr17	82501472	82502159	exon	ENSRNOG00000018087
chr9:117096299|117109920	0	0	0	0	0	196	0.61344	0.61344	0.61344	0.61344	0.61344	8.21501	chr9	117096299	117109920	intron	ENSRNOG00000016724
chr2:70804605|70806239	0	0	0	0	159	0	0.61344	0.61344	0.61344	0.61344	7.93734	0.61344	chr2	70804605	70806239	exon	ENSRNOG00000016552
chr6:142985018|142989196	0	13	0	0	0	0	0.61344	4.31388	0.61344	0.61344	0.61344	0.61344	chr6	142985018	142989196	intergenic region	n/a
chrX:114826169|114826291	0	0	0	11	0	0	0.61344	0.61344	0.61344	4.07799	0.61344	0.61344	chrX	114826169	114826291	exon	ENSRNOG00000012489
chr7:27077880|27078487	0	0	0	0	60	0	0.61344	0.61344	0.61344	0.61344	6.53135	0.61344	chr7	27077880	27078487	exon	ENSRNOG00000009088
chr9:15234871|15476929	10	5	9	0	5	0	3.94116	2.93537	3.78124	0.61344	2.94639	0.61344	chr9	15234871	15476929	intergenic region	n/a
chr2:115173554|115173745	0	0	159	0	0	0	0.61344	0.61344	7.9242	0.61344	0.61344	0.61344	chr2	115173554	115173745	exon	ENSRNOG00000011705
chr10:104851363|104924405	0	0	0	0	17	0	0.61344	0.61344	0.61344	0.61344	4.71192	0.61344	chr10	104851363	104924405	intergenic region	n/a
chr1:268353650|268354111	0	6	16	0	0	0	0.61344	3.1984	4.61132	0.61344	0.61344	0.61344	chr1	268353650	268354111	exon	ENSRNOG00000026065
chr2:106563344|106633295	0	0	12	0	0	9	0.61344	0.61344	4.19628	0.61344	0.61344	3.77022	chr2	106563344	106633295	intergenic region	n/a
chr19:64233465|64346194	31	0	0	0	0	0	5.57343	0.61344	0.61344	0.61344	0.61344	0.61344	chr19	64233465	64346194	intron	ENSRNOG00000042274
chr10:85972875|85992520	10	2	4	5	2	2	3.94116	1.61344	2.61132	2.94049	1.62446	1.6003	chr10	85972875	85992520	exon	ENSRNOG00000006000
chr17:51351797|51548182	0	13	0	4	0	0	0.61344	4.31388	0.61344	2.61856	0.61344	0.61344	chr17	51351797	51548182	intergenic region	n/a
chr1:220895067|221331730	25	0	0	0	0	0	5.26309	0.61344	0.61344	0.61344	0.61344	0.61344	chr1	220895067	221331730	intergenic region	n/a
chr10:109492381|109493922	17	0	0	0	0	8	4.70669	0.61344	0.61344	0.61344	0.61344	3.6003	chr10	109492381	109493922	intergenic region	n/a
chr9:94196544|94201957	0	0	13	0	0	0	0.61344	0.61344	4.31176	0.61344	0.61344	0.61344	chr9	94196544	94201957	exon	ENSRNOG00000046793
chr5:82289732|82335175	0	16	0	0	0	0	0.61344	4.61344	0.61344	0.61344	0.61344	0.61344	chr5	82289732	82335175	intergenic region	n/a
chr10:82565680|82566781	0	0	13	0	0	0	0.61344	0.61344	4.31176	0.61344	0.61344	0.61344	chr10	82565680	82566781	exon	ENSRNOG00000003897
chr20:6853062|7008872	0	0	11	0	0	5	0.61344	0.61344	4.07075	0.61344	0.61344	2.92223	chr20	6853062	7008872	intergenic region	n/a
chr3:73234394|73278517	0	0	11	0	0	0	0.61344	0.61344	4.07075	0.61344	0.61344	0.61344	chr3	73234394	73278517	exon	ENSRNOG00000024990
chr10:84908320|84908427	3	0	0	4	5	10	2.20419	0.61344	0.61344	2.61856	2.94639	3.92223	chr10	84908320	84908427	exon	ENSRNOG00000009275
chr19:34904066|34922708	0	0	0	0	22	0	0.61344	0.61344	0.61344	0.61344	5.08389	0.61344	chr19	34904066	34922708	intergenic region	n/a
chr16:9054315|9054379	14	0	0	0	0	0	4.42659	0.61344	0.61344	0.61344	0.61344	0.61344	chr16	9054315	9054379	exon	ENSRNOG00000010437
chr2:175822278|176150779	6	8	11	9	0	0	3.20419	3.61344	4.07075	3.78848	0.61344	0.61344	chr2	175822278	176150779	intergenic region	n/a
chr4:146861182|146945827	0	0	0	12	0	0	0.61344	0.61344	0.61344	4.20352	0.61344	0.61344	chr4	146861182	146945827	intergenic region	n/a
chr7:72987331|73223002	0	0	10	0	0	0	0.61344	0.61344	3.93324	0.61344	0.61344	0.61344	chr7	72987331	73223002	intergenic region	n/a
chr9:51704745|51704794	0	68	0	0	0	0	0.61344	6.7009	0.61344	0.61344	0.61344	0.61344	chr9	51704745	51704794	exon	ENSRNOG00000003357
chr14:23348731|23432730	0	19	0	0	0	0	0.61344	4.86137	0.61344	0.61344	0.61344	0.61344	chr14	23348731	23432730	intergenic region	n/a
chr20:9565392|9573721	8	9	10	0	4	4	3.61923	3.78336	3.93324	0.61344	2.62446	2.6003	chr20	9565392	9573721	exon	ENSRNOG00000038883
chrX:105694847|105710871	4	7	6	5	6	10	2.61923	3.42079	3.19628	2.94049	3.20942	3.92223	chrX	105694847	105710871	intergenic region	n/a
chr9:51712143|51713800	0	55	0	0	0	0	0.61344	6.3948	0.61344	0.61344	0.61344	0.61344	chr9	51712143	51713800	exon	ENSRNOG00000003357
chr13:78173652|78199643	4	2	5	4	13	6	2.61923	1.61344	2.93324	2.61856	4.3249	3.18526	chr13	78173652	78199643	exon	ENSRNOG00000003550
chr17:51399619|51595767	0	0	0	0	14	7	0.61344	0.61344	0.61344	0.61344	4.43181	3.40765	chr17	51399619	51595767	intergenic region	n/a
chr1:123746491|123814345	7	0	9	4	14	0	3.42659	0.61344	3.78124	2.61856	4.43181	0.61344	chr1	123746491	123814345	intergenic region	n/a
chr10:108761866|108775940	0	10	0	0	0	0	0.61344	3.93537	0.61344	0.61344	0.61344	0.61344	chr10	108761866	108775940	intron	ENSRNOG00000004049
chr1:268617859|268618060	5	10	9	7	3	5	2.94116	3.93537	3.78124	3.42591	2.20942	2.92223	chr1	268617859	268618060	exon	ENSRNOG00000050585
chr3:26619051|26843392	0	51	0	0	0	0	0.61344	6.28587	0.61344	0.61344	0.61344	0.61344	chr3	26619051	26843392	intergenic region	n/a
chrM:15073|15131	0	0	0	0	0	11	0.61344	0.61344	0.61344	0.61344	0.61344	4.05973	chrM	15073	15131	exon	ENSRNOG00000031766
chr1:63028884|63094200	0	0	0	10	0	0	0.61344	0.61344	0.61344	3.94049	0.61344	0.61344	chr1	63028884	63094200	intergenic region	n/a
chr10:3198101|3294561	0	0	0	0	19	0	0.61344	0.61344	0.61344	0.61344	4.87239	0.61344	chr10	3198101	3294561	intergenic region	n/a
chr10:9660047|10104157	0	0	0	11	0	0	0.61344	0.61344	0.61344	4.07799	0.61344	0.61344	chr10	9660047	10104157	intergenic region	n/a
chr18:78502687|78503664	0	194	0	0	0	0	0.61344	8.21335	0.61344	0.61344	0.61344	0.61344	chr18	78502687	78503664	exon	ENSRNOG00000016516
chr7:70699316|70700780	0	0	0	241	0	0	0.61344	0.61344	0.61344	8.53145	0.61344	0.61344	chr7	70699316	70700780	exon	ENSRNOG00000005299
chr1:232059091|232059157	0	11	0	0	0	0	0.61344	4.07287	0.61344	0.61344	0.61344	0.61344	chr1	232059091	232059157	exon	ENSRNOG00000019804
chr10:49010447|49011840	0	0	0	0	13	0	0.61344	0.61344	0.61344	0.61344	4.3249	0.61344	chr10	49010447	49011840	intergenic region	n/a
chr17:51370146|51561491	0	0	0	0	0	15	0.61344	0.61344	0.61344	0.61344	0.61344	4.50719	chr17	51370146	51561491	intergenic region	n/a
chr3:61132631|61182055	6	0	3	3	10	5	3.20419	0.61344	2.19628	2.20352	3.94639	2.92223	chr3	61132631	61182055	exon	ENSRNOG00000024808
chr9:54399446|54455973	21	0	0	0	0	0	5.01155	0.61344	0.61344	0.61344	0.61344	0.61344	chr9	54399446	54455973	intergenic region	n/a
chr10:82571884|82572263	0	10	0	0	0	0	0.61344	3.93537	0.61344	0.61344	0.61344	0.61344	chr10	82571884	82572263	exon	ENSRNOG00000003897
chr15:46794547|46794622	26	0	0	9	0	0	5.31967	0.61344	0.61344	3.78848	0.61344	0.61344	chr15	46794547	46794622	exon	ENSRNOG00000013658
chr1:227261524|227354582	0	39	0	0	0	0	0.61344	5.89884	0.61344	0.61344	0.61344	0.61344	chr1	227261524	227354582	intergenic region	n/a
chrM:7049|7134	0	0	0	0	22	0	0.61344	0.61344	0.61344	0.61344	5.08389	0.61344	chrM	7049	7134	exon	ENSRNOG00000030371
chrM:1754|1844	11	0	4	0	0	0	4.07866	0.61344	2.61132	0.61344	0.61344	0.61344	chrM	1754	1844	exon	ENSRNOG00000043866
chr10:82578145|82578285	0	0	0	0	0	12	0.61344	0.61344	0.61344	0.61344	0.61344	4.18526	chr10	82578145	82578285	exon	ENSRNOG00000003897
chr5:168236553|168350438	0	0	45	0	0	0	0.61344	0.61344	6.10317	0.61344	0.61344	0.61344	chr5	168236553	168350438	intergenic region	n/a
chr14:7384958|7678921	0	39	0	0	0	0	0.61344	5.89884	0.61344	0.61344	0.61344	0.61344	chr14	7384958	7678921	intergenic region	n/a
chr5:131558532|131574261	0	0	0	0	18	0	0.61344	0.61344	0.61344	0.61344	4.79438	0.61344	chr5	131558532	131574261	intron	ENSRNOG00000011413
chr1:227261787|227354783	0	42	0	0	0	0	0.61344	6.00576	0.61344	0.61344	0.61344	0.61344	chr1	227261787	227354783	intergenic region	n/a
chr1:152466257|152466367	0	0	0	0	0	22	0.61344	0.61344	0.61344	0.61344	0.61344	5.05973	chr1	152466257	152466367	exon	ENSRNOG00000037263
chr1:226904424|226980071	12	0	0	0	0	0	4.20419	0.61344	0.61344	0.61344	0.61344	0.61344	chr1	226904424	226980071	intergenic region	n/a
chr8:23102894|23103421	0	0	0	10	0	0	0.61344	0.61344	0.61344	3.94049	0.61344	0.61344	chr8	23102894	23103421	exon	ENSRNOG00000013752
chr3:124157631|124157759	0	3	0	0	10	4	0.61344	2.1984	0.61344	0.61344	3.94639	2.6003	chr3	124157631	124157759	exon	ENSRNOG00000007302
chr20:5527799|5527846	14	3	3	8	3	2	4.42659	2.1984	2.19628	3.61856	2.20942	1.6003	chr20	5527799	5527846	exon	ENSRNOG00000000826
chr20:29861727|30181528	0	24	0	0	0	0	0.61344	5.1984	0.61344	0.61344	0.61344	0.61344	chr20	29861727	30181528	intergenic region	n/a
chr17:72397747|72399455	0	0	0	32	0	0	0.61344	0.61344	0.61344	5.61856	0.61344	0.61344	chr17	72397747	72399455	exon	ENSRNOG00000018911
chr1:255194723|255211031	8	8	7	7	9	11	3.61923	3.61344	3.41867	3.42591	3.79438	4.05973	chr1	255194723	255211031	exon	ENSRNOG00000026942
chr6:119038185|119053582	6	6	10	4	7	5	3.20419	3.1984	3.93324	2.61856	3.43181	2.92223	chr6	119038185	119053582	intergenic region	n/a
chr1:134445673|134489225	11	3	2	7	5	3	4.07866	2.1984	1.61132	3.42591	2.94639	2.18526	chr1	134445673	134489225	exon	ENSRNOG00000009932
chr15:46740195|46740302	0	0	11	0	0	0	0.61344	0.61344	4.07075	0.61344	0.61344	0.61344	chr15	46740195	46740302	exon	ENSRNOG00000013916
chr14:85735159|85739737	11	4	6	5	6	5	4.07866	2.61344	3.19628	2.94049	3.20942	2.92223	chr14	85735159	85739737	exon	ENSRNOG00000007948
chr1:262815852|262988279	0	16	0	0	0	0	0.61344	4.61344	0.61344	0.61344	0.61344	0.61344	chr1	262815852	262988279	intergenic region	n/a
chr14:46825869|46827728	16	0	0	0	0	0	4.61923	0.61344	0.61344	0.61344	0.61344	0.61344	chr14	46825869	46827728	intron	ENSRNOG00000049138 Rn45s
chr15:31571448|31571576	0	0	0	0	0	34	0.61344	0.61344	0.61344	0.61344	0.61344	5.68776	chr15	31571448	31571576	exon	Rmrp
chr20:29039074|29078248	0	50	0	0	0	0	0.61344	6.2573	0.61344	0.61344	0.61344	0.61344	chr20	29039074	29078248	intergenic region	n/a
chr20:29865183|30185716	0	0	0	39	0	0	0.61344	0.61344	0.61344	5.90396	0.61344	0.61344	chr20	29865183	30185716	intergenic region	n/a
chr1:220952514|221388568	0	0	0	0	0	11	0.61344	0.61344	0.61344	0.61344	0.61344	4.05973	chr1	220952514	221388568	intergenic region	n/a
chr1:122515286|122524421	0	37	0	0	0	0	0.61344	5.82289	0.61344	0.61344	0.61344	0.61344	chr1	122515286	122524421	intergenic region	n/a
chr1:142017148|142019241	4	10	2	6	5	7	2.61923	3.93537	1.61132	3.20352	2.94639	3.40765	chr1	142017148	142019241	exon	ENSRNOG00000017120
chr1:207131746|207415776	0	0	0	15	9	0	0.61344	0.61344	0.61344	4.52545	3.79438	0.61344	chr1	207131746	207415776	intergenic region	n/a
chr14:2944523|2956274	13	6	3	2	7	5	4.31967	3.1984	2.19628	1.61856	3.43181	2.92223	chr14	2944523	2956274	exon	ENSRNOG00000002039
chr9:54405991|54461923	41	0	0	0	0	0	5.97678	0.61344	0.61344	0.61344	0.61344	0.61344	chr9	54405991	54461923	intergenic region	n/a
chr15:46740188|46740251	0	0	11	0	0	0	0.61344	0.61344	4.07075	0.61344	0.61344	0.61344	chr15	46740188	46740251	exon	ENSRNOG00000013916
chr12:23780402|24034258	9	0	12	0	0	0	3.78916	0.61344	4.19628	0.61344	0.61344	0.61344	chr12	23780402	24034258	intergenic region	n/a
chr8:59718709|59720971	0	0	0	0	0	3	0.61344	0.61344	0.61344	0.61344	0.61344	2.18526	chr8	59718709	59720971	exon	ENSRNOG00000016905
chr2:227619637|227636139	0	2	0	0	0	0	0.61344	1.61344	0.61344	0.61344	0.61344	0.61344	chr2	227619637	227636139	exon	ENSRNOG00000032463
chr7:20299942|20794591	0	0	0	3	0	4	0.61344	0.61344	0.61344	2.20352	0.61344	2.6003	chr7	20299942	20794591	intergenic region	n/a
chr1:163666366|163689145	0	0	2	0	0	0	0.61344	0.61344	1.61132	0.61344	0.61344	0.61344	chr1	163666366	163689145	exon	ENSRNOG00000009664
chr2:142778015|142778585	0	2	0	0	0	0	0.61344	1.61344	0.61344	0.61344	0.61344	0.61344	chr2	142778015	142778585	exon	ENSRNOG00000014453
chrM:2181|2388	7	0	0	3	0	0	3.42659	0.61344	0.61344	2.20352	0.61344	0.61344	chrM	2181	2388	exon	ENSRNOG00000043866
chr16:23595467|23637406	0	0	0	2	0	0	0.61344	0.61344	0.61344	1.61856	0.61344	0.61344	chr16	23595467	23637406	exon	ENSRNOG00000013884
chr20:5214449|5234035	0	0	0	3	0	0	0.61344	0.61344	0.61344	2.20352	0.61344	0.61344	chr20	5214449	5234035	intergenic region	n/a
chrX:106760614|106760918	0	7	0	0	0	0	0.61344	3.42079	0.61344	0.61344	0.61344	0.61344	chrX	106760614	106760918	intergenic region	n/a
chr1:117864721|117921085	3	0	0	0	0	0	2.20419	0.61344	0.61344	0.61344	0.61344	0.61344	chr1	117864721	117921085	intergenic region	n/a
chr14:15052931|15068107	0	0	0	0	2	0	0.61344	0.61344	0.61344	0.61344	1.62446	0.61344	chr14	15052931	15068107	exon	ENSRNOG00000002075
chr7:64890319|64939959	3	0	2	0	0	0	2.20419	0.61344	1.61132	0.61344	0.61344	0.61344	chr7	64890319	64939959	exon	ENSRNOG00000004013
chrX:64182116|64188168	0	0	4	6	4	4	0.61344	0.61344	2.61132	3.20352	2.62446	2.6003	chrX	64182116	64188168	intergenic region	n/a
chr10:94774676|94789939	0	0	0	0	3	0	0.61344	0.61344	0.61344	0.61344	2.20942	0.61344	chr10	94774676	94789939	exon	ENSRNOG00000014623
chr15:62892255|62953245	0	0	3	2	0	0	0.61344	0.61344	2.19628	1.61856	0.61344	0.61344	chr15	62892255	62953245	intergenic region	n/a
chr4:144234641|144247897	3	0	0	4	0	0	2.20419	0.61344	0.61344	2.61856	0.61344	0.61344	chr4	144234641	144247897	intergenic region	n/a
chr19:45172963|45193284	0	3	0	0	4	0	0.61344	2.1984	0.61344	0.61344	2.62446	0.61344	chr19	45172963	45193284	exon	ENSRNOG00000013152
chr7:50447816|50530529	0	9	0	0	0	0	0.61344	3.78336	0.61344	0.61344	0.61344	0.61344	chr7	50447816	50530529	exon	ENSRNOG00000006426
chr1:48224841|48227163	0	0	0	2	0	0	0.61344	0.61344	0.61344	1.61856	0.61344	0.61344	chr1	48224841	48227163	exon	ENSRNOG00000017114
chr7:82356032|82362715	0	0	0	0	0	2	0.61344	0.61344	0.61344	0.61344	0.61344	1.6003	chr7	82356032	82362715	intron	ENSRNOG00000005123
chr1:231973664|231973770	0	0	0	0	0	4	0.61344	0.61344	0.61344	0.61344	0.61344	2.6003	chr1	231973664	231973770	exon	ENSRNOG00000019570
chr10:46631683|46648390	0	2	0	0	0	0	0.61344	1.61344	0.61344	0.61344	0.61344	0.61344	chr10	46631683	46648390	intron	ENSRNOG00000028597
chr2:84093779|84111020	0	2	0	0	0	0	0.61344	1.61344	0.61344	0.61344	0.61344	0.61344	chr2	84093779	84111020	exon	ENSRNOG00000028872
chr4:28360759|28398357	4	2	5	2	2	0	2.61923	1.61344	2.93324	1.61856	1.62446	0.61344	chr4	28360759	28398357	exon	ENSRNOG00000009894
chr7:50229948|50243796	2	0	0	0	3	0	1.61923	0.61344	0.61344	0.61344	2.20942	0.61344	chr7	50229948	50243796	exon	ENSRNOG00000006426
chr6:145352850|145352989	0	0	0	2	0	0	0.61344	0.61344	0.61344	1.61856	0.61344	0.61344	chr6	145352850	145352989	exon	ENSRNOG00000011572
chr16:32195936|32221392	3	0	0	0	3	0	2.20419	0.61344	0.61344	0.61344	2.20942	0.61344	chr16	32195936	32221392	exon	ENSRNOG00000010418
chr4:66993505|67004295	0	0	2	0	0	0	0.61344	0.61344	1.61132	0.61344	0.61344	0.61344	chr4	66993505	67004295	intergenic region	n/a
chr2:48845703|48845762	0	2	0	0	0	0	0.61344	1.61344	0.61344	0.61344	0.61344	0.61344	chr2	48845703	48845762	exon	ENSRNOG00000017428
chr15:51988580|52031459	0	0	0	2	0	0	0.61344	0.61344	0.61344	1.61856	0.61344	0.61344	chr15	51988580	52031459	intergenic region	n/a
chr6:144344972|144357184	0	5	8	4	5	5	0.61344	2.93537	3.61132	2.61856	2.94639	2.92223	chr6	144344972	144357184	exon	ENSRNOG00000010330
chr10:110265636|110276216	5	2	0	2	0	3	2.94116	1.61344	0.61344	1.61856	0.61344	2.18526	chr10	110265636	110276216	exon	ENSRNOG00000036658
chr8:85001049|85009168	8	5	0	6	6	0	3.61923	2.93537	0.61344	3.20352	3.20942	0.61344	chr8	85001049	85009168	exon	ENSRNOG00000008691
chr4:16549247|16582983	4	4	3	2	0	0	2.61923	2.61344	2.19628	1.61856	0.61344	0.61344	chr4	16549247	16582983	exon	ENSRNOG00000005726
chr3:40328402|40366554	0	3	0	0	0	0	0.61344	2.1984	0.61344	0.61344	0.61344	0.61344	chr3	40328402	40366554	intergenic region	n/a
chr7:12785397|12785707	0	0	0	0	6	0	0.61344	0.61344	0.61344	0.61344	3.20942	0.61344	chr7	12785397	12785707	exon	ENSRNOG00000011489
chr8:57604178|57607765	3	0	0	0	0	0	2.20419	0.61344	0.61344	0.61344	0.61344	0.61344	chr8	57604178	57607765	intergenic region	n/a
chr2:266786152|267154165	6	2	0	2	0	3	3.20419	1.61344	0.61344	1.61856	0.61344	2.18526	chr2	266786152	267154165	intergenic region	n/a
chr3:50482206|50489307	0	0	3	0	0	0	0.61344	0.61344	2.19628	0.61344	0.61344	0.61344	chr3	50482206	50489307	exon	ENSRNOG00000005504
chr6:133820812|133853621	3	2	3	4	5	2	2.20419	1.61344	2.19628	2.61856	2.94639	1.6003	chr6	133820812	133853621	intron	ENSRNOG00000004362
chr1:243109362|243116082	0	0	0	0	0	2	0.61344	0.61344	0.61344	0.61344	0.61344	1.6003	chr1	243109362	243116082	exon	ENSRNOG00000025539
chrM:5776|5866	4	3	3	6	5	6	2.61923	2.1984	2.19628	3.20352	2.94639	3.18526	chrM	5776	5866	exon	ENSRNOG00000034234
chr1:143794702|143796934	4	0	0	5	6	0	2.61923	0.61344	0.61344	2.94049	3.20942	0.61344	chr1	143794702	143796934	exon	ENSRNOG00000011458
chr14:7603741|7645292	0	2	0	0	0	0	0.61344	1.61344	0.61344	0.61344	0.61344	0.61344	chr14	7603741	7645292	intron	ENSRNOG00000002057
chr18:52243441|52286576	0	3	0	0	0	0	0.61344	2.1984	0.61344	0.61344	0.61344	0.61344	chr18	52243441	52286576	intergenic region	n/a
chr1:210344221|210347906	0	0	0	0	2	0	0.61344	0.61344	0.61344	0.61344	1.62446	0.61344	chr1	210344221	210347906	intron	LOC100911413
chr14:83739650|83739769	2	0	3	0	0	3	1.61923	0.61344	2.19628	0.61344	0.61344	2.18526	chr14	83739650	83739769	exon	ENSRNOG00000026119
chr15:43533911|43546705	0	0	0	0	3	0	0.61344	0.61344	0.61344	0.61344	2.20942	0.61344	chr15	43533911	43546705	exon	ENSRNOG00000021680
chr13:103471681|103472410	0	0	0	2	0	0	0.61344	0.61344	0.61344	1.61856	0.61344	0.61344	chr13	103471681	103472410	exon	ENSRNOG00000043201
chr10:3413671|3422244	0	0	0	0	3	0	0.61344	0.61344	0.61344	0.61344	2.20942	0.61344	chr10	3413671	3422244	exon	ENSRNOG00000002452
chr1:272116451|272132291	2	0	0	0	0	3	1.61923	0.61344	0.61344	0.61344	0.61344	2.18526	chr1	272116451	272132291	exon	ENSRNOG00000014482
chr8:72656682|72705444	0	0	0	2	0	0	0.61344	0.61344	0.61344	1.61856	0.61344	0.61344	chr8	72656682	72705444	exon	ENSRNOG00000007694
chr10:55025203|55060215	3	2	0	0	0	2	2.20419	1.61344	0.61344	0.61344	0.61344	1.6003	chr10	55025203	55060215	exon	ENSRNOG00000002886
chr10:35669471|35672530	4	3	0	2	0	0	2.61923	2.1984	0.61344	1.61856	0.61344	0.61344	chr10	35669471	35672530	exon	ENSRNOG00000003536
chr8:48784819|48786151	0	0	0	0	0	6	0.61344	0.61344	0.61344	0.61344	0.61344	3.18526	chr8	48784819	48786151	exon	ENSRNOG00000016847
chr11:90952340|90964285	0	2	0	0	0	0	0.61344	1.61344	0.61344	0.61344	0.61344	0.61344	chr11	90952340	90964285	exon	ENSRNOG00000001866
chr14:94053373|94416816	0	0	8	0	0	0	0.61344	0.61344	3.61132	0.61344	0.61344	0.61344	chr14	94053373	94416816	intergenic region	n/a
chr1:21603401|21603509	0	2	0	0	0	0	0.61344	1.61344	0.61344	0.61344	0.61344	0.61344	chr1	21603401	21603509	exon	ENSRNOG00000033517
chr2:202928569|202966739	4	0	0	0	0	0	2.61923	0.61344	0.61344	0.61344	0.61344	0.61344	chr2	202928569	202966739	intron	ENSRNOG00000010533
chr5:102590257|102615459	0	0	0	0	0	2	0.61344	0.61344	0.61344	0.61344	0.61344	1.6003	chr5	102590257	102615459	intron	ENSRNOG00000050290
chr4:185080622|185082856	0	2	0	0	0	2	0.61344	1.61344	0.61344	0.61344	0.61344	1.6003	chr4	185080622	185082856	exon	ENSRNOG00000010474
chr6:133849952|133901701	4	2	5	3	6	3	2.61923	1.61344	2.93324	2.20352	3.20942	2.18526	chr6	133849952	133901701	exon	ENSRNOG00000004362
chr1:268617642|268617764	0	0	0	7	0	0	0.61344	0.61344	0.61344	3.42591	0.61344	0.61344	chr1	268617642	268617764	exon	ENSRNOG00000050585
chr14:85868416|85868502	0	2	0	0	0	0	0.61344	1.61344	0.61344	0.61344	0.61344	0.61344	chr14	85868416	85868502	exon	ENSRNOG00000008716
chr2:2646676|2677321	0	4	0	0	0	0	0.61344	2.61344	0.61344	0.61344	0.61344	0.61344	chr2	2646676	2677321	exon	ENSRNOG00000012414
chr11:48687496|48693106	4	0	0	4	0	0	2.61923	0.61344	0.61344	2.61856	0.61344	0.61344	chr11	48687496	48693106	exon	ENSRNOG00000001640
chr7:131792014|131816443	0	0	0	4	0	0	0.61344	0.61344	0.61344	2.61856	0.61344	0.61344	chr7	131792014	131816443	exon	ENSRNOG00000014844
chr8:453164|467246	2	0	3	0	2	4	1.61923	0.61344	2.19628	0.61344	1.62446	2.6003	chr8	453164	467246	intron	ENSRNOG00000029876
chr1:229206775|229208154	0	2	0	0	0	0	0.61344	1.61344	0.61344	0.61344	0.61344	0.61344	chr1	229206775	229208154	exon	ENSRNOG00000021150
chr19:38815744|38941360	0	0	0	0	3	0	0.61344	0.61344	0.61344	0.61344	2.20942	0.61344	chr19	38815744	38941360	intergenic region	n/a
chr9:52793741|52820005	0	0	2	0	0	0	0.61344	0.61344	1.61132	0.61344	0.61344	0.61344	chr9	52793741	52820005	exon	ENSRNOG00000004076
chr4:625138|635218	0	0	0	2	0	2	0.61344	0.61344	0.61344	1.61856	0.61344	1.6003	chr4	625138	635218	exon	ENSRNOG00000006718
chr1:103612447|103737707	3	4	3	0	5	5	2.20419	2.61344	2.19628	0.61344	2.94639	2.92223	chr1	103612447	103737707	intergenic region	n/a
chr8:119756812|119783699	3	0	4	4	0	2	2.20419	0.61344	2.61132	2.61856	0.61344	1.6003	chr8	119756812	119783699	exon	ENSRNOG00000008919
chr9:19471981|19472052	0	0	0	0	2	3	0.61344	0.61344	0.61344	0.61344	1.62446	2.18526	chr9	19471981	19472052	exon	ENSRNOG00000011517
chr9:14558416|14558499	0	2	0	0	0	0	0.61344	1.61344	0.61344	0.61344	0.61344	0.61344	chr9	14558416	14558499	exon	ENSRNOG00000022609
chr1:228282500|228284726	2	4	2	2	4	2	1.61923	2.61344	1.61132	1.61856	2.62446	1.6003	chr1	228282500	228284726	exon	ENSRNOG00000020935
chr1:104017210|104033383	0	0	0	0	0	2	0.61344	0.61344	0.61344	0.61344	0.61344	1.6003	chr1	104017210	104033383	exon	ENSRNOG00000013381
chr4:185259668|185261063	0	0	2	0	0	0	0.61344	0.61344	1.61132	0.61344	0.61344	0.61344	chr4	185259668	185261063	exon	ENSRNOG00000046345
chr1:262473893|262475380	2	0	0	0	0	0	1.61923	0.61344	0.61344	0.61344	0.61344	0.61344	chr1	262473893	262475380	exon	ENSRNOG00000018498
chr3:119863858|119863964	0	0	3	0	0	0	0.61344	0.61344	2.19628	0.61344	0.61344	0.61344	chr3	119863858	119863964	exon	ENSRNOG00000014573
chr6:65501069|65532458	0	4	0	0	0	0	0.61344	2.61344	0.61344	0.61344	0.61344	0.61344	chr6	65501069	65532458	exon	ENSRNOG00000006199
chr1:210286929|210294263	0	0	4	0	0	0	0.61344	0.61344	2.61132	0.61344	0.61344	0.61344	chr1	210286929	210294263	intron	LOC100911413
chr1:265068957|265317013	0	0	3	0	8	0	0.61344	0.61344	2.19628	0.61344	3.62446	0.61344	chr1	265068957	265317013	intergenic region	n/a
chr16:26506440|26515687	0	2	0	0	0	2	0.61344	1.61344	0.61344	0.61344	0.61344	1.6003	chr16	26506440	26515687	exon	ENSRNOG00000030199
chr10:107152018|107152078	2	3	0	2	0	0	1.61923	2.1984	0.61344	1.61856	0.61344	0.61344	chr10	107152018	107152078	intergenic region	n/a
chr2:74028259|74062992	0	3	0	0	0	0	0.61344	2.1984	0.61344	0.61344	0.61344	0.61344	chr2	74028259	74062992	intergenic region	n/a
chr3:50955580|50956943	2	0	0	0	0	0	1.61923	0.61344	0.61344	0.61344	0.61344	0.61344	chr3	50955580	50956943	exon	ENSRNOG00000025394
chr8:71890261|71927512	0	0	3	0	0	0	0.61344	0.61344	2.19628	0.61344	0.61344	0.61344	chr8	71890261	71927512	intergenic region	n/a
chr1:88976544|89374473	0	0	5	0	0	0	0.61344	0.61344	2.93324	0.61344	0.61344	0.61344	chr1	88976544	89374473	intergenic region	n/a
chr11:74125957|74126033	4	0	0	0	0	0	2.61923	0.61344	0.61344	0.61344	0.61344	0.61344	chr11	74125957	74126033	exon	ENSRNOG00000001774
chr3:2423025|2423132	3	0	0	0	0	0	2.20419	0.61344	0.61344	0.61344	0.61344	0.61344	chr3	2423025	2423132	exon	ENSRNOG00000010170
chrX:28986769|28986921	0	2	0	0	0	0	0.61344	1.61344	0.61344	0.61344	0.61344	0.61344	chrX	28986769	28986921	exon	ENSRNOG00000047931
chr1:262633839|262673759	2	0	0	0	0	0	1.61923	0.61344	0.61344	0.61344	0.61344	0.61344	chr1	262633839	262673759	intergenic region	n/a
chr12:15874035|15891482	0	0	2	0	0	0	0.61344	0.61344	1.61132	0.61344	0.61344	0.61344	chr12	15874035	15891482	exon	ENSRNOG00000024482
chrX:16128598|16229930	0	2	0	4	0	0	0.61344	1.61344	0.61344	2.61856	0.61344	0.61344	chrX	16128598	16229930	intron	ENSRNOG00000007766
chr5:148855409|148855502	0	0	2	0	0	0	0.61344	0.61344	1.61132	0.61344	0.61344	0.61344	chr5	148855409	148855502	exon	ENSRNOG00000013154
chrX:2881744|2897417	0	0	2	0	0	0	0.61344	0.61344	1.61132	0.61344	0.61344	0.61344	chrX	2881744	2897417	exon	ENSRNOG00000025428
chr18:29162302|29163509	0	4	0	0	0	0	0.61344	2.61344	0.61344	0.61344	0.61344	0.61344	chr18	29162302	29163509	exon	ENSRNOG00000030247
chr4:216133533|216133631	0	5	0	0	0	0	0.61344	2.93537	0.61344	0.61344	0.61344	0.61344	chr4	216133533	216133631	intron	ENSRNOG00000014751
chr15:42217270|42217454	0	0	0	3	0	0	0.61344	0.61344	0.61344	2.20352	0.61344	0.61344	chr15	42217270	42217454	exon	ENSRNOG00000011471
chr19:130891|391592	6	0	0	0	0	0	3.20419	0.61344	0.61344	0.61344	0.61344	0.61344	chr19	130891	391592	intergenic region	n/a
chr2:225947852|225957942	0	0	0	5	0	0	0.61344	0.61344	0.61344	2.94049	0.61344	0.61344	chr2	225947852	225957942	exon	ENSRNOG00000019885
chr16:84774215|84774309	0	0	0	0	0	2	0.61344	0.61344	0.61344	0.61344	0.61344	1.6003	chr16	84774215	84774309	exon	ENSRNOG00000014605
chr11:50107534|50111340	0	3	2	3	2	2	0.61344	2.1984	1.61132	2.20352	1.62446	1.6003	chr11	50107534	50111340	exon	ENSRNOG00000001616
chr2:60325040|60349554	3	0	0	0	0	0	2.20419	0.61344	0.61344	0.61344	0.61344	0.61344	chr2	60325040	60349554	exon	ENSRNOG00000042536
chr10:53235733|53235793	0	0	0	2	0	0	0.61344	0.61344	0.61344	1.61856	0.61344	0.61344	chr10	53235733	53235793	intergenic region	n/a
chr1:58048458|58064141	0	0	3	0	0	0	0.61344	0.61344	2.19628	0.61344	0.61344	0.61344	chr1	58048458	58064141	intergenic region	n/a
chr2:5617237|5674733	2	4	2	3	0	3	1.61923	2.61344	1.61132	2.20352	0.61344	2.18526	chr2	5617237	5674733	intergenic region	n/a
chr3:92537591|93026991	0	0	2	0	0	0	0.61344	0.61344	1.61132	0.61344	0.61344	0.61344	chr3	92537591	93026991	intergenic region	n/a
chr4:190274800|190302714	8	0	2	0	0	2	3.61923	0.61344	1.61132	0.61344	0.61344	1.6003	chr4	190274800	190302714	exon	ENSRNOG00000022060
chr3:146481177|146483988	0	0	3	2	0	0	0.61344	0.61344	2.19628	1.61856	0.61344	0.61344	chr3	146481177	146483988	exon	ENSRNOG00000010131
chr5:2345815|2389273	2	0	0	0	0	0	1.61923	0.61344	0.61344	0.61344	0.61344	0.61344	chr5	2345815	2389273	exon	ENSRNOG00000042458
chrX:16485692|16485779	0	0	0	0	2	0	0.61344	0.61344	0.61344	0.61344	1.62446	0.61344	chrX	16485692	16485779	exon	ENSRNOG00000010223
chr8:131795806|131802424	0	0	0	0	2	0	0.61344	0.61344	0.61344	0.61344	1.62446	0.61344	chr8	131795806	131802424	exon	ENSRNOG00000005149
chr2:226549739|226549811	0	0	0	0	0	2	0.61344	0.61344	0.61344	0.61344	0.61344	1.6003	chr2	226549739	226549811	exon	ENSRNOG00000019996
chr13:97118043|97137885	3	0	0	0	0	0	2.20419	0.61344	0.61344	0.61344	0.61344	0.61344	chr13	97118043	97137885	intergenic region	n/a
chr1:64966336|64993536	2	0	0	0	0	0	1.61923	0.61344	0.61344	0.61344	0.61344	0.61344	chr1	64966336	64993536	intergenic region	n/a
chr1:145100676|145109380	2	0	0	0	0	0	1.61923	0.61344	0.61344	0.61344	0.61344	0.61344	chr1	145100676	145109380	exon	ENSRNOG00000019776
chr17:68225342|68354642	0	0	0	0	4	0	0.61344	0.61344	0.61344	0.61344	2.62446	0.61344	chr17	68225342	68354642	intergenic region	n/a
chr5:63558902|63558976	0	0	0	0	0	3	0.61344	0.61344	0.61344	0.61344	0.61344	2.18526	chr5	63558902	63558976	exon	ENSRNOG00000016630
chr4:196186309|196362993	2	0	0	0	0	0	1.61923	0.61344	0.61344	0.61344	0.61344	0.61344	chr4	196186309	196362993	intergenic region	n/a
chr6:142943443|142953347	0	0	0	0	0	5	0.61344	0.61344	0.61344	0.61344	0.61344	2.92223	chr6	142943443	142953347	intergenic region	n/a
chr19:66809152|66813011	0	2	0	0	0	0	0.61344	1.61344	0.61344	0.61344	0.61344	0.61344	chr19	66809152	66813011	intron	ENSRNOG00000016706
chr5:130014748|130014833	0	1	0	0	0	0	0.61344	0.61344	0.61344	0.61344	0.61344	0.61344	chr5	130014748	130014833	exon	ENSRNOG00000006787
chr5:74036039|74036102	4	0	0	5	0	3	2.61923	0.61344	0.61344	2.94049	0.61344	2.18526	chr5	74036039	74036102	exon	ENSRNOG00000018126
chrM:5694|5821	0	0	0	0	0	6	0.61344	0.61344	0.61344	0.61344	0.61344	3.18526	chrM	5694	5821	exon	ENSRNOG00000034234
chr3:113796142|113801262	0	0	2	0	0	0	0.61344	0.61344	1.61132	0.61344	0.61344	0.61344	chr3	113796142	113801262	exon	ENSRNOG00000004571
chr10:74743516|74747239	2	0	0	0	3	0	1.61923	0.61344	0.61344	0.61344	2.20942	0.61344	chr10	74743516	74747239	intergenic region	n/a
chrX:122740157|122741538	0	0	0	0	3	4	0.61344	0.61344	0.61344	0.61344	2.20942	2.6003	chrX	122740157	122741538	exon	ENSRNOG00000013321
chr1:201916431|201965544	0	0	0	0	4	0	0.61344	0.61344	0.61344	0.61344	2.62446	0.61344	chr1	201916431	201965544	intergenic region	n/a
chr2:237176830|237181414	0	0	0	2	0	0	0.61344	0.61344	0.61344	1.61856	0.61344	0.61344	chr2	237176830	237181414	intergenic region	n/a
chr8:58317498|58326676	2	0	4	0	2	0	1.61923	0.61344	2.61132	0.61344	1.62446	0.61344	chr8	58317498	58326676	exon	ENSRNOG00000014529
chr3:147550268|147575995	0	0	0	0	0	2	0.61344	0.61344	0.61344	0.61344	0.61344	1.6003	chr3	147550268	147575995	intron	ENSRNOG00000025141
chr6:142945217|142948881	0	0	0	2	0	0	0.61344	0.61344	0.61344	1.61856	0.61344	0.61344	chr6	142945217	142948881	intergenic region	n/a
chr2:206453405|206456081	0	0	4	2	0	0	0.61344	0.61344	2.61132	1.61856	0.61344	0.61344	chr2	206453405	206456081	exon	ENSRNOG00000015026
chr3:53403657|53591637	6	0	0	0	0	5	3.20419	0.61344	0.61344	0.61344	0.61344	2.92223	chr3	53403657	53591637	intergenic region	n/a
chrM:197|352	0	7	0	0	0	0	0.61344	3.42079	0.61344	0.61344	0.61344	0.61344	chrM	197	352	exon	ENSRNOG00000030478
chrX:35681615|35681698	0	0	0	0	3	0	0.61344	0.61344	0.61344	0.61344	2.20942	0.61344	chrX	35681615	35681698	exon	ENSRNOG00000003726
chr8:32337923|32337972	0	4	0	0	0	0	0.61344	2.61344	0.61344	0.61344	0.61344	0.61344	chr8	32337923	32337972	exon	ENSRNOG00000047179
chr7:51448113|51448187	0	2	0	2	0	0	0.61344	1.61344	0.61344	1.61856	0.61344	0.61344	chr7	51448113	51448187	exon	ENSRNOG00000004925
chr6:111407235|111407391	2	0	0	0	0	0	1.61923	0.61344	0.61344	0.61344	0.61344	0.61344	chr6	111407235	111407391	exon	ENSRNOG00000009080
chr6:124292593|124295356	5	0	0	0	0	0	2.94116	0.61344	0.61344	0.61344	0.61344	0.61344	chr6	124292593	124295356	intron	LOC500700 ENSRNOG00000003908
chr5:146099913|146558602	3	0	0	0	0	0	2.20419	0.61344	0.61344	0.61344	0.61344	0.61344	chr5	146099913	146558602	intergenic region	n/a
chr8:93963280|93967341	0	3	6	0	4	4	0.61344	2.1984	3.19628	0.61344	2.62446	2.6003	chr8	93963280	93967341	intergenic region	n/a
chr9:99870874|99870915	0	3	0	0	0	0	0.61344	2.1984	0.61344	0.61344	0.61344	0.61344	chr9	99870874	99870915	exon	ENSRNOG00000023993
chr18:2038259|2080787	3	0	2	0	0	0	2.20419	0.61344	1.61132	0.61344	0.61344	0.61344	chr18	2038259	2080787	exon	ENSRNOG00000013281
chr1:82223218|82223294	0	0	0	0	4	0	0.61344	0.61344	0.61344	0.61344	2.62446	0.61344	chr1	82223218	82223294	exon	ENSRNOG00000029022
chr1:8453496|8472654	0	3	2	0	0	4	0.61344	2.1984	1.61132	0.61344	0.61344	2.6003	chr1	8453496	8472654	exon	ENSRNOG00000011058
chr5:27453102|27468378	0	0	2	0	0	0	0.61344	0.61344	1.61132	0.61344	0.61344	0.61344	chr5	27453102	27468378	intergenic region	n/a
chr1:81109554|81117104	0	0	2	0	0	0	0.61344	0.61344	1.61132	0.61344	0.61344	0.61344	chr1	81109554	81117104	exon	ENSRNOG00000013847
chr20:5073827|5117853	2	0	0	0	0	0	1.61923	0.61344	0.61344	0.61344	0.61344	0.61344	chr20	5073827	5117853	intergenic region	n/a
chr2:276602645|276636913	5	6	6	4	0	3	2.94116	3.1984	3.19628	2.61856	0.61344	2.18526	chr2	276602645	276636913	exon	ENSRNOG00000042359
chr1:227241770|227334903	8	0	3	5	0	0	3.61923	0.61344	2.19628	2.94049	0.61344	0.61344	chr1	227241770	227334903	intergenic region	n/a
chr19:37241529|37385597	0	0	8	0	0	0	0.61344	0.61344	3.61132	0.61344	0.61344	0.61344	chr19	37241529	37385597	intergenic region	n/a
chr17:76950125|77049942	0	0	0	0	2	0	0.61344	0.61344	0.61344	0.61344	1.62446	0.61344	chr17	76950125	77049942	intron	ENSRNOG00000023661
chr5:81377198|81695262	4	2	2	0	0	0	2.61923	1.61344	1.61132	0.61344	0.61344	0.61344	chr5	81377198	81695262	intergenic region	n/a
chr3:13147549|13150036	2	0	0	0	0	0	1.61923	0.61344	0.61344	0.61344	0.61344	0.61344	chr3	13147549	13150036	intergenic region	n/a
chr1:210300536|210362196	0	0	0	0	0	1	0.61344	0.61344	0.61344	0.61344	0.61344	0.600297	chr1	210300536	210362196	intron	LOC100911413
chr3:66152593|66153952	0	3	5	0	0	0	0.61344	2.1984	2.93324	0.61344	0.61344	0.61344	chr3	66152593	66153952	exon	ENSRNOG00000019263
chr5:109186088|109197003	0	9	0	4	0	0	0.61344	3.78336	0.61344	2.61856	0.61344	0.61344	chr5	109186088	109197003	intergenic region	n/a
chr7:18618395|18636786	0	0	0	0	3	0	0.61344	0.61344	0.61344	0.61344	2.20942	0.61344	chr7	18618395	18636786	exon	ENSRNOG00000008409
chr15:46740359|46740514	2	0	0	0	0	0	1.61923	0.61344	0.61344	0.61344	0.61344	0.61344	chr15	46740359	46740514	exon	ENSRNOG00000013916
chr1:220895067|221331356	0	0	2	0	0	0	0.61344	0.61344	1.61132	0.61344	0.61344	0.61344	chr1	220895067	221331356	intergenic region	n/a
chr5:64152901|64155153	0	0	0	0	2	0	0.61344	0.61344	0.61344	0.61344	1.62446	0.61344	chr5	64152901	64155153	exon	ENSRNOG00000013956
chr18:76568983|76592230	0	2	0	0	0	0	0.61344	1.61344	0.61344	0.61344	0.61344	0.61344	chr18	76568983	76592230	exon	ENSRNOG00000032039
chr3:87824652|87846455	0	0	0	0	0	3	0.61344	0.61344	0.61344	0.61344	0.61344	2.18526	chr3	87824652	87846455	intergenic region	n/a
chr1:108295703|108313961	0	3	0	2	0	0	0.61344	2.1984	0.61344	1.61856	0.61344	0.61344	chr1	108295703	108313961	intergenic region	n/a
chr2:248679162|248730106	0	2	2	0	2	0	0.61344	1.61344	1.61132	0.61344	1.62446	0.61344	chr2	248679162	248730106	exon	ENSRNOG00000009577
chr17:48264240|48294543	4	0	0	0	0	0	2.61923	0.61344	0.61344	0.61344	0.61344	0.61344	chr17	48264240	48294543	exon	ENSRNOG00000014028
chr20:3891661|3892936	0	0	0	0	4	0	0.61344	0.61344	0.61344	0.61344	2.62446	0.61344	chr20	3891661	3892936	intergenic region	n/a
chr2:177121601|177123286	0	0	0	5	0	0	0.61344	0.61344	0.61344	2.94049	0.61344	0.61344	chr2	177121601	177123286	intergenic region	n/a
chrX:72048794|72048901	4	0	0	0	0	0	2.61923	0.61344	0.61344	0.61344	0.61344	0.61344	chrX	72048794	72048901	exon	ENSRNOG00000003848
chr1:271503181|271503429	4	3	0	4	8	3	2.61923	2.1984	0.61344	2.61856	3.62446	2.18526	chr1	271503181	271503429	exon	ENSRNOG00000046005
chr15:61059375|61062687	3	0	0	2	0	0	2.20419	0.61344	0.61344	1.61856	0.61344	0.61344	chr15	61059375	61062687	exon	ENSRNOG00000011237
chr17:68229373|68358894	0	0	0	5	0	0	0.61344	0.61344	0.61344	2.94049	0.61344	0.61344	chr17	68229373	68358894	intergenic region	n/a
chr13:99619555|99802698	0	0	0	0	0	4	0.61344	0.61344	0.61344	0.61344	0.61344	2.6003	chr13	99619555	99802698	intergenic region	n/a
chr7:120252804|120252852	0	3	0	0	0	0	0.61344	2.1984	0.61344	0.61344	0.61344	0.61344	chr7	120252804	120252852	exon	ENSRNOG00000042022
chr19:39725569|39895902	0	0	0	0	0	2	0.61344	0.61344	0.61344	0.61344	0.61344	1.6003	chr19	39725569	39895902	intergenic region	n/a
chr5:107110588|107173302	4	3	3	0	5	3	2.61923	2.1984	2.19628	0.61344	2.94639	2.18526	chr5	107110588	107173302	intergenic region	n/a
chr2:133958883|133963271	0	0	6	2	0	3	0.61344	0.61344	3.19628	1.61856	0.61344	2.18526	chr2	133958883	133963271	exon	ENSRNOG00000012422
chr1:232137485|232137553	3	2	4	3	0	5	2.20419	1.61344	2.61132	2.20352	0.61344	2.92223	chr1	232137485	232137553	exon	ENSRNOG00000050145
chr12:40157581|40157673	0	0	0	0	0	2	0.61344	0.61344	0.61344	0.61344	0.61344	1.6003	chr12	40157581	40157673	exon	ENSRNOG00000001238
chr3:120630550|120630629	2	3	3	0	0	3	1.61923	2.1984	2.19628	0.61344	0.61344	2.18526	chr3	120630550	120630629	exon	ENSRNOG00000017123
chr14:2220254|2220320	0	0	0	0	0	6	0.61344	0.61344	0.61344	0.61344	0.61344	3.18526	chr14	2220254	2220320	exon	ENSRNOG00000000060
chr17:68223544|68353224	2	0	0	0	0	0	1.61923	0.61344	0.61344	0.61344	0.61344	0.61344	chr17	68223544	68353224	intergenic region	n/a
chr1:262790335|262966447	0	0	9	0	0	0	0.61344	0.61344	3.78124	0.61344	0.61344	0.61344	chr1	262790335	262966447	intergenic region	n/a
chrM:1186|1263	0	0	0	0	0	3	0.61344	0.61344	0.61344	0.61344	0.61344	2.18526	chrM	1186	1263	exon	ENSRNOG00000043866
chr14:28239677|28317560	4	0	0	0	0	4	2.61923	0.61344	0.61344	0.61344	0.61344	2.6003	chr14	28239677	28317560	exon	ENSRNOG00000030149
chr10:3466273|3466331	2	0	3	0	0	6	1.61923	0.61344	2.19628	0.61344	0.61344	3.18526	chr10	3466273	3466331	intergenic region	n/a
chr10:18243471|18320302	0	3	0	0	0	0	0.61344	2.1984	0.61344	0.61344	0.61344	0.61344	chr10	18243471	18320302	exon	ENSRNOG00000005042
chrM:1648|1946	0	0	0	0	2	0	0.61344	0.61344	0.61344	0.61344	1.62446	0.61344	chrM	1648	1946	exon	ENSRNOG00000043866
chr10:61190395|61190463	0	0	0	0	0	4	0.61344	0.61344	0.61344	0.61344	0.61344	2.6003	chr10	61190395	61190463	exon	ENSRNOG00000002755
chr4:14161999|14211266	0	0	0	0	8	0	0.61344	0.61344	0.61344	0.61344	3.62446	0.61344	chr4	14161999	14211266	intergenic region	n/a
chr3:27097266|27141887	7	0	5	3	4	0	3.42659	0.61344	2.93324	2.20352	2.62446	0.61344	chr3	27097266	27141887	exon	ENSRNOG00000010150
chr1:76617630|76746902	4	0	5	2	0	4	2.61923	0.61344	2.93324	1.61856	0.61344	2.6003	chr1	76617630	76746902	intergenic region	n/a
chr17:11471579|11472224	0	0	4	0	0	0	0.61344	0.61344	2.61132	0.61344	0.61344	0.61344	chr17	11471579	11472224	exon	ENSRNOG00000011523
chrM:1901|2023	6	5	0	2	5	6	3.20419	2.93537	0.61344	1.61856	2.94639	3.18526	chrM	1901	2023	exon	ENSRNOG00000043866
chr1:211951665|211954201	0	5	0	0	0	0	0.61344	2.93537	0.61344	0.61344	0.61344	0.61344	chr1	211951665	211954201	intergenic region	n/a
chr13:100912942|100923882	5	2	0	0	0	2	2.94116	1.61344	0.61344	0.61344	0.61344	1.6003	chr13	100912942	100923882	exon	ENSRNOG00000003730
chr17:11525790|11743008	0	0	2	0	0	0	0.61344	0.61344	1.61132	0.61344	0.61344	0.61344	chr17	11525790	11743008	intergenic region	n/a
chr9:84100517|84135657	0	2	0	0	0	0	0.61344	1.61344	0.61344	0.61344	0.61344	0.61344	chr9	84100517	84135657	exon	ENSRNOG00000014119
chr5:138937663|138937735	0	6	0	0	0	2	0.61344	3.1984	0.61344	0.61344	0.61344	1.6003	chr5	138937663	138937735	exon	ENSRNOG00000000147
chr11:76197887|76215514	0	0	0	2	2	0	0.61344	0.61344	0.61344	1.61856	1.62446	0.61344	chr11	76197887	76215514	exon	ENSRNOG00000001730
chr3:181583660|181606606	0	0	0	0	2	2	0.61344	0.61344	0.61344	0.61344	1.62446	1.6003	chr3	181583660	181606606	exon	ENSRNOG00000007691
chr15:65328538|65347367	0	2	3	0	0	0	0.61344	1.61344	2.19628	0.61344	0.61344	0.61344	chr15	65328538	65347367	intergenic region	n/a
chr3:51632097|51664665	2	0	0	0	0	0	1.61923	0.61344	0.61344	0.61344	0.61344	0.61344	chr3	51632097	51664665	exon	ENSRNOG00000008129
chr2:225986782|225994543	3	5	2	4	3	4	2.20419	2.93537	1.61132	2.61856	2.20942	2.6003	chr2	225986782	225994543	exon	ENSRNOG00000019885
chr4:65850032|65850477	0	0	0	0	2	0	0.61344	0.61344	0.61344	0.61344	1.62446	0.61344	chr4	65850032	65850477	exon	ENSRNOG00000013948
chr3:127301016|127301307	0	3	0	0	0	0	0.61344	2.1984	0.61344	0.61344	0.61344	0.61344	chr3	127301016	127301307	exon	ENSRNOG00000014152
chr18:6179960|6195397	0	3	0	0	0	0	0.61344	2.1984	0.61344	0.61344	0.61344	0.61344	chr18	6179960	6195397	exon	ENSRNOG00000026023
chr6:134750362|134805873	0	2	5	0	0	0	0.61344	1.61344	2.93324	0.61344	0.61344	0.61344	chr6	134750362	134805873	intergenic region	n/a
chr19:10578765|10578837	0	0	2	0	0	0	0.61344	0.61344	1.61132	0.61344	0.61344	0.61344	chr19	10578765	10578837	exon	ENSRNOG00000016190
chr4:204643907|204653829	0	0	4	0	0	0	0.61344	0.61344	2.61132	0.61344	0.61344	0.61344	chr4	204643907	204653829	exon	ENSRNOG00000006813
chr16:6989856|6996027	0	2	0	0	0	0	0.61344	1.61344	0.61344	0.61344	0.61344	0.61344	chr16	6989856	6996027	exon	ENSRNOG00000017997
chr10:56093487|56100880	0	2	0	0	0	0	0.61344	1.61344	0.61344	0.61344	0.61344	0.61344	chr10	56093487	56100880	exon	ENSRNOG00000028834
chr1:226912319|226913923	0	0	0	0	8	0	0.61344	0.61344	0.61344	0.61344	3.62446	0.61344	chr1	226912319	226913923	intergenic region	n/a
chr6:21407897|21653828	0	0	0	9	0	0	0.61344	0.61344	0.61344	3.78848	0.61344	0.61344	chr6	21407897	21653828	intergenic region	n/a
chr2:51638388|52050503	0	0	0	0	0	4	0.61344	0.61344	0.61344	0.61344	0.61344	2.6003	chr2	51638388	52050503	intergenic region	n/a
chr1:210308223|210380644	0	0	3	0	0	0	0.61344	0.61344	2.19628	0.61344	0.61344	0.61344	chr1	210308223	210380644	intron	LOC100911413
chr2:131485091|131486399	0	3	2	4	0	5	0.61344	2.1984	1.61132	2.61856	0.61344	2.92223	chr2	131485091	131486399	intergenic region	n/a
chrX:33880734|33890058	0	0	2	0	0	0	0.61344	0.61344	1.61132	0.61344	0.61344	0.61344	chrX	33880734	33890058	exon	ENSRNOG00000004304
chr4:22217104|22316124	0	0	0	3	0	0	0.61344	0.61344	0.61344	2.20352	0.61344	0.61344	chr4	22217104	22316124	intergenic region	n/a
chr4:155672864|155689067	0	0	2	0	0	0	0.61344	0.61344	1.61132	0.61344	0.61344	0.61344	chr4	155672864	155689067	exon	ENSRNOG00000008656
chr18:36498413|36516271	0	2	0	0	0	3	0.61344	1.61344	0.61344	0.61344	0.61344	2.18526	chr18	36498413	36516271	exon	ENSRNOG00000018849
chr9:44117294|44135116	0	0	4	0	0	0	0.61344	0.61344	2.61132	0.61344	0.61344	0.61344	chr9	44117294	44135116	exon	ENSRNOG00000018376
chr17:8339615|8339682	0	0	2	0	0	0	0.61344	0.61344	1.61132	0.61344	0.61344	0.61344	chr17	8339615	8339682	intron	ENSRNOG00000018839
chr18:15946483|15946546	0	0	0	0	2	0	0.61344	0.61344	0.61344	0.61344	1.62446	0.61344	chr18	15946483	15946546	exon	ENSRNOG00000016207
chr6:156019813|156048387	0	0	0	0	2	0	0.61344	0.61344	0.61344	0.61344	1.62446	0.61344	chr6	156019813	156048387	intron	ENSRNOG00000006569
chr4:136002629|136035205	0	0	0	0	0	2	0.61344	0.61344	0.61344	0.61344	0.61344	1.6003	chr4	136002629	136035205	intergenic region	n/a
chr15:65298881|65316154	0	3	0	0	0	0	0.61344	2.1984	0.61344	0.61344	0.61344	0.61344	chr15	65298881	65316154	exon	ENSRNOG00000045863
chrM:7853|7940	2	2	6	3	5	0	1.61923	1.61344	3.19628	2.20352	2.94639	0.61344	chrM	7853	7940	exon	ENSRNOG00000033299
chr13:72592575|72592663	0	0	5	0	0	0	0.61344	0.61344	2.93324	0.61344	0.61344	0.61344	chr13	72592575	72592663	exon	ENSRNOG00000002394
chr1:210300536|210380644	0	0	1	0	0	0	0.61344	0.61344	0.611316	0.61344	0.61344	0.61344	chr1	210300536	210380644	intron	LOC100911413
chr2:43296043|43331605	0	2	0	0	0	0	0.61344	1.61344	0.61344	0.61344	0.61344	0.61344	chr2	43296043	43331605	exon	ENSRNOG00000010624
chr8:64433866|64449637	2	0	0	0	0	0	1.61923	0.61344	0.61344	0.61344	0.61344	0.61344	chr8	64433866	64449637	exon	ENSRNOG00000011619
chrM:14908|15053	0	0	0	0	0	2	0.61344	0.61344	0.61344	0.61344	0.61344	1.6003	chrM	14908	15053	exon	ENSRNOG00000031766
chrM:14820|14910	2	0	0	0	0	0	1.61923	0.61344	0.61344	0.61344	0.61344	0.61344	chrM	14820	14910	exon	ENSRNOG00000031766
chr16:22608242|22679030	3	0	2	0	0	0	2.20419	0.61344	1.61132	0.61344	0.61344	0.61344	chr16	22608242	22679030	intergenic region	n/a
chrM:7853|7930	0	0	0	0	0	4	0.61344	0.61344	0.61344	0.61344	0.61344	2.6003	chrM	7853	7930	exon	ENSRNOG00000033299
chr3:80875401|80875486	0	2	0	0	0	0	0.61344	1.61344	0.61344	0.61344	0.61344	0.61344	chr3	80875401	80875486	intergenic region	n/a
chr1:198840371|198848164	0	3	0	0	0	0	0.61344	2.1984	0.61344	0.61344	0.61344	0.61344	chr1	198840371	198848164	exon	ENSRNOG00000018599
chr13:31433105|31435883	3	3	3	2	0	5	2.20419	2.1984	2.19628	1.61856	0.61344	2.92223	chr13	31433105	31435883	exon	ENSRNOG00000002821
chr13:100937535|100941033	0	0	0	0	0	3	0.61344	0.61344	0.61344	0.61344	0.61344	2.18526	chr13	100937535	100941033	exon	ENSRNOG00000049414
chr9:8672380|8714977	5	4	7	0	0	7	2.94116	2.61344	3.41867	0.61344	0.61344	3.40765	chr9	8672380	8714977	intergenic region	n/a
chr10:74433373|74433410	3	0	0	0	0	0	2.20419	0.61344	0.61344	0.61344	0.61344	0.61344	chr10	74433373	74433410	intergenic region	n/a
chr10:106332484|106338244	3	0	0	0	0	0	2.20419	0.61344	0.61344	0.61344	0.61344	0.61344	chr10	106332484	106338244	intergenic region	n/a
chrM:1132|1319	0	3	0	0	0	0	0.61344	2.1984	0.61344	0.61344	0.61344	0.61344	chrM	1132	1319	exon	ENSRNOG00000043866
chr8:71900228|71927512	3	0	3	4	2	0	2.20419	0.61344	2.19628	2.61856	1.62446	0.61344	chr8	71900228	71927512	intergenic region	n/a
chr1:181652638|181668486	0	0	2	0	0	0	0.61344	0.61344	1.61132	0.61344	0.61344	0.61344	chr1	181652638	181668486	exon	ENSRNOG00000010427
chr2:133444144|133451702	5	4	5	5	7	6	2.94116	2.61344	2.93324	2.94049	3.43181	3.18526	chr2	133444144	133451702	exon	ENSRNOG00000028156
chr1:232145315|232145425	0	0	0	0	0	2	0.61344	0.61344	0.61344	0.61344	0.61344	1.6003	chr1	232145315	232145425	exon	ENSRNOG00000050145
chr19:39092006|39550970	0	2	0	5	0	0	0.61344	1.61344	0.61344	2.94049	0.61344	0.61344	chr19	39092006	39550970	intergenic region	n/a
chr16:20945863|21010716	0	0	0	0	2	0	0.61344	0.61344	0.61344	0.61344	1.62446	0.61344	chr16	20945863	21010716	intergenic region	n/a
chr13:78137378|78199643	0	2	2	0	0	2	0.61344	1.61344	1.61132	0.61344	0.61344	1.6003	chr13	78137378	78199643	exon	ENSRNOG00000003550
chr9:66321074|66322832	3	0	0	0	0	0	2.20419	0.61344	0.61344	0.61344	0.61344	0.61344	chr9	66321074	66322832	exon	ENSRNOG00000016486
chr9:60201695|60227584	0	0	3	2	0	0	0.61344	0.61344	2.19628	1.61856	0.61344	0.61344	chr9	60201695	60227584	exon	ENSRNOG00000013257
chr9:15219862|15373424	0	0	6	0	0	0	0.61344	0.61344	3.19628	0.61344	0.61344	0.61344	chr9	15219862	15373424	intergenic region	n/a
chr18:76615569|76623541	2	4	7	4	0	2	1.61923	2.61344	3.41867	2.61856	0.61344	1.6003	chr18	76615569	76623541	exon	ENSRNOG00000032039
chrX:64713481|64713528	0	0	0	2	0	3	0.61344	0.61344	0.61344	1.61856	0.61344	2.18526	chrX	64713481	64713528	exon	ENSRNOG00000006756
chr12:571898|617509	2	3	4	0	0	2	1.61923	2.1984	2.61132	0.61344	0.61344	1.6003	chr12	571898	617509	intergenic region	n/a
chr18:69395744|69396753	0	0	0	0	2	2	0.61344	0.61344	0.61344	0.61344	1.62446	1.6003	chr18	69395744	69396753	intron	ENSRNOG00000024104
chr1:222803101|222810378	3	2	0	0	0	0	2.20419	1.61344	0.61344	0.61344	0.61344	0.61344	chr1	222803101	222810378	intergenic region	n/a
chr11:88919781|89285742	0	0	0	0	5	0	0.61344	0.61344	0.61344	0.61344	2.94639	0.61344	chr11	88919781	89285742	intergenic region	n/a
chr15:36896523|36898426	3	3	4	0	3	4	2.20419	2.1984	2.61132	0.61344	2.20942	2.6003	chr15	36896523	36898426	exon	ENSRNOG00000010296
chr18:4028764|4042512	4	0	3	0	0	0	2.61923	0.61344	2.19628	0.61344	0.61344	0.61344	chr18	4028764	4042512	exon	ENSRNOG00000050949
chr10:110251035|110321605	0	0	3	0	0	0	0.61344	0.61344	2.19628	0.61344	0.61344	0.61344	chr10	110251035	110321605	exon	ENSRNOG00000036658
chr6:135036398|135044552	4	0	3	3	0	0	2.61923	0.61344	2.19628	2.20352	0.61344	0.61344	chr6	135036398	135044552	exon	ENSRNOG00000005470
chr1:222801220|222803100	0	2	0	0	0	0	0.61344	1.61344	0.61344	0.61344	0.61344	0.61344	chr1	222801220	222803100	intergenic region	n/a
chr1:63003962|63072210	0	0	2	0	0	0	0.61344	0.61344	1.61132	0.61344	0.61344	0.61344	chr1	63003962	63072210	intergenic region	n/a
chr12:48099310|48099412	0	7	0	0	0	0	0.61344	3.42079	0.61344	0.61344	0.61344	0.61344	chr12	48099310	48099412	intergenic region	n/a
chr7:11533853|11537392	0	6	0	0	0	0	0.61344	3.1984	0.61344	0.61344	0.61344	0.61344	chr7	11533853	11537392	exon	ENSRNOG00000020407
chr4:30776119|30973868	0	0	0	0	3	0	0.61344	0.61344	0.61344	0.61344	2.20942	0.61344	chr4	30776119	30973868	exon	ENSRNOG00000009700
chr17:51893005|51900560	0	0	0	0	2	0	0.61344	0.61344	0.61344	0.61344	1.62446	0.61344	chr17	51893005	51900560	exon	ENSRNOG00000017466
chr19:66803896|66810279	2	0	0	0	0	0	1.61923	0.61344	0.61344	0.61344	0.61344	0.61344	chr19	66803896	66810279	intron	ENSRNOG00000016706
chr9:27371525|27377055	0	0	0	3	0	0	0.61344	0.61344	0.61344	2.20352	0.61344	0.61344	chr9	27371525	27377055	exon	ENSRNOG00000011000
chr16:50204946|50205016	0	0	0	5	0	3	0.61344	0.61344	0.61344	2.94049	0.61344	2.18526	chr16	50204946	50205016	exon	ENSRNOG00000030954
chr12:32073503|32087823	0	0	0	3	0	0	0.61344	0.61344	0.61344	2.20352	0.61344	0.61344	chr12	32073503	32087823	exon	ENSRNOG00000000901
chr11:38218827|38330501	0	0	3	0	0	2	0.61344	0.61344	2.19628	0.61344	0.61344	1.6003	chr11	38218827	38330501	intergenic region	n/a
chr4:182206030|182384859	0	0	0	3	0	0	0.61344	0.61344	0.61344	2.20352	0.61344	0.61344	chr4	182206030	182384859	intergenic region	n/a
chrM:4559|4713	0	0	8	0	0	0	0.61344	0.61344	3.61132	0.61344	0.61344	0.61344	chrM	4559	4713	exon	ENSRNOG00000031033
chr8:85359022|85377539	2	0	0	0	0	0	1.61923	0.61344	0.61344	0.61344	0.61344	0.61344	chr8	85359022	85377539	exon	ENSRNOG00000037659
chrM:1230|1379	0	0	2	0	0	0	0.61344	0.61344	1.61132	0.61344	0.61344	0.61344	chrM	1230	1379	exon	ENSRNOG00000043866
chr13:99286349|99286413	0	0	0	0	0	2	0.61344	0.61344	0.61344	0.61344	0.61344	1.6003	chr13	99286349	99286413	exon	ENSRNOG00000004127
chr10:64091470|64097974	0	4	0	0	0	0	0.61344	2.61344	0.61344	0.61344	0.61344	0.61344	chr10	64091470	64097974	exon	ENSRNOG00000005290
chr8:82135038|82135063	0	2	0	0	0	0	0.61344	1.61344	0.61344	0.61344	0.61344	0.61344	chr8	82135038	82135063	exon	ENSRNOG00000010447
chr10:63061125|63073746	0	0	2	0	0	0	0.61344	0.61344	1.61132	0.61344	0.61344	0.61344	chr10	63061125	63073746	exon	ENSRNOG00000003873
chr13:79840359|79851294	0	0	0	0	5	0	0.61344	0.61344	0.61344	0.61344	2.94639	0.61344	chr13	79840359	79851294	intergenic region	n/a
chr12:18422108|18422815	0	0	0	0	3	0	0.61344	0.61344	0.61344	0.61344	2.20942	0.61344	chr12	18422108	18422815	exon	ENSRNOG00000001265
chr5:12546282|12585381	0	2	0	0	0	0	0.61344	1.61344	0.61344	0.61344	0.61344	0.61344	chr5	12546282	12585381	exon	ENSRNOG00000005391
chr14:81989253|82016964	0	0	0	3	0	0	0.61344	0.61344	0.61344	2.20352	0.61344	0.61344	chr14	81989253	82016964	intron	ENSRNOG00000011847
chr1:13715531|13744888	3	2	2	2	0	0	2.20419	1.61344	1.61132	1.61856	0.61344	0.61344	chr1	13715531	13744888	intergenic region	n/a
chr15:46793953|46794552	0	0	0	0	8	4	0.61344	0.61344	0.61344	0.61344	3.62446	2.6003	chr15	46793953	46794552	exon	ENSRNOG00000013658
chr20:5336433|5351995	0	0	0	0	3	0	0.61344	0.61344	0.61344	0.61344	2.20942	0.61344	chr20	5336433	5351995	intergenic region	n/a
chr14:82252265|82252342	0	6	0	0	0	3	0.61344	3.1984	0.61344	0.61344	0.61344	2.18526	chr14	82252265	82252342	exon	ENSRNOG00000013832
chr5:132891746|133084028	0	0	0	3	0	0	0.61344	0.61344	0.61344	2.20352	0.61344	0.61344	chr5	132891746	133084028	intergenic region	n/a
chr7:137454126|137468464	4	0	0	0	0	0	2.61923	0.61344	0.61344	0.61344	0.61344	0.61344	chr7	137454126	137468464	exon	ENSRNOG00000005263
chr8:55236727|55254301	0	2	0	0	0	0	0.61344	1.61344	0.61344	0.61344	0.61344	0.61344	chr8	55236727	55254301	exon	ENSRNOG00000012470
chrX:137777134|137790116	0	0	0	0	0	3	0.61344	0.61344	0.61344	0.61344	0.61344	2.18526	chrX	137777134	137790116	intergenic region	n/a
chrX:115123041|115145697	0	0	0	0	4	2	0.61344	0.61344	0.61344	0.61344	2.62446	1.6003	chrX	115123041	115145697	intergenic region	n/a
chr5:105660514|105749592	0	0	2	0	0	0	0.61344	0.61344	1.61132	0.61344	0.61344	0.61344	chr5	105660514	105749592	intergenic region	n/a
chr1:64413164|64414982	0	0	0	0	0	2	0.61344	0.61344	0.61344	0.61344	0.61344	1.6003	chr1	64413164	64414982	intergenic region	n/a
chr14:46827668|46828097	8	0	7	0	0	0	3.61923	0.61344	3.41867	0.61344	0.61344	0.61344	chr14	46827668	46828097	exon	Rn28s
chr18:26351449|26372278	0	0	4	0	0	0	0.61344	0.61344	2.61132	0.61344	0.61344	0.61344	chr18	26351449	26372278	intergenic region	n/a
chr15:46794529|46794683	0	6	0	0	2	0	0.61344	3.1984	0.61344	0.61344	1.62446	0.61344	chr15	46794529	46794683	exon	ENSRNOG00000013658
chr13:88136690|88137394	0	0	0	0	2	2	0.61344	0.61344	0.61344	0.61344	1.62446	1.6003	chr13	88136690	88137394	intergenic region	n/a
chr3:98836267|98877847	3	0	4	0	0	2	2.20419	0.61344	2.61132	0.61344	0.61344	1.6003	chr3	98836267	98877847	exon	ENSRNOG00000005191
chr1:65972697|65984537	0	2	0	0	0	0	0.61344	1.61344	0.61344	0.61344	0.61344	0.61344	chr1	65972697	65984537	intron	ENSRNOG00000049871
chr7:15262420|15272711	8	0	6	0	0	0	3.61923	0.61344	3.19628	0.61344	0.61344	0.61344	chr7	15262420	15272711	intergenic region	n/a
chr14:86905515|86905586	8	0	0	0	0	0	3.61923	0.61344	0.61344	0.61344	0.61344	0.61344	chr14	86905515	86905586	exon	ENSRNOG00000004005
chr1:255577782|255911974	0	0	0	0	0	5	0.61344	0.61344	0.61344	0.61344	0.61344	2.92223	chr1	255577782	255911974	intergenic region	n/a
chr14:82243648|82267285	0	0	0	0	0	4	0.61344	0.61344	0.61344	0.61344	0.61344	2.6003	chr14	82243648	82267285	exon	ENSRNOG00000013832
chr11:7957887|8090073	0	0	0	2	0	0	0.61344	0.61344	0.61344	1.61856	0.61344	0.61344	chr11	7957887	8090073	exon	ENSRNOG00000030840
chr10:15498025|15498085	0	0	0	0	3	0	0.61344	0.61344	0.61344	0.61344	2.20942	0.61344	chr10	15498025	15498085	exon	ENSRNOG00000029886
chr20:6718907|6869829	0	0	0	0	4	0	0.61344	0.61344	0.61344	0.61344	2.62446	0.61344	chr20	6718907	6869829	intergenic region	n/a
chr11:67308830|67314574	0	0	2	0	0	0	0.61344	0.61344	1.61132	0.61344	0.61344	0.61344	chr11	67308830	67314574	exon	ENSRNOG00000002999
chr14:85861497|85861609	0	2	0	0	0	0	0.61344	1.61344	0.61344	0.61344	0.61344	0.61344	chr14	85861497	85861609	exon	ENSRNOG00000008716
chr1:122898646|122974442	0	0	0	0	0	2	0.61344	0.61344	0.61344	0.61344	0.61344	1.6003	chr1	122898646	122974442	intergenic region	n/a
chrX:3343659|3344290	0	0	0	0	4	0	0.61344	0.61344	0.61344	0.61344	2.62446	0.61344	chrX	3343659	3344290	exon	ENSRNOG00000004150
chr11:28171553|28174315	2	3	3	2	0	0	1.61923	2.1984	2.19628	1.61856	0.61344	0.61344	chr11	28171553	28174315	exon	ENSRNOG00000006997
chr3:158086791|158088103	2	0	0	2	2	2	1.61923	0.61344	0.61344	1.61856	1.62446	1.6003	chr3	158086791	158088103	intron	ENSRNOG00000019848
chr10:23776010|23830231	0	0	2	0	0	3	0.61344	0.61344	1.61132	0.61344	0.61344	2.18526	chr10	23776010	23830231	exon	ENSRNOG00000047239
chr2:207512068|207512193	0	0	0	7	0	0	0.61344	0.61344	0.61344	3.42591	0.61344	0.61344	chr2	207512068	207512193	intergenic region	n/a
chrX:65228527|65268393	0	2	0	6	3	3	0.61344	1.61344	0.61344	3.20352	2.20942	2.18526	chrX	65228527	65268393	exon	ENSRNOG00000007733
chr13:95412477|95412881	0	0	0	0	2	0	0.61344	0.61344	0.61344	0.61344	1.62446	0.61344	chr13	95412477	95412881	exon	ENSRNOG00000008301
chr1:8426266|8426358	0	0	0	3	0	0	0.61344	0.61344	0.61344	2.20352	0.61344	0.61344	chr1	8426266	8426358	exon	ENSRNOG00000011058
chr3:40335462|40337960	2	0	0	0	0	0	1.61923	0.61344	0.61344	0.61344	0.61344	0.61344	chr3	40335462	40337960	exon	ENSRNOG00000004680
chr2:230992618|230992921	2	0	0	0	0	0	1.61923	0.61344	0.61344	0.61344	0.61344	0.61344	chr2	230992618	230992921	intergenic region	n/a
chr1:148656972|148657038	0	0	0	0	0	2	0.61344	0.61344	0.61344	0.61344	0.61344	1.6003	chr1	148656972	148657038	exon	ENSRNOG00000017059
chr1:152450916|152452938	0	0	2	0	2	0	0.61344	0.61344	1.61132	0.61344	1.62446	0.61344	chr1	152450916	152452938	intergenic region	n/a
chrM:11750|11867	2	3	4	0	0	0	1.61923	2.1984	2.61132	0.61344	0.61344	0.61344	chrM	11750	11867	exon	ENSRNOG00000029971
chr16:3028457|3075146	6	2	4	0	0	0	3.20419	1.61344	2.61132	0.61344	0.61344	0.61344	chr16	3028457	3075146	intergenic region	n/a
chr5:161641125|161642770	2	0	0	0	0	0	1.61923	0.61344	0.61344	0.61344	0.61344	0.61344	chr5	161641125	161642770	exon	ENSRNOG00000018183
chr2:114465787|114470346	0	4	0	0	0	0	0.61344	2.61344	0.61344	0.61344	0.61344	0.61344	chr2	114465787	114470346	exon	ENSRNOG00000011319
chr1:232064103|232064148	2	0	0	0	0	0	1.61923	0.61344	0.61344	0.61344	0.61344	0.61344	chr1	232064103	232064148	exon	ENSRNOG00000019804
chr1:184502044|184546582	0	0	2	0	0	0	0.61344	0.61344	1.61132	0.61344	0.61344	0.61344	chr1	184502044	184546582	intron	ENSRNOG00000015488
chr9:28984688|28985303	0	0	0	0	0	3	0.61344	0.61344	0.61344	0.61344	0.61344	2.18526	chr9	28984688	28985303	intron	ENSRNOG00000049127
chr2:271331190|271338420	0	0	2	0	0	0	0.61344	0.61344	1.61132	0.61344	0.61344	0.61344	chr2	271331190	271338420	exon	ENSRNOG00000031997
chr9:17539763|17546711	5	4	6	2	8	3	2.94116	2.61344	3.19628	1.61856	3.62446	2.18526	chr9	17539763	17546711	exon	ENSRNOG00000020193
chr4:224643960|224647003	0	3	0	0	0	0	0.61344	2.1984	0.61344	0.61344	0.61344	0.61344	chr4	224643960	224647003	exon	ENSRNOG00000018309
chr5:171145662|171155356	8	8	7	3	8	7	3.61923	3.61344	3.41867	2.20352	3.62446	3.40765	chr5	171145662	171155356	exon	ENSRNOG00000017940
chr3:17179915|17182453	0	3	2	2	0	0	0.61344	2.1984	1.61132	1.61856	0.61344	0.61344	chr3	17179915	17182453	exon	ENSRNOG00000015420
chr18:60505709|60508062	0	4	0	2	2	0	0.61344	2.61344	0.61344	1.61856	1.62446	0.61344	chr18	60505709	60508062	exon	ENSRNOG00000017116
chr7:11976097|11984968	0	0	2	0	0	0	0.61344	0.61344	1.61132	0.61344	0.61344	0.61344	chr7	11976097	11984968	exon	ENSRNOG00000032546
chr6:132584972|132633997	0	0	0	0	0	3	0.61344	0.61344	0.61344	0.61344	0.61344	2.18526	chr6	132584972	132633997	intron	ENSRNOG00000004709
chr14:94122104|94418564	0	0	0	0	8	0	0.61344	0.61344	0.61344	0.61344	3.62446	0.61344	chr14	94122104	94418564	intergenic region	n/a
chrM:220|397	4	2	5	5	8	9	2.61923	1.61344	2.93324	2.94049	3.62446	3.77022	chrM	220	397	exon	ENSRNOG00000030478
chr8:50563580|50753184	0	0	4	0	0	0	0.61344	0.61344	2.61132	0.61344	0.61344	0.61344	chr8	50563580	50753184	intron	ENSRNOG00000018778
chr9:30145312|30157645	0	3	0	0	0	2	0.61344	2.1984	0.61344	0.61344	0.61344	1.6003	chr9	30145312	30157645	exon	ENSRNOG00000012045
chr4:133691090|133763949	0	0	0	2	0	0	0.61344	0.61344	0.61344	1.61856	0.61344	0.61344	chr4	133691090	133763949	intron	ENSRNOG00000026177
chr5:38304353|38304454	4	2	3	3	0	0	2.61923	1.61344	2.19628	2.20352	0.61344	0.61344	chr5	38304353	38304454	exon	ENSRNOG00000006328
chr9:66889702|66902619	0	4	0	0	0	0	0.61344	2.61344	0.61344	0.61344	0.61344	0.61344	chr9	66889702	66902619	exon	ENSRNOG00000021525
chrX:72290260|72296084	0	0	2	3	0	0	0.61344	0.61344	1.61132	2.20352	0.61344	0.61344	chrX	72290260	72296084	exon	ENSRNOG00000002565
chr10:48251089|48273687	0	0	0	2	0	0	0.61344	0.61344	0.61344	1.61856	0.61344	0.61344	chr10	48251089	48273687	intergenic region	n/a
chr6:101136668|101136789	3	0	0	0	0	0	2.20419	0.61344	0.61344	0.61344	0.61344	0.61344	chr6	101136668	101136789	intergenic region	n/a
chr10:30810694|30810795	0	0	0	2	0	0	0.61344	0.61344	0.61344	1.61856	0.61344	0.61344	chr10	30810694	30810795	exon	ENSRNOG00000005406
chrM:2187|2487	0	2	0	0	0	0	0.61344	1.61344	0.61344	0.61344	0.61344	0.61344	chrM	2187	2487	exon	ENSRNOG00000043866
chr9:96438897|96467517	2	2	0	0	0	2	1.61923	1.61344	0.61344	0.61344	0.61344	1.6003	chr9	96438897	96467517	exon	ENSRNOG00000019476
chr14:113806325|113806420	0	0	0	0	0	2	0.61344	0.61344	0.61344	0.61344	0.61344	1.6003	chr14	113806325	113806420	exon	ENSRNOG00000004621
chr13:39321964|39705242	0	0	3	0	0	0	0.61344	0.61344	2.19628	0.61344	0.61344	0.61344	chr13	39321964	39705242	intergenic region	n/a
chr1:25460114|25466424	2	0	0	0	0	0	1.61923	0.61344	0.61344	0.61344	0.61344	0.61344	chr1	25460114	25466424	exon	ENSRNOG00000011114
chr5:81469459|81870706	0	0	3	0	0	0	0.61344	0.61344	2.19628	0.61344	0.61344	0.61344	chr5	81469459	81870706	intergenic region	n/a
chr15:9478114|9564715	2	0	0	0	0	0	1.61923	0.61344	0.61344	0.61344	0.61344	0.61344	chr15	9478114	9564715	intergenic region	n/a
chr8:115713421|115713585	7	5	7	5	7	7	3.42659	2.93537	3.41867	2.94049	3.43181	3.40765	chr8	115713421	115713585	exon	ENSRNOG00000016512
chrX:53596831|53602048	4	0	0	0	0	0	2.61923	0.61344	0.61344	0.61344	0.61344	0.61344	chrX	53596831	53602048	exon	ENSRNOG00000046366
chr19:65539872|65541745	0	0	0	0	0	3	0.61344	0.61344	0.61344	0.61344	0.61344	2.18526	chr19	65539872	65541745	exon	ENSRNOG00000019140
chr13:91062304|91088828	0	0	0	0	4	0	0.61344	0.61344	0.61344	0.61344	2.62446	0.61344	chr13	91062304	91088828	exon	ENSRNOG00000004693
chr5:164449313|164458903	0	0	2	0	0	0	0.61344	0.61344	1.61132	0.61344	0.61344	0.61344	chr5	164449313	164458903	intron	ENSRNOG00000014322
chr14:83504641|83550887	0	0	0	0	2	0	0.61344	0.61344	0.61344	0.61344	1.62446	0.61344	chr14	83504641	83550887	intergenic region	n/a
chr1:58043728|58064141	0	9	0	0	0	0	0.61344	3.78336	0.61344	0.61344	0.61344	0.61344	chr1	58043728	58064141	intergenic region	n/a
chr10:55138162|55138245	6	0	0	0	0	0	3.20419	0.61344	0.61344	0.61344	0.61344	0.61344	chr10	55138162	55138245	exon	ENSRNOG00000002886
chr5:132826267|132837311	0	2	3	0	0	0	0.61344	1.61344	2.19628	0.61344	0.61344	0.61344	chr5	132826267	132837311	exon	ENSRNOG00000010299
chr8:5178991|5346725	0	2	0	0	0	3	0.61344	1.61344	0.61344	0.61344	0.61344	2.18526	chr8	5178991	5346725	intergenic region	n/a
chr4:34428034|34460798	2	9	7	7	0	4	1.61923	3.78336	3.41867	3.42591	0.61344	2.6003	chr4	34428034	34460798	exon	ENSRNOG00000008524
chr4:155672864|155678454	0	3	3	2	0	3	0.61344	2.1984	2.19628	1.61856	0.61344	2.18526	chr4	155672864	155678454	exon	ENSRNOG00000008656
chr16:14043974|14081346	0	2	0	0	0	0	0.61344	1.61344	0.61344	0.61344	0.61344	0.61344	chr16	14043974	14081346	intergenic region	n/a
chrM:426|1838	4	2	0	0	0	0	2.61923	1.61344	0.61344	0.61344	0.61344	0.61344	chrM	426	1838	intergenic region	n/a
chr4:64332002|64419773	0	0	2	0	0	0	0.61344	0.61344	1.61132	0.61344	0.61344	0.61344	chr4	64332002	64419773	exon	ENSRNOG00000026705
chr8:14833007|15040976	0	0	0	2	0	0	0.61344	0.61344	0.61344	1.61856	0.61344	0.61344	chr8	14833007	15040976	intergenic region	n/a
chr5:144355870|144358496	0	0	2	0	0	0	0.61344	0.61344	1.61132	0.61344	0.61344	0.61344	chr5	144355870	144358496	exon	ENSRNOG00000013492
chr6:142924059|142932676	0	0	0	2	3	3	0.61344	0.61344	0.61344	1.61856	2.20942	2.18526	chr6	142924059	142932676	intergenic region	n/a
chr3:27433987|27494809	3	0	2	3	0	3	2.20419	0.61344	1.61132	2.20352	0.61344	2.18526	chr3	27433987	27494809	exon	ENSRNOG00000010526
chr14:62019809|62020048	0	0	0	0	0	2	0.61344	0.61344	0.61344	0.61344	0.61344	1.6003	chr14	62019809	62020048	intron	ENSRNOG00000026472
chr7:142649162|142649227	0	0	0	0	2	0	0.61344	0.61344	0.61344	0.61344	1.62446	0.61344	chr7	142649162	142649227	exon	ENSRNOG00000036839
chr15:42494939|42545819	0	0	0	0	2	2	0.61344	0.61344	0.61344	0.61344	1.62446	1.6003	chr15	42494939	42545819	intergenic region	n/a
chr5:40693869|40708159	4	7	7	5	5	3	2.61923	3.42079	3.41867	2.94049	2.94639	2.18526	chr5	40693869	40708159	exon	ENSRNOG00000009974
chr6:39900873|39900948	0	2	0	0	0	0	0.61344	1.61344	0.61344	0.61344	0.61344	0.61344	chr6	39900873	39900948	exon	ENSRNOG00000047143
chr18:31278853|31284084	4	0	0	0	0	0	2.61923	0.61344	0.61344	0.61344	0.61344	0.61344	chr18	31278853	31284084	exon	ENSRNOG00000013562
chr6:142946119|142956015	0	0	0	0	2	0	0.61344	0.61344	0.61344	0.61344	1.62446	0.61344	chr6	142946119	142956015	intergenic region	n/a
chrM:2433|2552	0	0	2	0	0	0	0.61344	0.61344	1.61132	0.61344	0.61344	0.61344	chrM	2433	2552	exon	ENSRNOG00000043866
chr7:26708125|26709541	0	2	0	0	2	0	0.61344	1.61344	0.61344	0.61344	1.62446	0.61344	chr7	26708125	26709541	exon	ENSRNOG00000008713
chr6:65571487|65647544	0	0	3	0	0	0	0.61344	0.61344	2.19628	0.61344	0.61344	0.61344	chr6	65571487	65647544	intron	ENSRNOG00000006199
chr20:11016333|11016396	6	5	5	4	0	5	3.20419	2.93537	2.93324	2.61856	0.61344	2.92223	chr20	11016333	11016396	exon	ENSRNOG00000000539
chr10:36940254|36945626	0	0	0	2	0	0	0.61344	0.61344	0.61344	1.61856	0.61344	0.61344	chr10	36940254	36945626	exon	ENSRNOG00000004563
chr9:96662888|96671598	3	2	2	5	0	0	2.20419	1.61344	1.61132	2.94049	0.61344	0.61344	chr9	96662888	96671598	exon	ENSRNOG00000019476
chr1:192232816|192239542	0	3	3	0	2	2	0.61344	2.1984	2.19628	0.61344	1.62446	1.6003	chr1	192232816	192239542	exon	ENSRNOG00000020479
chr3:134933733|134933795	2	0	3	0	2	0	1.61923	0.61344	2.19628	0.61344	1.62446	0.61344	chr3	134933733	134933795	intergenic region	n/a
chr1:117877312|117910978	5	0	0	0	2	0	2.94116	0.61344	0.61344	0.61344	1.62446	0.61344	chr1	117877312	117910978	intergenic region	n/a
chr10:45294272|45294656	6	0	0	0	0	0	3.20419	0.61344	0.61344	0.61344	0.61344	0.61344	chr10	45294272	45294656	exon	ENSRNOG00000002928
chr11:77491546|77494657	3	5	2	0	0	0	2.20419	2.93537	1.61132	0.61344	0.61344	0.61344	chr11	77491546	77494657	intergenic region	n/a
chr1:258685624|258714855	2	8	6	3	4	2	1.61923	3.61344	3.19628	2.20352	2.62446	1.6003	chr1	258685624	258714855	exon	ENSRNOG00000020723
chr9:66699096|66719451	0	0	0	0	3	0	0.61344	0.61344	0.61344	0.61344	2.20942	0.61344	chr9	66699096	66719451	intergenic region	n/a
chr1:105647937|105648094	0	2	0	0	0	0	0.61344	1.61344	0.61344	0.61344	0.61344	0.61344	chr1	105647937	105648094	intron	ENSRNOG00000014530
chrM:8635|8724	0	0	0	0	0	2	0.61344	0.61344	0.61344	0.61344	0.61344	1.6003	chrM	8635	8724	exon	ENSRNOG00000030700
chr2:57103674|57111137	0	0	0	0	2	3	0.61344	0.61344	0.61344	0.61344	1.62446	2.18526	chr2	57103674	57111137	exon	ENSRNOG00000039717
chr5:74661279|74678246	0	0	0	2	0	0	0.61344	0.61344	0.61344	1.61856	0.61344	0.61344	chr5	74661279	74678246	intergenic region	n/a
chr5:169434035|169434160	0	0	2	4	0	0	0.61344	0.61344	1.61132	2.61856	0.61344	0.61344	chr5	169434035	169434160	exon	ENSRNOG00000013498
chr14:85860356|85860499	0	2	0	0	0	4	0.61344	1.61344	0.61344	0.61344	0.61344	2.6003	chr14	85860356	85860499	exon	ENSRNOG00000008716
chr13:115695769|115717336	0	0	0	3	2	4	0.61344	0.61344	0.61344	2.20352	1.62446	2.6003	chr13	115695769	115717336	exon	ENSRNOG00000003841
chr8:117454761|117461996	0	2	7	3	2	4	0.61344	1.61344	3.41867	2.20352	1.62446	2.6003	chr8	117454761	117461996	exon	ENSRNOG00000020748
chr1:220934245|221369347	0	0	4	0	0	0	0.61344	0.61344	2.61132	0.61344	0.61344	0.61344	chr1	220934245	221369347	intergenic region	n/a
chr5:19310361|19324670	2	0	0	0	0	0	1.61923	0.61344	0.61344	0.61344	0.61344	0.61344	chr5	19310361	19324670	intron	ENSRNOG00000022323
chr4:133216485|133692367	2	0	0	0	0	0	1.61923	0.61344	0.61344	0.61344	0.61344	0.61344	chr4	133216485	133692367	intergenic region	n/a
chr5:16950858|16951276	0	0	0	0	0	3	0.61344	0.61344	0.61344	0.61344	0.61344	2.18526	chr5	16950858	16951276	intergenic region	n/a
chr4:224360768|224360851	0	0	0	0	0	3	0.61344	0.61344	0.61344	0.61344	0.61344	2.18526	chr4	224360768	224360851	exon	ENSRNOG00000015409
chr8:84077454|84077846	0	0	0	2	0	0	0.61344	0.61344	0.61344	1.61856	0.61344	0.61344	chr8	84077454	84077846	exon	ENSRNOG00000005934
chrX:128654286|128684918	0	0	0	4	0	0	0.61344	0.61344	0.61344	2.61856	0.61344	0.61344	chrX	128654286	128684918	exon	ENSRNOG00000029885
chr10:57254154|57263052	0	0	3	0	0	0	0.61344	0.61344	2.19628	0.61344	0.61344	0.61344	chr10	57254154	57263052	exon	ENSRNOG00000005015
chr3:51089139|51115106	0	0	0	5	0	2	0.61344	0.61344	0.61344	2.94049	0.61344	1.6003	chr3	51089139	51115106	exon	ENSRNOG00000025148
chrX:137775473|137777286	0	0	4	0	0	0	0.61344	0.61344	2.61132	0.61344	0.61344	0.61344	chrX	137775473	137777286	intergenic region	n/a
chr3:166585776|166585965	0	0	0	2	0	0	0.61344	0.61344	0.61344	1.61856	0.61344	0.61344	chr3	166585776	166585965	exon	ENSRNOG00000010945
chr2:204775505|204784856	0	0	3	0	0	0	0.61344	0.61344	2.19628	0.61344	0.61344	0.61344	chr2	204775505	204784856	intergenic region	n/a
chr14:17169335|17169602	0	0	0	2	0	0	0.61344	0.61344	0.61344	1.61856	0.61344	0.61344	chr14	17169335	17169602	exon	ENSRNOG00000022229
chr3:35073340|35073429	2	0	0	0	0	0	1.61923	0.61344	0.61344	0.61344	0.61344	0.61344	chr3	35073340	35073429	exon	ENSRNOG00000004677
chr3:2157001|2157020	0	0	0	0	2	0	0.61344	0.61344	0.61344	0.61344	1.62446	0.61344	chr3	2157001	2157020	intron	ENSRNOG00000008102 RGD1304868
chr2:276258794|276277466	4	0	0	0	0	0	2.61923	0.61344	0.61344	0.61344	0.61344	0.61344	chr2	276258794	276277466	intron	ENSRNOG00000011294
chr17:51370146|51550879	3	0	0	0	0	0	2.20419	0.61344	0.61344	0.61344	0.61344	0.61344	chr17	51370146	51550879	intergenic region	n/a
chr10:38389282|38389399	0	0	0	0	0	6	0.61344	0.61344	0.61344	0.61344	0.61344	3.18526	chr10	38389282	38389399	exon	ENSRNOG00000016596
chr7:66959490|66960732	0	2	5	0	4	0	0.61344	1.61344	2.93324	0.61344	2.62446	0.61344	chr7	66959490	66960732	exon	ENSRNOG00000004185
chr5:167573352|167733487	0	0	0	3	0	0	0.61344	0.61344	0.61344	2.20352	0.61344	0.61344	chr5	167573352	167733487	intergenic region	n/a
chr19:36932789|36932902	2	0	0	0	0	0	1.61923	0.61344	0.61344	0.61344	0.61344	0.61344	chr19	36932789	36932902	exon	ENSRNOG00000003029
chr4:140079559|140079664	0	2	0	4	0	2	0.61344	1.61344	0.61344	2.61856	0.61344	1.6003	chr4	140079559	140079664	intron	LOC500105
chr1:152872026|152872992	2	0	3	0	0	0	1.61923	0.61344	2.19628	0.61344	0.61344	0.61344	chr1	152872026	152872992	exon	ENSRNOG00000019053
chr8:116676708|116677597	0	0	2	0	0	0	0.61344	0.61344	1.61132	0.61344	0.61344	0.61344	chr8	116676708	116677597	exon	ENSRNOG00000025071
chrX:115248923|115248973	0	3	0	4	7	3	0.61344	2.1984	0.61344	2.61856	3.43181	2.18526	chrX	115248923	115248973	exon	ENSRNOG00000015643
chr17:51362477|51550879	0	0	0	0	0	3	0.61344	0.61344	0.61344	0.61344	0.61344	2.18526	chr17	51362477	51550879	intergenic region	n/a
chr9:81400505|81400562	0	0	0	0	0	2	0.61344	0.61344	0.61344	0.61344	0.61344	1.6003	chr9	81400505	81400562	exon	ENSRNOG00000014806
chr4:57844237|57844298	0	3	0	0	0	0	0.61344	2.1984	0.61344	0.61344	0.61344	0.61344	chr4	57844237	57844298	intron	ENSRNOG00000011014
chr1:141022099|141120053	0	2	0	0	2	3	0.61344	1.61344	0.61344	0.61344	1.62446	2.18526	chr1	141022099	141120053	exon	ENSRNOG00000018674
chr8:117633248|117633358	0	0	3	0	0	0	0.61344	0.61344	2.19628	0.61344	0.61344	0.61344	chr8	117633248	117633358	exon	ENSRNOG00000020804
chr11:70853307|70856989	0	9	0	8	0	0	0.61344	3.78336	0.61344	3.61856	0.61344	0.61344	chr11	70853307	70856989	intergenic region	n/a
chr15:111703494|111706288	6	4	8	3	5	5	3.20419	2.61344	3.61132	2.20352	2.94639	2.92223	chr15	111703494	111706288	exon	ENSRNOG00000012710
chr2:6518197|6518343	0	0	0	0	0	2	0.61344	0.61344	0.61344	0.61344	0.61344	1.6003	chr2	6518197	6518343	intergenic region	n/a
chr16:83077573|83077671	0	0	9	0	0	0	0.61344	0.61344	3.78124	0.61344	0.61344	0.61344	chr16	83077573	83077671	exon	ENSRNOG00000016281
chr10:109348127|109348189	0	0	0	2	6	0	0.61344	0.61344	0.61344	1.61856	3.20942	0.61344	chr10	109348127	109348189	exon	ENSRNOG00000036688
chr19:40574440|40581898	2	0	0	0	0	0	1.61923	0.61344	0.61344	0.61344	0.61344	0.61344	chr19	40574440	40581898	exon	ENSRNOG00000018382
chr2:247170262|247174435	0	0	0	0	0	2	0.61344	0.61344	0.61344	0.61344	0.61344	1.6003	chr2	247170262	247174435	exon	ENSRNOG00000015781
chr14:34931994|34947717	0	4	0	0	0	0	0.61344	2.61344	0.61344	0.61344	0.61344	0.61344	chr14	34931994	34947717	exon	ENSRNOG00000002227
chr3:101217079|101217154	0	0	0	0	2	0	0.61344	0.61344	0.61344	0.61344	1.62446	0.61344	chr3	101217079	101217154	exon	ENSRNOG00000012089
chr1:244023968|244024035	3	5	5	5	5	4	2.20419	2.93537	2.93324	2.94049	2.94639	2.6003	chr1	244023968	244024035	exon	ENSRNOG00000015088
chr19:64233011|64233503	0	0	0	1	0	0	0.61344	0.61344	0.61344	0.618558	0.61344	0.61344	chr19	64233011	64233503	exon	ENSRNOG00000042274
chr20:29015030|29053373	0	2	0	2	0	0	0.61344	1.61344	0.61344	1.61856	0.61344	0.61344	chr20	29015030	29053373	intergenic region	n/a
chr1:202256509|202302987	0	0	0	0	4	0	0.61344	0.61344	0.61344	0.61344	2.62446	0.61344	chr1	202256509	202302987	intergenic region	n/a
chr14:104002472|104011512	3	4	3	0	0	4	2.20419	2.61344	2.19628	0.61344	0.61344	2.6003	chr14	104002472	104011512	exon	ENSRNOG00000004888
chr20:14825028|14825205	0	0	7	0	0	0	0.61344	0.61344	3.41867	0.61344	0.61344	0.61344	chr20	14825028	14825205	exon	ENSRNOG00000001249
chr1:8346487|8388718	0	0	0	0	0	4	0.61344	0.61344	0.61344	0.61344	0.61344	2.6003	chr1	8346487	8388718	exon	ENSRNOG00000011058
chrX:21854739|21854812	0	2	0	0	0	0	0.61344	1.61344	0.61344	0.61344	0.61344	0.61344	chrX	21854739	21854812	exon	LOC501546
chr12:18049885|18053467	0	2	0	0	0	0	0.61344	1.61344	0.61344	0.61344	0.61344	0.61344	chr12	18049885	18053467	exon	ENSRNOG00000001241
chr16:8072598|8077809	2	3	0	0	0	2	1.61923	2.1984	0.61344	0.61344	0.61344	1.6003	chr16	8072598	8077809	exon	ENSRNOG00000019718
chr13:94156943|94157076	3	4	0	0	0	0	2.20419	2.61344	0.61344	0.61344	0.61344	0.61344	chr13	94156943	94157076	exon	ENSRNOG00000003171
chr10:105171697|105171762	0	0	0	0	0	2	0.61344	0.61344	0.61344	0.61344	0.61344	1.6003	chr10	105171697	105171762	exon	ENSRNOG00000011007
chr2:43304405|43331605	5	0	3	0	0	3	2.94116	0.61344	2.19628	0.61344	0.61344	2.18526	chr2	43304405	43331605	exon	ENSRNOG00000010624
chr16:61473605|61475232	0	0	0	4	0	7	0.61344	0.61344	0.61344	2.61856	0.61344	3.40765	chr16	61473605	61475232	exon	ENSRNOG00000013254
chr6:142937250|142947089	0	0	0	4	0	0	0.61344	0.61344	0.61344	2.61856	0.61344	0.61344	chr6	142937250	142947089	intergenic region	n/a
chr14:82544053|82641552	0	0	3	0	0	0	0.61344	0.61344	2.19628	0.61344	0.61344	0.61344	chr14	82544053	82641552	intron	ENSRNOG00000027929
chrM:5895|6026	0	0	0	0	5	0	0.61344	0.61344	0.61344	0.61344	2.94639	0.61344	chrM	5895	6026	exon	ENSRNOG00000034234
chr15:9163611|9190449	0	2	0	0	0	0	0.61344	1.61344	0.61344	0.61344	0.61344	0.61344	chr15	9163611	9190449	intergenic region	n/a
chr3:143319720|143341625	2	0	2	3	0	0	1.61923	0.61344	1.61132	2.20352	0.61344	0.61344	chr3	143319720	143341625	exon	ENSRNOG00000004951
chr1:129762846|129762943	0	0	0	0	0	2	0.61344	0.61344	0.61344	0.61344	0.61344	1.6003	chr1	129762846	129762943	exon	ENSRNOG00000014030
chr9:66564311|66571258	0	0	0	0	0	3	0.61344	0.61344	0.61344	0.61344	0.61344	2.18526	chr9	66564311	66571258	exon	ENSRNOG00000022066
chr2:183831597|183898899	0	0	2	0	2	0	0.61344	0.61344	1.61132	0.61344	1.62446	0.61344	chr2	183831597	183898899	intergenic region	n/a
chr1:76632214|76762053	0	6	0	0	0	0	0.61344	3.1984	0.61344	0.61344	0.61344	0.61344	chr1	76632214	76762053	intergenic region	n/a
chr5:156931245|156938803	0	4	4	3	3	7	0.61344	2.61344	2.61132	2.20352	2.20942	3.40765	chr5	156931245	156938803	exon	ENSRNOG00000021448
chr8:67537627|67540905	0	0	4	0	0	0	0.61344	0.61344	2.61132	0.61344	0.61344	0.61344	chr8	67537627	67540905	exon	ENSRNOG00000034272
chr18:36310279|36315969	0	0	0	0	0	2	0.61344	0.61344	0.61344	0.61344	0.61344	1.6003	chr18	36310279	36315969	exon	ENSRNOG00000027250
chr4:8170513|8170573	3	0	2	0	0	0	2.20419	0.61344	1.61132	0.61344	0.61344	0.61344	chr4	8170513	8170573	exon	ENSRNOG00000010601
chr2:133989426|133999211	0	6	0	0	2	6	0.61344	3.1984	0.61344	0.61344	1.62446	3.18526	chr2	133989426	133999211	exon	ENSRNOG00000012422
chr3:139565444|139580003	0	0	0	0	0	5	0.61344	0.61344	0.61344	0.61344	0.61344	2.92223	chr3	139565444	139580003	intergenic region	n/a
chr4:7287961|7288013	2	0	0	0	0	0	1.61923	0.61344	0.61344	0.61344	0.61344	0.61344	chr4	7287961	7288013	exon	ENSRNOG00000014347
chr12:23704696|23949443	0	2	0	0	0	0	0.61344	1.61344	0.61344	0.61344	0.61344	0.61344	chr12	23704696	23949443	intergenic region	n/a
chr6:39899825|39900946	0	0	2	0	0	0	0.61344	0.61344	1.61132	0.61344	0.61344	0.61344	chr6	39899825	39900946	exon	ENSRNOG00000047143
chr17:86580046|86625776	2	4	2	3	4	0	1.61923	2.61344	1.61132	2.20352	2.62446	0.61344	chr17	86580046	86625776	intergenic region	n/a
chr11:69549835|69590770	0	0	0	0	0	2	0.61344	0.61344	0.61344	0.61344	0.61344	1.6003	chr11	69549835	69590770	exon	ENSRNOG00000002496
chr15:46740246|46740385	2	3	0	0	0	2	1.61923	2.1984	0.61344	0.61344	0.61344	1.6003	chr15	46740246	46740385	exon	ENSRNOG00000013916
chr15:19656200|19669172	0	0	0	0	2	0	0.61344	0.61344	0.61344	0.61344	1.62446	0.61344	chr15	19656200	19669172	exon	ENSRNOG00000008570
chrM:2522|2661	0	5	0	3	0	2	0.61344	2.93537	0.61344	2.20352	0.61344	1.6003	chrM	2522	2661	exon	ENSRNOG00000043866
chr13:118380456|118388275	2	0	0	0	0	0	1.61923	0.61344	0.61344	0.61344	0.61344	0.61344	chr13	118380456	118388275	intron	ENSRNOG00000008193
chr19:35161102|35176945	2	0	2	0	2	0	1.61923	0.61344	1.61132	0.61344	1.62446	0.61344	chr19	35161102	35176945	exon	ENSRNOG00000003479
chr1:65261301|65320776	0	0	2	0	0	0	0.61344	0.61344	1.61132	0.61344	0.61344	0.61344	chr1	65261301	65320776	intergenic region	n/a
chr16:32182307|32206189	0	0	0	0	0	2	0.61344	0.61344	0.61344	0.61344	0.61344	1.6003	chr16	32182307	32206189	exon	ENSRNOG00000010418
chr14:88523563|88525017	0	0	2	0	0	0	0.61344	0.61344	1.61132	0.61344	0.61344	0.61344	chr14	88523563	88525017	exon	ENSRNOG00000025695
chr13:103393561|103410061	0	3	0	0	3	0	0.61344	2.1984	0.61344	0.61344	2.20942	0.61344	chr13	103393561	103410061	exon	ENSRNOG00000002841
chrX:15257090|15257297	0	0	0	0	4	0	0.61344	0.61344	0.61344	0.61344	2.62446	0.61344	chrX	15257090	15257297	exon	ENSRNOG00000003756
chr1:8447556|8460111	0	2	4	0	2	0	0.61344	1.61344	2.61132	0.61344	1.62446	0.61344	chr1	8447556	8460111	exon	ENSRNOG00000011058
chr13:118380456|118567791	0	0	6	0	0	0	0.61344	0.61344	3.19628	0.61344	0.61344	0.61344	chr13	118380456	118567791	intergenic region	n/a
chr6:896316|898908	0	0	3	0	0	0	0.61344	0.61344	2.19628	0.61344	0.61344	0.61344	chr6	896316	898908	exon	ENSRNOG00000004208
chr10:94056486|94069533	3	2	4	0	0	0	2.20419	1.61344	2.61132	0.61344	0.61344	0.61344	chr10	94056486	94069533	exon	ENSRNOG00000008441
chr5:74451438|74485400	0	0	2	0	0	0	0.61344	0.61344	1.61132	0.61344	0.61344	0.61344	chr5	74451438	74485400	exon	ENSRNOG00000017846
chr5:54887305|54892563	0	5	2	4	3	0	0.61344	2.93537	1.61132	2.61856	2.20942	0.61344	chr5	54887305	54892563	intron	ENSRNOG00000031031
chr6:87809609|87877389	0	2	0	0	0	0	0.61344	1.61344	0.61344	0.61344	0.61344	0.61344	chr6	87809609	87877389	exon	ENSRNOG00000009151
chr17:77919293|77919381	0	0	2	0	0	0	0.61344	0.61344	1.61132	0.61344	0.61344	0.61344	chr17	77919293	77919381	exon	ENSRNOG00000023593
chr6:111068819|111177081	2	0	0	0	0	0	1.61923	0.61344	0.61344	0.61344	0.61344	0.61344	chr6	111068819	111177081	exon	ENSRNOG00000028366
chr4:180425680|180428483	0	3	2	2	0	0	0.61344	2.1984	1.61132	1.61856	0.61344	0.61344	chr4	180425680	180428483	exon	ENSRNOG00000032788
chr9:66608149|66639756	3	0	0	0	0	0	2.20419	0.61344	0.61344	0.61344	0.61344	0.61344	chr9	66608149	66639756	intergenic region	n/a
chr2:216125629|216132735	3	0	0	0	0	0	2.20419	0.61344	0.61344	0.61344	0.61344	0.61344	chr2	216125629	216132735	exon	ENSRNOG00000031174
chr5:152496448|152542699	0	2	3	0	0	0	0.61344	1.61344	2.19628	0.61344	0.61344	0.61344	chr5	152496448	152542699	exon	ENSRNOG00000011709
chr9:30251980|30257143	3	0	4	0	0	4	2.20419	0.61344	2.61132	0.61344	0.61344	2.6003	chr9	30251980	30257143	exon	ENSRNOG00000012045
chr17:85307676|85307774	0	0	3	0	0	0	0.61344	0.61344	2.19628	0.61344	0.61344	0.61344	chr17	85307676	85307774	exon	ENSRNOG00000000142
chr2:12148675|12381235	0	2	0	0	0	0	0.61344	1.61344	0.61344	0.61344	0.61344	0.61344	chr2	12148675	12381235	intergenic region	n/a
chr2:148162965|148235695	2	4	4	5	0	3	1.61923	2.61344	2.61132	2.94049	0.61344	2.18526	chr2	148162965	148235695	exon	ENSRNOG00000014139
chr5:148680653|148685544	0	2	0	0	0	0	0.61344	1.61344	0.61344	0.61344	0.61344	0.61344	chr5	148680653	148685544	exon	ENSRNOG00000012397
chr3:168006186|168157216	3	0	0	0	0	0	2.20419	0.61344	0.61344	0.61344	0.61344	0.61344	chr3	168006186	168157216	intron	ENSRNOG00000018747
chr15:63439690|63461276	0	0	2	0	0	0	0.61344	0.61344	1.61132	0.61344	0.61344	0.61344	chr15	63439690	63461276	exon	ENSRNOG00000047817
chr8:115228767|115291270	0	0	3	3	0	0	0.61344	0.61344	2.19628	2.20352	0.61344	0.61344	chr8	115228767	115291270	exon	ENSRNOG00000014576
chr2:215239704|215274291	0	2	3	2	3	0	0.61344	1.61344	2.19628	1.61856	2.20942	0.61344	chr2	215239704	215274291	exon	ENSRNOG00000020893
chr19:38898544|39059427	3	0	0	0	0	0	2.20419	0.61344	0.61344	0.61344	0.61344	0.61344	chr19	38898544	39059427	intergenic region	n/a
chr14:83923241|83923761	0	3	0	0	0	0	0.61344	2.1984	0.61344	0.61344	0.61344	0.61344	chr14	83923241	83923761	intergenic region	n/a
chr8:77590373|77760109	2	0	0	0	0	0	1.61923	0.61344	0.61344	0.61344	0.61344	0.61344	chr8	77590373	77760109	intergenic region	n/a
chr6:60608269|60630972	0	2	0	0	0	0	0.61344	1.61344	0.61344	0.61344	0.61344	0.61344	chr6	60608269	60630972	intron	ENSRNOG00000023316
chr6:143029687|143030426	0	4	5	2	4	4	0.61344	2.61344	2.93324	1.61856	2.62446	2.6003	chr6	143029687	143030426	intergenic region	n/a
chr5:81239670|81248033	0	0	0	0	0	2	0.61344	0.61344	0.61344	0.61344	0.61344	1.6003	chr5	81239670	81248033	exon	ENSRNOG00000017132
chr10:66049735|66049815	3	0	0	0	0	0	2.20419	0.61344	0.61344	0.61344	0.61344	0.61344	chr10	66049735	66049815	exon	ENSRNOG00000011452
chr4:192172116|192191409	0	2	0	0	3	0	0.61344	1.61344	0.61344	0.61344	2.20942	0.61344	chr4	192172116	192191409	exon	ENSRNOG00000005686
chr5:140227261|140300193	2	2	0	0	0	0	1.61923	1.61344	0.61344	0.61344	0.61344	0.61344	chr5	140227261	140300193	exon	ENSRNOG00000019381
chr16:21358326|21424931	2	2	0	5	4	2	1.61923	1.61344	0.61344	2.94049	2.62446	1.6003	chr16	21358326	21424931	intergenic region	n/a
chr8:5191100|5360488	0	0	0	0	9	0	0.61344	0.61344	0.61344	0.61344	3.79438	0.61344	chr8	5191100	5360488	intergenic region	n/a
chrM:2350|2487	0	0	2	0	0	0	0.61344	0.61344	1.61132	0.61344	0.61344	0.61344	chrM	2350	2487	exon	ENSRNOG00000043866
chr7:121963024|121996893	5	3	5	0	0	0	2.94116	2.1984	2.93324	0.61344	0.61344	0.61344	chr7	121963024	121996893	exon	ENSRNOG00000024907
chr2:2777252|2866154	0	0	0	2	0	0	0.61344	0.61344	0.61344	1.61856	0.61344	0.61344	chr2	2777252	2866154	intergenic region	n/a
chr7:74486010|74525790	2	0	0	0	0	0	1.61923	0.61344	0.61344	0.61344	0.61344	0.61344	chr7	74486010	74525790	exon	ENSRNOG00000010865
chr4:204143453|204143593	0	0	0	0	0	2	0.61344	0.61344	0.61344	0.61344	0.61344	1.6003	chr4	204143453	204143593	exon	ENSRNOG00000006802
chr5:109125394|109173790	0	0	3	0	0	0	0.61344	0.61344	2.19628	0.61344	0.61344	0.61344	chr5	109125394	109173790	intergenic region	n/a
chr14:112964963|112965082	0	3	0	0	0	5	0.61344	2.1984	0.61344	0.61344	0.61344	2.92223	chr14	112964963	112965082	exon	ENSRNOG00000003553
chr10:82568731|82568779	8	0	0	0	0	0	3.61923	0.61344	0.61344	0.61344	0.61344	0.61344	chr10	82568731	82568779	exon	ENSRNOG00000003897
chr8:21843014|21843137	0	0	0	0	7	0	0.61344	0.61344	0.61344	0.61344	3.43181	0.61344	chr8	21843014	21843137	exon	ENSRNOG00000020525
[truncated: 7,824 more rows]
