# Supplementary material for: Circ-Spidr enhances axon regeneration after peripheral nerve injury
Source: Cell Death Dis. 2019 Oct 17;10(11):787. doi: 10.1038/s41419-019-2027-x (PMC6797756; doi:10.1038/s41419-019-2027-x)
Supplement: Supplementary file 4 — Table S4: List of differentially expressed circRNAs (FDR<0.05) [file 41419_2019_2027_MOESM4_ESM.xlsx]

## Sheet: timeseries_edger_result
Table S4: List of differentially expressed circRNAs (FDR<0.05).
tracking_id	s0hB	s3hB	s9hB	s1dB	s4dB	s7dB	PValue	FDR	chrom	strand	circRNA_type
chr10:49321087|49321203	1454.64	1.5299	1.5299	1.5299	1.5299	1.5299	1.82633e-70	2.67009e-67	chr10	+	exon
chr15:46794693|46794851	1.5299	1.5299	708.831	1.5299	1.5299	1.5299	9.81996e-55	7.17839e-52	chr15	-	exon
chr2:227833459|227988715	1.5299	1.5299	653.835	1.5299	1.5299	1.5299	4.02637e-53	1.96218e-50	chr2	-	intergenic region
chr15:46793956|46793994	1.5299	1.5299	1.5299	781.488	238.953	1.5299	3.10621e-50	1.13532e-47	chr15	-	exon
chr6:140773790|141194777	1.5299	1.5299	465.934	1.5299	1.5299	1.5299	1.80239e-46	5.27018e-44	chr6	-	intergenic region
chr14:42930366|42932859	1.5299	1.5299	459.823	1.5299	1.5299	1.5299	3.24173e-46	7.89902e-44	chr14	-	exon
chr3:74278896|74305278	1.5299	1.5299	1.5299	1.5299	1.5299	386.587	3.08182e-45	6.4366e-43	chr3	-	intergenic region
chr9:26216243|26283922	1.5299	1.5299	429.27	1.5299	1.5299	1.5299	6.80447e-45	1.21987e-42	chr9	-	intergenic region
chr7:70695537|70696047	427.023	440.612	1.5299	1.5299	1.5299	1.5299	8.25533e-45	1.21987e-42	chr7	-	exon
chr7:70699316|70700780	1.5299	1.5299	1.5299	370.017	1.5299	1.5299	8.34384e-45	1.21987e-42	chr7	-	exon
chr9:51714001|51715082	1.5299	1.5299	1.5299	331.633	390.033	1.5299	2.82248e-43	3.75133e-41	chr9	+	exon
chr1:81878990|81879208	1.5299	2975.66	4257.57	1.5299	2443.49	2894.1	3.82311e-42	4.65782e-40	chr1	-	exon
chr7:131796942|131806663	310.283	371.766	1.5299	1.5299	1.5299	1.5299	5.02498e-41	5.65117e-39	chr7	-	intron
chr9:117096299|117109920	1.5299	1.5299	1.5299	1.5299	1.5299	297.142	3.12314e-40	3.26145e-38	chr9	+	intron
chr18:78502687|78503664	1.5299	296.801	1.5299	1.5299	1.5299	1.5299	5.46643e-40	5.32795e-38	chr18	+	exon
chr10:2436140|2482625	1.5299	295.271	1.5299	1.5299	1.5299	1.5299	6.82609e-40	6.23734e-38	chr10	+	intergenic region
chr3:13893702|13908558	505.362	1.5299	647.725	1.5299	1.5299	585.187	1.93593e-39	1.6649e-37	chr3	+	intron
chr7:60090671|60112061	1.5299	305.981	1.5299	1.5299	1.5299	260.757	9.11844e-39	7.4062e-37	chr7	-	intergenic region
chr9:51710448|51711673	1.5299	1.5299	1.5299	233.372	299.077	1.5299	1.82584e-38	1.40494e-36	chr9	+	exon
chr7:70699316|70699996	1.5299	263.143	1.5299	1.5299	1.5299	1.5299	9.26136e-38	6.77005e-36	chr7	-	exon
chr2:70804605|70806239	1.5299	1.5299	1.5299	1.5299	245.12	1.5299	3.46975e-37	2.41561e-35	chr2	+	exon
chr17:68239343|68364795	1.5299	235.605	1.5299	1.5299	1.5299	271.369	4.97161e-37	3.30386e-35	chr17	-	intergenic region
chr15:46794529|46794591	829.47	19.8887	1.5299	18.4241	9.24979	504.838	6.58375e-37	4.18498e-35	chr15	-	exon
chr10:12835226|12916807	281.098	1.5299	273.45	1.5299	1.5299	1.5299	1.4442e-36	8.79758e-35	chr10	-	intergenic region
chr9:99883270|99885626	259.593	1.5299	1.5299	1.5299	1.5299	1.5299	2.13079e-36	1.24609e-34	chr9	-	exon
chr9:51711620|51711835	1.5299	1.5299	302.475	193.453	1.5299	1.5299	1.04858e-35	5.89625e-34	chr9	+	exon
chr7:118745783|118994995	241.161	1.5299	1.5299	1.5299	1.5299	1.5299	4.4865e-35	2.3426e-33	chr7	-	intergenic region
chr7:70699309|70699940	241.161	1.5299	1.5299	1.5299	1.5299	1.5299	4.4865e-35	2.3426e-33	chr7	-	intron
chr2:115173554|115173745	1.5299	1.5299	242.897	1.5299	1.5299	1.5299	2.23481e-34	1.12665e-32	chr2	-	exon
chr18:78473353|78473549	1.5299	1.5299	1.5299	210.342	1.5299	1.5299	2.72676e-34	1.32884e-32	chr18	+	exon
chr16:9050495|9053555	1.5299	1.5299	230.675	1.5299	1.5299	1.5299	1.81072e-33	8.53959e-32	chr16	-	exon
chr12:16083618|16102967	221.192	1.5299	1.5299	1.5299	1.5299	194.052	2.73407e-33	1.24913e-31	chr12	+	intron
chr19:33245730|33353375	1.5299	1.5299	226.093	1.5299	1.5299	1.5299	4.06208e-33	1.79962e-31	chr19	+	intergenic region
chr4:185295061|185704809	1.5299	1.5299	1.5299	1.5299	1.5299	192.536	2.2894e-32	9.84442e-31	chr4	-	intergenic region
chr1:228535587|228581522	1.5299	175.939	1.5299	1.5299	1.5299	191.02	4.76652e-32	1.99104e-30	chr1	-	intergenic region
chr7:60285336|60324072	1.5299	111.683	1.5299	1.5299	1.5299	233.468	1.08743e-31	4.41618e-30	chr7	+	intergenic region
chr7:38810313|38823235	1.5299	1.5299	1.5299	181.17	1.5299	1.5299	1.16098e-31	4.58743e-30	chr7	+	exon
chr1:78802225|79070965	1.5299	1.5299	1.5299	1.5299	177.288	1.5299	2.0949e-31	8.05984e-30	chr1	-	intergenic region
chr1:78801797|79070570	1.5299	1.5299	1.5299	1.5299	1.5299	180.407	3.08472e-31	1.15637e-29	chr1	-	intergenic region
chr2:167340611|167416769	1.5299	1.5299	200.122	1.5299	1.5299	1.5299	5.1694e-31	1.88941e-29	chr2	-	intron
chr7:118789703|119034324	1.5299	1.5299	1.5299	1.5299	1.5299	177.375	6.04055e-31	2.15397e-29	chr7	-	intergenic region
chrM:2178|2313	1.5299	166.759	363.581	1.5299	1.5299	191.02	1.64063e-29	5.71096e-28	chrM	+	exon
chr7:118767587|119016569	1.5299	168.289	164.986	1.5299	1.5299	1.5299	1.72844e-29	5.8767e-28	chr7	-	intergenic region
chr1:78801613|79068364	1.5299	1.5299	189.429	1.5299	131.039	1.5299	3.54999e-29	1.17956e-27	chr1	-	intergenic region
chr7:118750548|118999387	1.5299	1.5299	143.599	1.5299	1.5299	166.763	1.16852e-28	3.7964e-27	chr7	-	intergenic region
chr1:8191426|8195134	179.719	1.5299	1.5299	1.5299	1.5299	121.282	1.52103e-28	4.83424e-27	chr1	-	intron
chr6:140784232|141205240	1.5299	1.5299	1.5299	1.5299	1.5299	153.119	1.86192e-28	5.79176e-27	chr6	-	intergenic region
chr7:70699316|70699985	1.5299	1.5299	171.097	1.5299	1.5299	1.5299	2.1847e-28	6.65423e-27	chr7	-	exon
chrM:2290|2546	1.5299	1.5299	168.042	1.5299	1.5299	1.5299	4.31996e-28	1.28894e-26	chrM	+	exon
chr5:168252323|168363959	158.214	1.5299	1.5299	1.5299	1.5299	1.5299	7.67732e-28	2.24485e-26	chr5	-	intergenic region
chr1:220927996|221363816	156.678	1.5299	1.5299	1.5299	1.5299	1.5299	1.10928e-27	3.17994e-26	chr1	+	intergenic region
chr1:220930146|221366822	1.5299	1.5299	163.459	1.5299	1.5299	1.5299	1.22299e-27	3.43849e-26	chr1	+	intergenic region
chr1:78802053|79070730	1.5299	1.5299	1.5299	1.5299	1.5299	145.539	1.28967e-27	3.55755e-26	chr1	-	intergenic region
chr15:46794529|46794622	522.259	706.815	647.725	1.5299	433.199	1.5299	1.44582e-27	3.91442e-26	chr15	-	exon
chr1:228535869|228581982	1.5299	145.341	1.5299	1.5299	1.5299	1.5299	2.07309e-27	5.51065e-26	chr1	-	intergenic region
chr9:51711620|51712198	1.5299	1.5299	1.5299	1.5299	1.5299	142.507	2.85799e-27	7.46139e-26	chr9	+	exon
chrM:1111|1195	162.822	1.5299	1.5299	1.5299	1.5299	109.154	4.39317e-27	1.12681e-25	chrM	+	exon
chr13:102730725|102962899	204.295	1.5299	1.5299	1.5299	183.454	183.439	5.4998e-27	1.38633e-25	chr13	+	intergenic region
chr4:31417805|31418190	1.5299	130.042	151.238	1.5299	1.5299	1.5299	5.75199e-27	1.42532e-25	chr4	+	exon
chr9:51717528|51717635	1.5299	1.5299	180.263	1.5299	1.5299	95.5098	6.70564e-27	1.63394e-25	chr9	+	exon
chr9:51713749|51713847	176.646	6.11961	3.0553	1.5299	1.5299	1.5299	1.12464e-26	2.69545e-25	chr9	+	exon
chr10:82571240|82571939	201.223	1.5299	181.791	1.5299	195.787	1.5299	2.08241e-26	4.91045e-25	chr10	+	exon
chr10:97669802|97669921	1.5299	1.5299	1.5299	1.5299	1.5299	133.411	3.36699e-26	7.81354e-25	chr10	+	exon
chr7:118768769|119017576	1.5299	1.5299	1.5299	1.5299	129.497	1.5299	3.82232e-26	8.70194e-25	chr7	-	intergenic region
chr10:82571096|82571149	150.533	1.5299	1.5299	1.5299	3.08326	1.5299	3.86885e-26	8.70194e-25	chr10	+	exon
chr2:227841475|227997933	1.5299	1.5299	1.5299	1.5299	1.5299	131.895	5.14098e-26	1.1388e-24	chr2	-	intergenic region
chr10:107984475|108014967	1.5299	131.572	1.5299	1.5299	1.5299	1.5299	8.46881e-26	1.84797e-24	chr10	+	intergenic region
chr11:68888913|68888988	1.5299	1.5299	1.5299	1.5299	126.414	1.5299	9.33239e-26	2.00646e-24	chr11	-	exon
chr10:2049780|2070308	1.5299	1.5299	1.5299	125.898	1.5299	1.5299	1.38628e-25	2.93731e-24	chr10	+	intergenic region
chr14:10647719|10666569	1.5299	1.5299	143.599	1.5299	1.5299	1.5299	1.45895e-25	3.04713e-24	chr14	-	intergenic region
chr15:46793925|46794565	135.173	1.5299	1.5299	105.938	1.5299	1.5299	1.68717e-25	3.47415e-24	chr15	-	exon
chr7:118744078|118993345	1.5299	128.512	1.5299	1.5299	1.5299	1.5299	2.00811e-25	4.07758e-24	chr7	-	intergenic region
chr5:168237306|168352395	1.5299	1.5299	142.072	1.5299	1.5299	1.5299	2.14997e-25	4.30584e-24	chr5	-	intergenic region
chr15:92917772|92942838	1.5299	1.5299	1.5299	1.5299	1.5299	124.314	4.5107e-25	8.91169e-24	chr15	-	intron
chr7:30221517|30537334	1.5299	1.5299	186.374	1.5299	143.372	162.215	6.26999e-25	1.22223e-23	chr7	+	intergenic region
chr9:116995258|117051524	1.5299	451.321	475.1	368.482	1.5299	338.074	6.50803e-25	1.25194e-23	chr9	+	intergenic region
chr11:18721995|19186692	1.5299	1.5299	1.5299	1.5299	1.5299	122.798	7.0456e-25	1.33775e-23	chr11	-	intergenic region
chr8:42440673|42556855	1.5299	1.5299	1.5299	1.5299	118.706	1.5299	9.34528e-25	1.75164e-23	chr8	+	intergenic region
chr8:77379984|77384752	1.5299	1.5299	1.5299	118.221	1.5299	97.0258	1.21888e-24	2.25571e-23	chr8	-	intron
chr7:118762957|119011001	129.029	1.5299	1.5299	1.5299	1.5299	1.5299	1.39939e-24	2.55739e-23	chr7	-	intergenic region
chr20:7435438|7475640	152.07	67.3157	1.5299	1.5299	1.5299	1.5299	2.38001e-24	4.29577e-23	chr20	+	intergenic region
chr4:29455730|29456115	1.5299	88.7344	143.599	1.5299	1.5299	1.5299	2.49634e-24	4.45079e-23	chr4	+	intergenic region
chr5:169671852|169673080	145.925	1.5299	1.5299	1.5299	1.5299	7.58014	3.24883e-24	5.72264e-23	chr5	-	exon
chr1:54395101|54401551	98.3076	1.5299	1.5299	1.5299	117.164	1.5299	3.77236e-24	6.56569e-23	chr1	-	intron
chr10:35571512|35571625	1.5299	117.803	1.5299	1.5299	1.5299	1.5299	4.66507e-24	8.02393e-23	chr10	-	exon
chr1:80092331|80092659	1.5299	1.5299	1.5299	112.08	1.5299	1.5299	9.34948e-24	1.58941e-22	chr1	-	exon
chr15:9023923|9232243	1.5299	1.5299	1.5299	1.5299	1.5299	112.186	1.79637e-23	2.98446e-22	chr15	-	intergenic region
chr13:94155953|94156088	112.132	114.743	1.5299	1.5299	1.5299	3.03206	1.79639e-23	2.98446e-22	chr13	+	exon
chr7:118761569|119009243	1.5299	1.5299	1.5299	1.5299	1.5299	109.154	4.7162e-23	7.74729e-22	chr7	-	intergenic region
chrM:2187|2320	288.778	287.622	1.5299	247.19	1.5299	389.619	6.27424e-23	1.01922e-21	chrM	+	exon
chr3:158722796|158731600	102.916	1.5299	1.5299	96.7264	1.5299	1.5299	6.47751e-23	1.04067e-21	chr3	+	intron
chr1:63021788|63089981	1.5299	1.5299	1.5299	1.5299	94.0396	92.4778	1.11123e-22	1.76588e-21	chr1	-	intergenic region
chr7:134258390|134521817	1.5299	126.982	1.5299	124.363	1.5299	127.346	1.15408e-22	1.81426e-21	chr7	-	intergenic region
chr9:51714286|51714942	1.5299	1.5299	116.102	1.5299	81.7065	1.5299	2.13975e-22	3.32799e-21	chr9	+	exon
chr9:51704745|51704794	1.5299	104.033	1.5299	1.5299	1.5299	1.5299	3.6495e-22	5.61639e-21	chr9	+	exon
chr10:90530043|90545725	99.8436	1.5299	1.5299	84.4437	1.5299	1.5299	8.02375e-22	1.22195e-20	chr10	+	intergenic region
chrM:1111|1230	99.8436	87.2045	1.5299	1.5299	1.5299	1.5299	9.18813e-22	1.38485e-20	chrM	+	exon
chr2:167352737|167444501	1.5299	1.5299	1.5299	1.5299	1.5299	100.058	9.59512e-22	1.43144e-20	chr2	+	intron
chr16:81183478|81183545	104.452	1.5299	1.5299	1.5299	1.5299	1.5299	2.16696e-21	3.1681e-20	chr16	-	exon
chr18:55311151|55311891	104.452	1.5299	1.5299	1.5299	1.5299	1.5299	2.16696e-21	3.1681e-20	chr18	+	exon
chr6:21397997|21635798	1.5299	1.5299	76.3826	102.868	1.5299	1.5299	2.20084e-21	3.18577e-20	chr6	-	intergenic region
chr14:61271309|61770802	1.5299	1.5299	1.5299	1.5299	1.5299	97.0258	2.73093e-21	3.91433e-20	chr14	+	intergenic region
chr18:70760144|70834596	1.5299	111.683	145.127	1.5299	1.5299	106.122	2.78768e-21	3.95688e-20	chr18	-	intron
chr9:51717526|51718583	92.1633	1.5299	1.5299	1.5299	1.5299	86.4136	2.98306e-21	4.19349e-20	chr9	+	exon
chr10:40580987|40583026	1.5299	96.3839	1.5299	1.5299	1.5299	1.5299	4.89996e-21	6.82261e-20	chr10	-	exon
chr7:27077880|27078487	1.5299	1.5299	1.5299	1.5299	92.4979	1.5299	5.81646e-21	8.02232e-20	chr7	-	exon
chr2:167352192|167432438	1.5299	1.5299	105.408	1.5299	1.5299	1.5299	6.7621e-21	9.23942e-20	chr2	+	intron
chr20:29869964|30188050	1.5299	1.5299	1.5299	92.1204	1.5299	1.5299	8.27691e-21	1.12045e-19	chr20	+	intergenic region
chr17:91370958|91468371	1.5299	94.854	1.5299	1.5299	1.5299	1.5299	8.37497e-21	1.12332e-19	chr17	-	intergenic region
chr13:102725769|102953409	1.5299	70.3755	1.5299	1.5299	1.5299	93.9938	9.20731e-21	1.21364e-19	chr13	+	intergenic region
chr7:70699316|70699994	1.5299	1.5299	22.9148	1.5299	115.622	1.5299	9.21435e-21	1.21364e-19	chr7	-	exon
chr7:70699316|70699965	1.5299	1.5299	15.2765	1.5299	1.5299	115.218	1.16634e-20	1.52249e-19	chr7	-	exon
chr20:33075145|33087982	1.5299	99.4437	122.212	1.5299	114.081	1.5299	1.23168e-20	1.59356e-19	chr20	+	intron
chrM:1217|1390	1.5299	1.5299	1.5299	1.5299	1.5299	90.9617	2.36749e-20	3.03621e-19	chrM	+	exon
chr7:118756484|119003729	96.7715	1.5299	1.5299	1.5299	1.5299	1.5299	2.74092e-20	3.48454e-19	chr7	-	intergenic region
chr7:31904216|31904371	1.5299	90.2643	1.5299	1.5299	1.5299	1.5299	4.3319e-20	5.41302e-19	chr7	-	exon
chr17:91398628|91493023	1.5299	90.2643	1.5299	1.5299	1.5299	1.5299	4.3319e-20	5.41302e-19	chr17	-	intergenic region
chr1:78804133|79071108	95.2355	1.5299	1.5299	1.5299	1.5299	1.5299	4.6261e-20	5.73166e-19	chr1	-	intergenic region
chr2:253772753|253931017	81.411	1.5299	1.5299	1.5299	1.5299	78.8335	7.47724e-20	9.18632e-19	chr2	+	intergenic region
chr1:227262814|227355484	1.5299	1.5299	1.5299	85.979	1.5299	1.5299	8.14734e-20	9.83804e-19	chr1	+	intergenic region
chr20:47947871|47950427	224.264	1.5299	294.837	178.099	1.5299	201.632	8.20665e-20	9.83804e-19	chr20	+	exon
chr1:223582214|223583143	1.5299	78.025	1.5299	1.5299	1.5299	75.8014	8.20958e-20	9.83804e-19	chr1	-	exon
chr10:82577482|82577589	1.5299	1.5299	1.5299	1.5299	81.7065	66.7053	9.98909e-20	1.18732e-18	chr10	+	exon
chr7:30229448|30547021	84.4831	1.5299	84.0209	1.5299	1.5299	1.5299	1.49403e-19	1.76152e-18	chr7	+	intergenic region
chr9:51713749|51714942	84.4831	71.9054	1.5299	1.5299	1.5299	1.5299	1.93006e-19	2.2574e-18	chr9	+	exon
chr4:29466958|29467011	1.5299	85.6746	1.5299	1.5299	1.5299	1.5299	2.36886e-19	2.74863e-18	chr4	+	intergenic region
chr9:51712143|51713800	1.5299	84.1447	1.5299	1.5299	1.5299	1.5299	4.22808e-19	4.86728e-18	chr9	+	exon
chr1:82176178|82189116	1.5299	1.5299	1.5299	1.5299	57.0404	81.8656	6.61419e-19	7.55464e-18	chr1	+	intergenic region
chrM:1839|1974	1.5299	1.5299	67.2167	81.373	1.5299	1.5299	7.28204e-19	8.25298e-18	chrM	+	exon
chr8:42434993|42556172	1.5299	1.5299	1.5299	79.8377	1.5299	1.5299	8.93975e-19	1.00538e-17	chr8	+	intergenic region
chr3:180519050|180519161	1.5299	1.5299	90.1315	1.5299	1.5299	1.5299	1.05463e-18	1.177e-17	chr3	-	intron
chr14:61266769|61760487	1.5299	1.5299	1.5299	1.5299	78.6233	1.5299	1.19237e-18	1.32064e-17	chr14	+	intergenic region
chr8:42435443|42556466	78.3388	67.3157	1.5299	1.5299	1.5299	1.5299	1.50971e-18	1.65954e-17	chr8	+	intergenic region
chr8:45743519|45752439	64.5143	1.5299	90.1315	1.5299	1.5299	1.5299	1.60855e-18	1.755e-17	chr8	-	intergenic region
chr17:91370237|91466495	1.5299	1.5299	88.6038	1.5299	1.5299	1.5299	1.79974e-18	1.94905e-17	chr17	-	intergenic region
chr8:117633244|117826479	1.5299	79.5549	1.5299	1.5299	1.5299	1.5299	2.505e-18	2.69287e-17	chr8	+	intergenic region
chr9:26196847|26199799	1.5299	1.5299	1.5299	76.767	1.5299	1.5299	3.09423e-18	3.27809e-17	chr9	+	intron
chr14:35597385|36027316	1.5299	1.5299	1.5299	76.767	1.5299	1.5299	3.09423e-18	3.27809e-17	chr14	-	intergenic region
chr4:221406039|221518819	1.5299	1.5299	1.5299	55.2722	73.9984	1.5299	3.59702e-18	3.78334e-17	chr4	+	intergenic region
chr3:26619051|26843392	1.5299	78.025	1.5299	1.5299	1.5299	1.5299	4.59772e-18	4.80134e-17	chr3	-	intergenic region
chr1:262809896|262985684	87.5552	85.6746	1.5299	1.5299	83.2482	1.5299	4.81333e-18	4.99084e-17	chr1	+	intergenic region
chrM:67|196	76.8028	1.5299	1.5299	105.938	58.582	1.5299	5.79322e-18	5.96225e-17	chrM	+	intergenic region
chr14:6003908|6062438	1.5299	1.5299	1.5299	55.2722	1.5299	74.2854	5.83175e-18	5.96225e-17	chr14	-	intergenic region
chr20:29039074|29078248	1.5299	76.4951	1.5299	1.5299	1.5299	1.5299	8.50137e-18	8.63125e-17	chr20	-	intergenic region
chrM:1638|1772	1.5299	1.5299	84.0209	1.5299	1.5299	1.5299	9.2665e-18	9.34319e-17	chrM	+	exon
chr3:100288774|100293354	89.0912	96.3839	1.5299	1.5299	53.9571	1.5299	1.43938e-17	1.44135e-16	chr3	+	intergenic region
chr16:54010876|54407693	1.5299	1.5299	1.5299	1.5299	1.5299	74.2854	1.52369e-17	1.5154e-16	chr16	+	intergenic region
chr1:51731038|51765540	79.8749	1.5299	1.5299	75.2316	1.5299	86.4136	1.78339e-17	1.7617e-16	chr1	-	intergenic region
chr3:28465665|28468402	75.2667	65.7858	1.5299	1.5299	1.5299	98.5419	2.20729e-17	2.16581e-16	chr3	+	intron
chr10:109713127|110043024	39.9374	1.5299	1.5299	1.5299	1.5299	83.3816	2.72417e-17	2.65516e-16	chr10	+	intergenic region
chr2:271307181|271307397	1.5299	73.4353	1.5299	1.5299	1.5299	1.5299	2.97385e-17	2.87931e-16	chr2	+	exon
chr17:91386365|91481759	1.5299	1.5299	1.5299	1.5299	58.582	63.6732	3.01922e-17	2.90401e-16	chr17	-	intergenic region
chr20:40720158|40720278	1.5299	1.5299	1.5299	69.0903	1.5299	51.545	3.90027e-17	3.72693e-16	chr20	-	exon
chr10:35566688|35566966	1.5299	1.5299	1.5299	70.6256	1.5299	1.5299	4.0762e-17	3.86974e-16	chr10	-	exon
chr1:228539393|228585542	84.4831	1.5299	1.5299	1.5299	1.5299	40.9328	4.21904e-17	3.97951e-16	chr1	-	intergenic region
chrM:1495|1650	1.5299	1.5299	68.7443	61.4136	1.5299	1.5299	4.68542e-17	4.39108e-16	chrM	+	exon
chr20:45926170|45933782	1.5299	71.9054	1.5299	1.5299	1.5299	1.5299	5.62808e-17	5.20775e-16	chr20	+	intergenic region
chr20:29033609|29071274	1.5299	71.9054	1.5299	1.5299	1.5299	1.5299	5.62808e-17	5.20775e-16	chr20	-	intergenic region
chr3:73232663|73278535	75.2667	1.5299	1.5299	1.5299	1.5299	1.5299	7.25003e-17	6.62472e-16	chr3	+	exon
chr7:118765241|119013345	75.2667	1.5299	1.5299	1.5299	1.5299	1.5299	7.25003e-17	6.62472e-16	chr7	-	intergenic region
chr14:82359157|82606862	1.5299	151.46	171.097	1.5299	134.122	134.927	7.9679e-17	7.23544e-16	chr14	-	intergenic region
chr3:158700381|158722834	64.5143	1.5299	1.5299	70.6256	1.5299	87.9297	8.50653e-17	7.67688e-16	chr3	+	intron
chr5:141246313|141457250	1.5299	1.5299	77.9103	1.5299	1.5299	1.5299	8.99224e-17	8.06543e-16	chr5	+	intergenic region
chr9:44190953|44266060	79.8749	71.9054	1.5299	1.5299	73.9984	1.5299	9.85247e-17	8.78312e-16	chr9	+	intron
chr3:59058835|59253970	1.5299	1.5299	1.5299	1.5299	1.5299	69.7373	1.03658e-16	9.18472e-16	chr3	-	intergenic region
chr10:35579910|35580593	1.5299	1.5299	1.5299	1.5299	67.8318	1.5299	1.14515e-16	1.00856e-15	chr10	-	exon
chr6:21405624|21651835	1.5299	68.8456	1.5299	1.5299	1.5299	45.4809	2.682e-16	2.34796e-15	chr6	-	intergenic region
chr7:38787662|38798808	79.8749	61.1961	1.5299	1.5299	72.4567	1.5299	3.26102e-16	2.83786e-15	chr7	+	exon
chr10:35648535|35648594	64.5143	1.5299	1.5299	1.5299	1.5299	54.577	3.37916e-16	2.92328e-15	chr10	+	exon
chr7:72990109|73226371	1.5299	1.5299	1.5299	1.5299	1.5299	66.7053	3.8788e-16	3.33577e-15	chr7	+	intergenic region
chr4:179475822|179475965	61.4422	56.6064	1.5299	1.5299	1.5299	1.5299	5.12243e-16	4.37953e-15	chr4	+	exon
chrM:1823|1974	1.5299	1.5299	73.3273	1.5299	1.5299	1.5299	5.306e-16	4.5101e-15	chrM	+	exon
chr5:74664872|74684680	50.6898	1.5299	1.5299	1.5299	1.5299	63.6732	7.51649e-16	6.35208e-15	chr5	+	intergenic region
chr1:227261278|227349600	1.5299	65.7858	1.5299	1.5299	1.5299	1.5299	7.84655e-16	6.59291e-15	chr1	+	intergenic region
chr20:36101593|36132300	1.5299	62.726	1.5299	1.5299	1.5299	46.9969	9.56258e-16	7.98885e-15	chr20	*	intron
chr3:149446808|149446865	1.5299	1.5299	71.7997	1.5299	1.5299	1.5299	9.72609e-16	8.07929e-15	chr3	-	exon
chr7:72993535|73229182	1.5299	1.5299	67.2167	1.5299	1.5299	50.029	1.14201e-15	9.4329e-15	chr7	+	intergenic region
chrM:1492|1650	55.298	58.1363	1.5299	1.5299	1.5299	1.5299	1.3992e-15	1.14923e-14	chrM	+	exon
chr3:26620596|26847339	1.5299	1.5299	80.9656	1.5299	55.4988	68.2213	1.47995e-15	1.20876e-14	chr3	-	intergenic region
chr1:227261787|227354783	1.5299	64.2559	1.5299	1.5299	1.5299	1.5299	1.54969e-15	1.2587e-14	chr1	+	intergenic region
chr6:140783412|141200278	1.5299	1.5299	61.1061	52.2015	1.5299	1.5299	2.02754e-15	1.63771e-14	chr6	-	intergenic region
chr4:187656859|187656984	78.3388	1.5299	30.553	1.5299	1.5299	1.5299	2.96918e-15	2.38513e-14	chr4	-	exon
chr1:75752225|75753095	1.5299	62.726	1.5299	1.5299	1.5299	1.5299	3.08886e-15	2.46771e-14	chr1	-	exon
chr4:187656859|187657341	1.5299	1.5299	68.7443	1.5299	1.5299	1.5299	3.34214e-15	2.62699e-14	chr4	-	exon
chr1:54978236|55401702	1.5299	1.5299	68.7443	1.5299	1.5299	1.5299	3.34214e-15	2.62699e-14	chr1	-	intergenic region
chr5:168236553|168350438	1.5299	1.5299	68.7443	1.5299	1.5299	1.5299	3.34214e-15	2.62699e-14	chr5	-	intergenic region
chr20:29031427|29070550	1.5299	65.7858	1.5299	1.5299	1.5299	36.3847	3.81084e-15	2.97938e-14	chr20	-	intergenic region
chr4:221395242|221506425	1.5299	48.9569	1.5299	53.7369	1.5299	1.5299	4.36426e-15	3.39391e-14	chr4	+	intergenic region
chr17:51260365|51297444	70.6586	1.5299	70.272	1.5299	1.5299	65.1892	4.6687e-15	3.61145e-14	chr17	+	intron
chr4:62001826|62004179	1.5299	1.5299	1.5299	59.8782	1.5299	1.5299	5.21086e-15	3.98863e-14	chr4	+	exon
chr20:29865183|30185716	1.5299	1.5299	1.5299	59.8782	1.5299	1.5299	5.21086e-15	3.98863e-14	chr20	+	intergenic region
chrX:21866815|21871242	1.5299	1.5299	1.5299	1.5299	41.6241	57.6091	7.2513e-15	5.52157e-14	chrX	-	exon
chr10:14411070|14411315	1.5299	1.5299	1.5299	1.5299	58.582	1.5299	8.15125e-15	6.17468e-14	chr10	-	exon
chrM:1638|1770	1.5299	71.9054	1.5299	1.5299	44.7073	57.6091	9.90113e-15	7.46158e-14	chrM	+	exon
chr1:262815852|262989677	1.5299	1.5299	48.8849	1.5299	1.5299	57.6091	1.02108e-14	7.65548e-14	chr1	+	intergenic region
chr4:222579076|222778106	1.5299	1.5299	1.5299	1.5299	41.6241	56.0931	1.11065e-14	8.28456e-14	chr4	-	intergenic region
chr9:54405991|54461923	62.9783	1.5299	1.5299	1.5299	1.5299	1.5299	1.22474e-14	9.08921e-14	chr9	+	intergenic region
chr12:14490209|14534268	1.5299	59.6662	1.5299	1.5299	1.5299	1.5299	1.26258e-14	9.22947e-14	chr12	-	intron
chr1:227261524|227354582	1.5299	59.6662	1.5299	1.5299	1.5299	1.5299	1.26258e-14	9.22947e-14	chr1	+	intergenic region
chr14:7384958|7678921	1.5299	59.6662	1.5299	1.5299	1.5299	1.5299	1.26258e-14	9.22947e-14	chr14	-	intergenic region
chr10:94727225|94727338	1.5299	56.6064	1.5299	1.5299	1.5299	42.4488	1.39662e-14	1.01585e-13	chr10	-	exon
chr4:247397579|247417755	1.5299	48.9569	1.5299	49.1309	1.5299	1.5299	1.4974e-14	1.08376e-13	chr4	-	intergenic region
chr2:97957557|97965302	1.5299	1.5299	1.5299	1.5299	57.0404	1.5299	1.7194e-14	1.23224e-13	chr2	+	intron
chr9:11303220|11368302	1.5299	1.5299	1.5299	1.5299	57.0404	1.5299	1.7194e-14	1.23224e-13	chr9	+	intergenic region
chr5:168231950|168345925	1.5299	1.5299	68.7443	1.5299	57.0404	57.6091	1.83012e-14	1.30519e-13	chr5	-	intergenic region
chr20:7433729|7474711	107.524	99.4437	1.5299	1.5299	107.914	97.0258	2.23749e-14	1.58796e-13	chr20	+	intergenic region
chr6:37817003|37850333	61.4422	1.5299	1.5299	1.5299	1.5299	1.5299	2.41583e-14	1.70625e-13	chr6	+	intron
chr1:52206446|52324468	53.762	1.5299	1.5299	50.6662	1.5299	69.7373	2.42851e-14	1.70696e-13	chr1	+	intergenic region
chr5:168239905|168355200	1.5299	1.5299	1.5299	1.5299	1.5299	57.6091	2.52506e-14	1.76633e-13	chr5	-	intergenic region
chr5:94876819|94885653	55.298	45.8971	1.5299	1.5299	1.5299	1.5299	2.84501e-14	1.98067e-13	chr5	+	intron
chrM:1114|1195	1.5299	1.5299	1.5299	1.5299	55.4988	1.5299	3.66645e-14	2.54045e-13	chrM	+	exon
chr3:157170227|157170303	1.5299	55.0765	1.5299	1.5299	1.5299	39.4167	4.40861e-14	3.04027e-13	chr3	+	exon
chrM:1614|1770	1.5299	1.5299	1.5299	55.2722	1.5299	1.5299	4.83236e-14	3.31686e-13	chrM	+	exon
chr1:122515286|122524421	1.5299	56.6064	1.5299	1.5299	1.5299	1.5299	5.36904e-14	3.66801e-13	chr1	+	intergenic region
chr9:26198024|26202957	1.5299	55.0765	1.5299	1.5299	1.5299	37.9007	6.30053e-14	4.28436e-13	chr9	+	intron
chr1:63025748|63093608	58.3701	1.5299	1.5299	50.6662	57.0404	1.5299	6.45968e-14	4.37225e-13	chr1	+	intergenic region
chr8:1615625|1717993	1.5299	1.5299	1.5299	39.9188	1.5299	51.545	6.84094e-14	4.60897e-13	chr8	-	intron
chr18:26774356|27149343	1.5299	1.5299	61.1061	1.5299	1.5299	1.5299	8.40919e-14	5.63956e-13	chr18	-	intergenic region
chr9:51717526|51717579	1.5299	1.5299	3.0553	1.5299	57.0404	1.5299	8.55448e-14	5.7108e-13	chr9	+	exon
chr2:82501131|82501251	1.5299	1.5299	1.5299	53.7369	1.5299	1.5299	1.0375e-13	6.86344e-13	chr2	-	exon
chrX:144285186|144329330	1.5299	1.5299	1.5299	53.7369	1.5299	1.5299	1.0375e-13	6.86344e-13	chrX	+	intergenic region
chr16:75317821|75425217	98.3076	96.3839	1.5299	95.1911	1.5299	87.9297	1.05532e-13	6.9499e-13	chr16	-	intergenic region
chr1:13497926|13498805	1.5299	55.0765	1.5299	1.5299	1.5299	1.5299	1.12442e-13	7.37178e-13	chr1	-	intergenic region
chr20:7435808|7476885	1.5299	36.7177	1.5299	1.5299	1.5299	53.061	1.42614e-13	9.30813e-13	chr20	+	intergenic region
chr18:14980479|14992996	1.5299	55.0765	1.5299	1.5299	1.5299	33.3526	1.79276e-13	1.1649e-12	chr18	-	intron
chrM:1114|1230	1.5299	1.5299	1.5299	50.6662	32.3743	62.1572	2.35272e-13	1.52198e-12	chrM	+	exon
chr13:102720320|102951272	44.5456	55.0765	70.272	1.5299	1.5299	1.5299	2.67261e-13	1.7213e-12	chr13	+	intergenic region
chrM:502|658	1.5299	1.5299	58.0508	1.5299	1.5299	1.5299	3.24361e-13	2.07081e-12	chrM	+	exon
chrM:188|1660	1.5299	1.5299	58.0508	1.5299	1.5299	1.5299	3.24361e-13	2.07081e-12	chrM	+	intergenic region
chr10:109714251|110045143	1.5299	1.5299	1.5299	1.5299	50.8739	1.5299	3.80521e-13	2.41879e-12	chr10	+	intergenic region
chr10:88835565|88873491	1.5299	1.5299	74.855	1.5299	33.9159	45.4809	3.98454e-13	2.52181e-12	chr10	+	intergenic region
chr1:63021398|63085008	47.6177	1.5299	1.5299	41.4542	1.5299	1.5299	4.33279e-13	2.7304e-12	chr1	-	intergenic region
chr5:130014748|130014903	179.719	174.409	27.4977	15.3534	15.4163	309.27	4.44809e-13	2.79103e-12	chr5	+	exon
chr7:73323609|73323731	1.5299	1.5299	1.5299	50.6662	1.5299	1.5299	4.94873e-13	3.0919e-12	chr7	+	exon
chr15:31571448|31571576	1.5299	1.5299	1.5299	1.5299	1.5299	51.545	4.99004e-13	3.10444e-12	chr15	-	exon
chr16:9050495|9053217	1.5299	52.0167	1.5299	1.5299	1.5299	1.5299	5.09328e-13	3.14193e-12	chr16	-	exon
chr5:168233200|168347553	1.5299	52.0167	1.5299	1.5299	1.5299	1.5299	5.09328e-13	3.14193e-12	chr5	-	intergenic region
chrM:4412|4514	1.5299	1.5299	1.5299	1.5299	52.4155	28.8045	5.68584e-13	3.49273e-12	chrM	+	exon
chr1:229201033|229201577	1.5299	1.5299	56.5231	1.5299	1.5299	1.5299	6.45793e-13	3.93396e-12	chr1	-	exon
chr11:41562195|41562298	1.5299	1.5299	56.5231	1.5299	1.5299	1.5299	6.45793e-13	3.93396e-12	chr11	+	exon
chrM:1132|1343	1.5299	1.5299	1.5299	1.5299	49.3322	1.5299	8.49885e-13	5.13443e-12	chrM	+	exon
chr10:40582970|40585795	1.5299	1.5299	1.5299	1.5299	49.3322	1.5299	8.49885e-13	5.13443e-12	chr10	-	exon
chr3:157170590|157170843	1.5299	1.5299	1.5299	1.5299	1.5299	50.029	1.08127e-12	6.44576e-12	chr3	+	exon
chr6:140778490|141199230	1.5299	1.5299	1.5299	49.1309	1.5299	1.5299	1.10009e-12	6.44576e-12	chr6	-	intergenic region
chrX:65165378|65177040	1.5299	1.5299	1.5299	49.1309	1.5299	1.5299	1.10009e-12	6.44576e-12	chrX	-	intergenic region
chr17:91374676|91468582	1.5299	1.5299	1.5299	49.1309	1.5299	1.5299	1.10009e-12	6.44576e-12	chr17	-	intergenic region
chr9:54403662|54460576	1.5299	1.5299	1.5299	49.1309	1.5299	1.5299	1.10009e-12	6.44576e-12	chr9	+	intergenic region
chr6:116416818|116418465	1.5299	1.5299	1.5299	49.1309	1.5299	1.5299	1.10009e-12	6.44576e-12	chr6	+	intron
chr17:72397747|72399455	1.5299	1.5299	1.5299	49.1309	1.5299	1.5299	1.10009e-12	6.44576e-12	chr17	+	exon
chr13:94156744|94156831	1.5299	50.4868	1.5299	1.5299	1.5299	1.5299	1.10222e-12	6.44576e-12	chr13	+	exon
chr10:104838253|104912613	32.2572	1.5299	1.5299	50.6662	1.5299	1.5299	1.14714e-12	6.68172e-12	chr10	-	intergenic region
chr10:82567005|82567049	1.5299	38.2476	1.5299	1.5299	43.1657	1.5299	1.30532e-12	7.57292e-12	chr10	+	exon
chr18:31288078|31288958	52.2259	1.5299	1.5299	1.5299	1.5299	1.5299	1.73939e-12	1.00514e-11	chr18	+	exon
chr14:61274688|61774078	1.5299	1.5299	1.5299	1.5299	1.5299	48.5129	2.37e-12	1.36415e-11	chr14	*	intergenic region
chr16:43728|64060	1.5299	48.9569	1.5299	1.5299	1.5299	1.5299	2.4128e-12	1.38334e-11	chr16	-	intergenic region
chr5:168244576|168358964	1.5299	55.0765	45.8296	42.9895	1.5299	1.5299	3.09549e-12	1.76781e-11	chr5	-	intergenic region
chrM:220|374	61.4422	1.5299	1.5299	41.4542	1.5299	34.8687	3.17855e-12	1.80819e-11	chrM	+	exon
chr4:144240755|144253049	21.5048	55.0765	1.5299	1.5299	1.5299	1.5299	3.22532e-12	1.82768e-11	chr4	+	intergenic region
chr19:66861511|67144041	82.947	1.5299	109.991	55.2722	1.5299	68.2213	3.53915e-12	1.99777e-11	chr19	+	intergenic region
chr18:57644242|57645767	1.5299	45.8971	1.5299	44.5248	40.0824	1.5299	5.08764e-12	2.86082e-11	chr18	-	exon
chr15:46794529|46794616	1.5299	1.5299	51.9402	1.5299	1.5299	1.5299	5.39703e-12	3.01163e-11	chr15	-	exon
chr10:61069498|61206022	1.5299	1.5299	51.9402	1.5299	1.5299	1.5299	5.39703e-12	3.01163e-11	chr10	-	intergenic region
chr20:5876384|5878461	1.5299	65.7858	114.574	39.9188	43.1657	1.5299	5.66983e-12	3.15182e-11	chr20	-	exon
chr5:61563838|61566519	1.5299	35.1878	1.5299	1.5299	1.5299	42.4488	5.78358e-12	3.20288e-11	chr5	+	exon
chr9:50273288|50354230	1.5299	41.3074	1.5299	1.5299	1.5299	36.3847	6.05153e-12	3.33862e-11	chr9	+	intergenic region
chrX:152823181|153250430	33.7932	1.5299	1.5299	44.5248	1.5299	1.5299	6.27179e-12	3.44713e-11	chrX	-	intergenic region
chr1:85526270|85526371	50.6898	29.0682	1.5299	1.5299	1.5299	1.5299	6.33137e-12	3.46684e-11	chr1	+	intergenic region
chr5:77679669|77962675	1.5299	1.5299	39.719	41.4542	1.5299	1.5299	6.65249e-12	3.62908e-11	chr5	-	intergenic region
chr10:67270800|67281781	1.5299	1.5299	1.5299	1.5299	38.5408	36.3847	8.2591e-12	4.48878e-11	chr10	+	intron
chr5:168243433|168357568	1.5299	1.5299	1.5299	1.5299	44.7073	1.5299	1.02087e-11	5.52784e-11	chr5	-	intergenic region
chr4:2558996|2571212	39.9374	38.2476	1.5299	52.2015	1.5299	1.5299	1.11337e-11	6.00645e-11	chr4	+	exon
chr16:4970594|5047601	1.5299	45.8971	1.5299	1.5299	1.5299	1.5299	1.19806e-11	6.43955e-11	chr16	-	intron
chr15:52180889|52303173	52.2259	1.5299	50.4125	1.5299	1.5299	39.4167	1.20599e-11	6.45848e-11	chr15	-	intergenic region
chr1:76601707|76730493	1.5299	1.5299	1.5299	1.5299	40.0824	33.3526	1.21123e-11	6.46286e-11	chr1	+	intergenic region
chr5:29786922|29798898	50.6898	50.4868	39.719	1.5299	1.5299	1.5299	1.22476e-11	6.51125e-11	chr5	+	intron
chr19:64233465|64346194	47.6177	1.5299	1.5299	1.5299	1.5299	1.5299	1.69772e-11	8.99299e-11	chr19	-	intron
chr10:62322324|62348241	1.5299	44.3672	1.5299	1.5299	1.5299	28.8045	1.79357e-11	9.4664e-11	chr10	+	intergenic region
chr10:3245350|3317054	49.1538	1.5299	30.553	1.5299	1.5299	1.5299	2.16573e-11	1.13895e-10	chr10	+	intergenic region
chr3:127099314|127099451	1.5299	1.5299	48.8849	1.5299	1.5299	1.5299	2.33656e-11	1.22439e-10	chr3	+	exon
chr17:47924405|48015429	55.298	81.0848	1.5299	59.8782	1.5299	66.7053	2.3534e-11	1.22881e-10	chr17	+	intergenic region
chr20:29043115|29080419	1.5299	1.5299	1.5299	1.5299	43.1657	1.5299	2.39984e-11	1.24417e-10	chr20	-	intergenic region
chr1:189067694|189072764	1.5299	1.5299	1.5299	1.5299	43.1657	1.5299	2.39984e-11	1.24417e-10	chr1	-	intron
chr18:2062424|2062565	1.5299	35.1878	1.5299	36.8482	1.5299	1.5299	2.61276e-11	1.34977e-10	chr18	+	exon
chr1:85538750|85539130	1.5299	1.5299	1.5299	1.5299	1.5299	43.9648	2.68125e-11	1.38028e-10	chr1	-	exon
chr1:220892306|221329002	1.5299	44.3672	1.5299	1.5299	1.5299	1.5299	2.7191e-11	1.39485e-10	chr1	-	intergenic region
chr13:61924137|62021274	76.8028	70.3755	73.3273	67.5549	1.5299	1.5299	3.00569e-11	1.53647e-10	chr13	-	intergenic region
chr6:21405431|21651641	1.5299	1.5299	1.5299	42.9895	1.5299	1.5299	3.04374e-11	1.54512e-10	chr6	-	intergenic region
chr20:6854277|6970469	1.5299	1.5299	1.5299	42.9895	1.5299	1.5299	3.04374e-11	1.54512e-10	chr20	-	intergenic region
chr1:220917356|221354061	46.0817	1.5299	1.5299	1.5299	1.5299	1.5299	3.71049e-11	1.8706e-10	chr1	+	intergenic region
chr11:89619644|89619733	46.0817	1.5299	1.5299	1.5299	1.5299	1.5299	3.71049e-11	1.8706e-10	chr11	+	exon
chr3:168007913|168158619	1.5299	1.5299	47.3572	1.5299	1.5299	1.5299	4.93863e-11	2.4727e-10	chr3	-	intron
chrM:233|374	1.5299	1.5299	47.3572	1.5299	1.5299	1.5299	4.93863e-11	2.4727e-10	chrM	+	exon
chr5:82291009|82336407	1.5299	1.5299	1.5299	1.5299	1.5299	42.4488	6.17055e-11	3.06849e-10	chr5	-	intergenic region
chr10:3252468|3323364	1.5299	1.5299	1.5299	1.5299	1.5299	42.4488	6.17055e-11	3.06849e-10	chr10	+	intergenic region
chr20:14945298|14945387	1.5299	42.8373	1.5299	1.5299	1.5299	1.5299	6.24961e-11	3.09726e-10	chr20	+	exon
chr1:227265181|227357993	1.5299	35.1878	1.5299	1.5299	1.5299	34.8687	6.48831e-11	3.2047e-10	chr1	+	intergenic region
chr15:52174517|52300166	1.5299	1.5299	1.5299	41.4542	1.5299	1.5299	7.21313e-11	3.55071e-10	chr15	-	intergenic region
chr13:118257037|118542755	1.5299	33.6579	1.5299	1.5299	41.6241	37.9007	9.64611e-11	4.73242e-10	chr13	+	intergenic region
chr6:142987500|142988464	1.5299	1.5299	1.5299	35.3128	30.8326	1.5299	1.04662e-10	5.11761e-10	chr6	+	intergenic region
chr9:51709024|51709131	1.5299	1.5299	45.8296	1.5299	1.5299	1.5299	1.05516e-10	5.14213e-10	chr9	+	exon
chr8:71822951|71823003	1.5299	1.5299	1.5299	24.5654	1.5299	40.9328	1.26697e-10	6.15383e-10	chr8	+	exon
chr16:83084548|83084628	1.5299	1.5299	1.5299	1.5299	40.0824	1.5299	1.38172e-10	6.68897e-10	chr16	+	intron
chr17:91376644|91472964	1.5299	1.5299	1.5299	1.5299	1.5299	40.9328	1.43849e-10	6.918e-10	chr17	-	intergenic region
chr6:21398317|21636283	1.5299	1.5299	1.5299	1.5299	1.5299	40.9328	1.43849e-10	6.918e-10	chr6	-	intergenic region
chr11:18743801|19213949	47.6177	1.5299	1.5299	1.5299	27.7494	37.9007	1.58492e-10	7.59724e-10	chr11	+	intergenic region
chr15:46793953|46794567	1.5299	1.5299	1.5299	39.9188	1.5299	1.5299	1.73296e-10	8.2527e-10	chr15	-	exon
chr9:50271513|50335973	1.5299	1.5299	1.5299	39.9188	1.5299	1.5299	1.73296e-10	8.2527e-10	chr9	+	intergenic region
chr20:105739|174408	208.904	104.033	151.238	6.14136	26.2078	21.2244	1.78868e-10	8.49043e-10	chr20	-	intergenic region
chr10:61896089|62197481	1.5299	1.5299	39.719	30.7068	1.5299	1.5299	1.87963e-10	8.89329e-10	chr10	-	intergenic region
chr13:118409963|118567791	224.264	246.314	1.5299	201.129	226.62	200.116	1.8924e-10	8.92479e-10	chr13	-	intergenic region
chr14:112961355|113001212	52.2259	61.1961	79.4379	58.3429	1.5299	1.5299	1.92041e-10	9.02776e-10	chr14	+	intergenic region
chr1:63022188|63090363	35.3293	1.5299	1.5299	1.5299	32.3743	1.5299	2.13215e-10	9.99104e-10	chr1	-	intergenic region
chr1:85526300|85526371	1.5299	1.5299	44.3019	1.5299	1.5299	1.5299	2.27934e-10	1.06466e-09	chr1	+	intergenic region
chr1:182091419|182273107	39.9374	1.5299	1.5299	1.5299	38.5408	33.3526	2.53199e-10	1.17756e-09	chr1	-	intron
chrM:1096|1195	1.5299	42.8373	3.0553	1.5299	1.5299	1.5299	2.53714e-10	1.17756e-09	chrM	+	intergenic region
chr10:70066087|70107105	47.6177	1.5299	1.5299	1.5299	1.5299	7.58014	3.20978e-10	1.48503e-09	chr10	+	intergenic region
chr14:46827556|46828097	1.5299	1.5299	1.5299	1.5299	38.5408	1.5299	3.38613e-10	1.56168e-09	chr14	+	exon
chr20:29051177|29087951	1.5299	38.2476	1.5299	1.5299	1.5299	25.7725	3.57348e-10	1.6429e-09	chr20	-	intergenic region
chr4:222574960|222773422	41.4735	1.5299	1.5299	1.5299	1.5299	1.5299	4.1584e-10	1.90582e-09	chr4	-	intergenic region
chr9:72339660|72341467	1.5299	1.5299	1.5299	38.3835	1.5299	1.5299	4.22203e-10	1.92894e-09	chr9	-	exon
chr10:82036316|82042793	1.5299	1.5299	1.5299	27.6361	1.5299	34.8687	4.81118e-10	2.19126e-09	chr10	-	intergenic region
chr4:58528859|58587218	1.5299	1.5299	38.1913	29.1715	1.5299	1.5299	4.84475e-10	2.1997e-09	chr4	-	intergenic region
chrM:9535|9700	1.5299	1.5299	42.7743	1.5299	1.5299	1.5299	4.97945e-10	2.23311e-09	chrM	+	exon
chr9:50275361|50356014	1.5299	1.5299	42.7743	1.5299	1.5299	1.5299	4.97945e-10	2.23311e-09	chr9	+	intergenic region
chr15:62345452|62346123	1.5299	1.5299	42.7743	1.5299	1.5299	1.5299	4.97945e-10	2.23311e-09	chr15	+	exon
chr1:85538657|85539130	1.5299	1.5299	42.7743	1.5299	1.5299	1.5299	4.97945e-10	2.23311e-09	chr1	+	exon
chr3:150210642|150210770	1.5299	1.5299	1.5299	30.7068	1.5299	31.8366	5.08424e-10	2.27314e-09	chr3	+	exon
chr6:39269684|39270746	1.5299	1.5299	47.3572	1.5299	15.4163	1.5299	5.5379e-10	2.46842e-09	chr6	-	intergenic region
chr20:52333595|52346625	1.5299	1.5299	41.2466	1.5299	24.6661	1.5299	6.28862e-10	2.79452e-09	chr20	+	intron
chr10:82574846|82574899	1.5299	1.5299	47.3572	1.5299	1.5299	15.1603	6.73491e-10	2.98377e-09	chr10	+	exon
chr1:220927996|221364414	23.0408	1.5299	1.5299	1.5299	38.5408	1.5299	6.93123e-10	3.06147e-09	chr1	+	intergenic region
chr19:66937296|66937868	1.5299	1.5299	1.5299	1.5299	1.5299	37.9007	8.13433e-10	3.56054e-09	chr19	+	exon
chr11:18735815|19191941	1.5299	1.5299	1.5299	1.5299	1.5299	37.9007	8.13433e-10	3.56054e-09	chr11	+	intergenic region
chrM:1118|1270	1.5299	1.5299	1.5299	1.5299	1.5299	37.9007	8.13433e-10	3.56054e-09	chrM	+	exon
chr20:29048405|29084077	1.5299	38.2476	1.5299	1.5299	1.5299	1.5299	8.20726e-10	3.56054e-09	chr20	-	intergenic region
chr14:7394727|7688836	1.5299	38.2476	1.5299	1.5299	1.5299	1.5299	8.20726e-10	3.56054e-09	chr14	-	intergenic region
chr9:15263409|15537145	1.5299	38.2476	1.5299	1.5299	1.5299	1.5299	8.20726e-10	3.56054e-09	chr9	-	intergenic region
chr15:2505881|2687633	1.5299	1.5299	1.5299	1.5299	36.9992	1.5299	8.41903e-10	3.64161e-09	chr15	-	intergenic region
chr17:11447398|11524631	1.5299	39.7775	41.2466	26.1008	1.5299	1.5299	9.33482e-10	4.02034e-09	chr17	+	intron
chr8:44712098|44718492	1.5299	53.5466	61.1061	58.3429	33.9159	1.5299	9.34963e-10	4.02034e-09	chr8	-	intron
chrX:43931540|43933665	39.9374	1.5299	1.5299	1.5299	1.5299	1.5299	9.53636e-10	4.06477e-09	chrX	+	exon
chr1:262825207|263001339	39.9374	1.5299	1.5299	1.5299	1.5299	1.5299	9.53636e-10	4.06477e-09	chr1	+	intergenic region
chr4:224454064|224454126	39.9374	1.5299	1.5299	1.5299	1.5299	1.5299	9.53636e-10	4.06477e-09	chr4	-	exon
chrM:1132|1660	1.5299	1.5299	1.5299	36.8482	1.5299	1.5299	1.04338e-09	4.43435e-09	chrM	+	exon
chr13:118391212|118564631	1.5299	1.5299	41.2466	1.5299	1.5299	1.5299	1.10034e-09	4.64943e-09	chr13	-	intergenic region
chr9:99877516|99878966	1.5299	1.5299	41.2466	1.5299	1.5299	1.5299	1.10034e-09	4.64943e-09	chr9	-	exon
chrX:19866267|20105611	1.5299	1.5299	35.136	1.5299	29.291	1.5299	1.12528e-09	4.74111e-09	chrX	-	intergenic region
chr10:53488197|53550721	1.5299	1.5299	1.5299	15.3534	49.3322	10.6122	1.17175e-09	4.92271e-09	chr10	+	intergenic region
chr1:220893628|221329889	1.5299	1.5299	1.5299	26.1008	32.3743	1.5299	1.36306e-09	5.71003e-09	chr1	-	intergenic region
chr1:220918561|221355267	36.8653	1.5299	1.5299	1.5299	1.5299	25.7725	1.39001e-09	5.80626e-09	chr1	+	intergenic region
chr16:20950749|21016468	1.5299	36.7177	38.1913	1.5299	1.5299	31.8366	1.52055e-09	6.33344e-09	chr16	-	intergenic region
chr1:226913730|226978889	1.5299	1.5299	30.553	1.5299	32.3743	1.5299	1.54651e-09	6.41456e-09	chr1	-	intergenic region
chr9:54414083|54468705	19.9687	39.7775	1.5299	1.5299	1.5299	1.5299	1.5488e-09	6.41456e-09	chr9	+	intergenic region
chr6:113197639|113611306	1.5299	39.7775	1.5299	23.0301	1.5299	33.3526	1.60646e-09	6.63459e-09	chr6	-	intergenic region
chr9:44191320|44268217	1.5299	35.1878	1.5299	1.5299	1.5299	24.2565	1.72843e-09	7.11819e-09	chr9	+	intron
chr6:36227172|36699869	47.6177	64.2559	54.9955	1.5299	46.249	1.5299	1.9073e-09	7.8328e-09	chr6	-	intergenic region
chr5:141245602|141456882	35.3293	36.7177	1.5299	29.1715	1.5299	1.5299	1.939e-09	7.94066e-09	chr5	+	intergenic region
chrM:1983|2120	1.5299	36.7177	1.5299	1.5299	1.5299	1.5299	1.98933e-09	8.05649e-09	chrM	+	exon
chr9:15268298|15541904	1.5299	36.7177	1.5299	1.5299	1.5299	1.5299	1.98933e-09	8.05649e-09	chr9	-	intergenic region
chr3:149446804|149446887	1.5299	36.7177	1.5299	1.5299	1.5299	1.5299	1.98933e-09	8.05649e-09	chr3	-	exon
chr20:29861727|30181528	1.5299	36.7177	1.5299	1.5299	1.5299	1.5299	1.98933e-09	8.05649e-09	chr20	+	intergenic region
chr20:14827414|14828817	1.5299	1.5299	1.5299	1.5299	35.4575	1.5299	2.12424e-09	8.53196e-09	chr20	+	exon
chr1:206039156|206053849	1.5299	1.5299	1.5299	1.5299	35.4575	1.5299	2.12424e-09	8.53196e-09	chr1	+	intergenic region
chr19:64242063|64346671	1.5299	1.5299	1.5299	1.5299	35.4575	1.5299	2.12424e-09	8.53196e-09	chr19	-	intron
chr10:40595224|40595276	1.5299	64.2559	53.4678	41.4542	26.2078	1.5299	2.14038e-09	8.57324e-09	chr10	-	exon
chr4:221407239|221519320	1.5299	30.5981	1.5299	1.5299	1.5299	28.8045	2.16951e-09	8.66617e-09	chr4	+	intergenic region
chr15:19397551|19397694	38.4014	1.5299	1.5299	1.5299	1.5299	1.5299	2.21472e-09	8.79871e-09	chr15	+	exon
chr1:220895067|221331730	38.4014	1.5299	1.5299	1.5299	1.5299	1.5299	2.21472e-09	8.79871e-09	chr1	-	intergenic region
chr1:152515045|152580738	1.5299	1.5299	38.1913	30.7068	32.3743	1.5299	2.26787e-09	8.98544e-09	chr1	+	intergenic region
chr9:26219272|26287625	30.7211	1.5299	84.0209	26.1008	21.5829	1.5299	2.32686e-09	9.19423e-09	chr9	-	intergenic region
chrM:1658|1817	38.4014	1.5299	25.9701	1.5299	1.5299	1.5299	2.38679e-09	9.38033e-09	chrM	+	exon
chr1:195309428|195499608	38.4014	1.5299	25.9701	1.5299	1.5299	1.5299	2.38679e-09	9.38033e-09	chr1	-	intergenic region
chr8:103214099|103215326	1.5299	1.5299	1.5299	35.3128	33.9159	22.7404	2.40737e-09	9.43587e-09	chr8	+	intron
chrX:105154898|105155031	1.5299	1.5299	39.719	1.5299	1.5299	1.5299	2.46003e-09	9.59085e-09	chrX	+	exon
chr15:46794529|46794658	1.5299	1.5299	39.719	1.5299	1.5299	1.5299	2.46003e-09	9.59085e-09	chr15	-	exon
chr3:129541174|129557501	1.5299	1.5299	1.5299	35.3128	1.5299	1.5299	2.61608e-09	1.01721e-08	chr3	+	exon
chr17:91381176|91478157	1.5299	1.5299	30.553	1.5299	1.5299	31.8366	2.65331e-09	1.02895e-08	chr17	-	intergenic region
chr11:70952121|71223967	1.5299	26.0083	50.4125	1.5299	1.5299	21.2244	2.94438e-09	1.13881e-08	chr11	+	intergenic region
chr1:227589118|227589228	41.4735	1.5299	1.5299	1.5299	4.6249	1.5299	2.9724e-09	1.14661e-08	chr1	-	exon
chr4:221416503|221526135	1.5299	29.0682	33.6083	1.5299	1.5299	1.5299	3.05234e-09	1.17435e-08	chr4	+	intergenic region
chr8:57564158|57590128	1.5299	194.298	142.072	182.705	112.539	113.702	3.08264e-09	1.18289e-08	chr8	-	intergenic region
chr1:63024970|63092658	24.5769	35.1878	1.5299	1.5299	1.5299	1.5299	3.09423e-09	1.18423e-08	chr1	+	intergenic region
chr4:224662762|224662856	1.5299	1.5299	1.5299	29.1715	1.5299	27.2885	4.12194e-09	1.57344e-08	chr4	+	intergenic region
chr3:168004264|168154507	1.5299	1.5299	1.5299	26.1008	1.5299	30.3206	4.16079e-09	1.58413e-08	chr3	-	intron
chr5:121477748|121564658	30.7211	29.0682	1.5299	1.5299	1.5299	1.5299	4.44425e-09	1.68766e-08	chr5	-	intergenic region
chr17:82501472|82502159	1.5299	1.5299	1.5299	1.5299	1.5299	34.8687	4.85765e-09	1.83987e-08	chr17	+	exon
chrM:1754|1903	1.5299	35.1878	1.5299	1.5299	1.5299	1.5299	4.88921e-09	1.84704e-08	chrM	+	exon
chr9:51709875|51711329	36.8653	1.5299	1.5299	1.5299	1.5299	1.5299	5.20984e-09	1.96309e-08	chr9	+	exon
chr2:230250485|230291092	1.5299	1.5299	1.5299	1.5299	33.9159	1.5299	5.44026e-09	2.03418e-08	chr2	-	intergenic region
chr19:34904066|34922708	1.5299	1.5299	1.5299	1.5299	33.9159	1.5299	5.44026e-09	2.03418e-08	chr19	-	intergenic region
chrM:7049|7134	1.5299	1.5299	1.5299	1.5299	33.9159	1.5299	5.44026e-09	2.03418e-08	chrM	+	exon
chr7:73363461|73363583	1.5299	1.5299	38.1913	1.5299	1.5299	1.5299	5.56546e-09	2.05993e-08	chr7	+	exon
chr10:3251322|3319767	1.5299	1.5299	38.1913	1.5299	1.5299	1.5299	5.56546e-09	2.05993e-08	chr10	+	intergenic region
chr1:173272295|173272363	1.5299	1.5299	38.1913	1.5299	1.5299	1.5299	5.56546e-09	2.05993e-08	chr1	+	exon
chr6:36601930|36602256	1.5299	1.5299	38.1913	1.5299	1.5299	1.5299	5.56546e-09	2.05993e-08	chr6	+	exon
chr6:28922562|28940595	1.5299	1.5299	33.6083	26.1008	1.5299	1.5299	5.6889e-09	2.1003e-08	chr6	+	intergenic region
chr20:7436340|7477318	1.5299	19.8887	39.719	1.5299	33.9159	1.5299	6.42425e-09	2.36581e-08	chr20	+	intergenic region
chr15:46794547|46794622	39.9374	1.5299	1.5299	13.8181	1.5299	1.5299	6.84676e-09	2.51506e-08	chr15	-	exon
chr14:5594650|5749013	35.3293	39.7775	18.3318	1.5299	1.5299	1.5299	7.33648e-09	2.6882e-08	chr14	-	intergenic region
chr1:225393408|225602099	1.5299	58.1363	51.9402	35.3128	1.5299	36.3847	7.86851e-09	2.87594e-08	chr1	-	intergenic region
chr1:220974673|221404544	1.5299	1.5299	36.6637	1.5299	27.7494	30.3206	9.01957e-09	3.28843e-08	chr1	-	intergenic region
chr1:22411741|22499842	32.2572	1.5299	1.5299	29.1715	1.5299	30.3206	1.05429e-08	3.83426e-08	chr1	-	intergenic region
chr8:65268627|65268710	1.5299	36.7177	1.5299	13.8181	1.5299	1.5299	1.08029e-08	3.91906e-08	chr8	-	exon
chrX:27354759|27424652	1.5299	30.5981	27.4977	1.5299	1.5299	1.5299	1.17802e-08	4.26305e-08	chrX	+	intergenic region
chr1:152466257|152466367	1.5299	1.5299	1.5299	1.5299	1.5299	33.3526	1.21221e-08	4.37591e-08	chr1	+	exon
chr17:12060827|12061686	1.5299	33.6579	1.5299	1.5299	1.5299	1.5299	1.21863e-08	4.3775e-08	chr17	-	intron
chr10:109492641|109494477	1.5299	33.6579	1.5299	1.5299	1.5299	1.5299	1.21863e-08	4.3775e-08	chr10	+	intergenic region
chr6:145364359|145366108	35.3293	1.5299	1.5299	1.5299	1.5299	1.5299	1.24158e-08	4.44899e-08	chr6	+	exon
chrX:152900346|153328505	1.5299	1.5299	22.9148	1.5299	1.5299	33.3526	1.264e-08	4.51826e-08	chrX	-	intergenic region
chr5:152013323|152013934	1.5299	1.5299	36.6637	1.5299	1.5299	1.5299	1.27433e-08	4.52201e-08	chr5	+	exon
chr5:163640640|163646376	1.5299	1.5299	36.6637	1.5299	1.5299	1.5299	1.27433e-08	4.52201e-08	chr5	+	intergenic region
chr7:133169405|133169490	1.5299	1.5299	36.6637	1.5299	1.5299	1.5299	1.27433e-08	4.52201e-08	chr7	+	exon
chr14:85860172|85860311	1.5299	29.0682	1.5299	24.5654	1.5299	1.5299	1.29064e-08	4.56881e-08	chr14	+	exon
chr12:33249530|33249763	1.5299	1.5299	29.0254	1.5299	27.7494	1.5299	1.3177e-08	4.65332e-08	chr12	-	exon
chr13:76294499|76294577	1.5299	24.4784	33.6083	1.5299	1.5299	1.5299	1.32206e-08	4.65746e-08	chr13	+	exon
chrM:1158|1319	26.1129	1.5299	39.719	1.5299	29.291	1.5299	1.34229e-08	4.71738e-08	chrM	+	exon
chr4:221412791|221524668	29.1851	1.5299	30.553	1.5299	1.5299	1.5299	1.52133e-08	5.33379e-08	chr4	+	intergenic region
chr3:171553384|171556559	1.5299	1.5299	1.5299	32.2421	1.5299	1.5299	1.719e-08	5.99803e-08	chr3	-	exon
chr8:76312576|76317878	1.5299	1.5299	1.5299	32.2421	1.5299	1.5299	1.719e-08	5.99803e-08	chr8	-	intron
chr1:152512818|152578468	1.5299	1.5299	33.6083	32.2421	23.1245	1.5299	1.85848e-08	6.46927e-08	chr1	+	intergenic region
chr1:262811356|262986929	1.5299	1.5299	1.5299	1.5299	23.1245	28.8045	1.90886e-08	6.62888e-08	chr1	+	intergenic region
chr4:221417407|221529949	30.7211	1.5299	1.5299	1.5299	32.3743	24.2565	1.91541e-08	6.63587e-08	chr4	+	intergenic region
chr14:34294950|34337351	1.5299	27.5382	1.5299	1.5299	24.6661	1.5299	2.05429e-08	7.10016e-08	chr14	-	intergenic region
chr9:15245755|15493526	30.7211	1.5299	1.5299	1.5299	23.1245	1.5299	2.20796e-08	7.61329e-08	chr9	+	intergenic region
chr3:13900092|13900145	19.9687	1.5299	1.5299	32.2421	1.5299	1.5299	2.22176e-08	7.64286e-08	chr3	+	exon
chr6:134116820|134533437	1.5299	27.5382	35.136	1.5299	27.7494	1.5299	2.22859e-08	7.64836e-08	chr6	-	intergenic region
chrM:1114|1263	53.762	38.2476	1.5299	36.8482	1.5299	16.6763	2.4509e-08	8.39162e-08	chrM	+	exon
chr2:42574415|42816956	29.1851	1.5299	29.0254	1.5299	1.5299	1.5299	2.46332e-08	8.41443e-08	chr2	+	intergenic region
chr16:22455608|22684829	58.3701	41.3074	1.5299	23.0301	1.5299	25.7725	2.73272e-08	9.3129e-08	chr16	-	intergenic region
chr9:50287105|50366365	32.2572	1.5299	1.5299	1.5299	1.5299	21.2244	2.9348e-08	9.97831e-08	chr9	+	intergenic region
chr11:19167945|19170793	1.5299	1.5299	35.136	1.5299	1.5299	1.5299	2.95351e-08	1.00187e-07	chr11	+	intron
chr1:220917040|221352055	33.7932	1.5299	1.5299	1.5299	1.5299	1.5299	2.99797e-08	1.01459e-07	chr1	+	intergenic region
chr10:29197617|29199805	1.5299	1.5299	1.5299	1.5299	1.5299	31.8366	3.06808e-08	1.03592e-07	chr10	-	exon
chr10:53499725|53578280	1.5299	32.128	1.5299	1.5299	1.5299	1.5299	3.0808e-08	1.03782e-07	chr10	+	intergenic region
chr14:85859973|85860073	32.2572	1.5299	1.5299	19.9594	1.5299	1.5299	3.62583e-08	1.21861e-07	chr14	-	exon
chr1:262816991|262992918	1.5299	1.5299	1.5299	1.5299	30.8326	1.5299	3.73378e-08	1.2463e-07	chr1	+	intergenic region
chr3:100287590|100292817	1.5299	1.5299	1.5299	1.5299	30.8326	1.5299	3.73378e-08	1.2463e-07	chr3	+	intergenic region
chr10:104837755|104912200	1.5299	1.5299	1.5299	1.5299	30.8326	1.5299	3.73378e-08	1.2463e-07	chr10	-	intergenic region
chrM:1312|1504	1.5299	1.5299	27.4977	1.5299	26.2078	1.5299	3.7978e-08	1.26478e-07	chrM	+	exon
chr12:23794706|24050730	1.5299	1.5299	1.5299	27.6361	21.5829	1.5299	4.05394e-08	1.34701e-07	chr12	+	intergenic region
chr5:174932449|175052435	1.5299	1.5299	47.3572	42.9895	23.1245	40.9328	4.16419e-08	1.38051e-07	chr5	+	intergenic region
chr4:222576280|222775841	1.5299	1.5299	1.5299	30.7068	1.5299	1.5299	4.50607e-08	1.49047e-07	chr4	-	intergenic region
chr10:53508591|53546240	1.5299	1.5299	1.5299	13.8181	32.3743	1.5299	4.52931e-08	1.49477e-07	chr10	+	intergenic region
chrM:1658|1848	1.5299	1.5299	1.5299	1.5299	27.7494	21.2244	5.14656e-08	1.69466e-07	chrM	+	exon
chr9:88783702|88801158	46.0817	44.3672	1.5299	26.1008	13.8747	1.5299	5.26387e-08	1.72939e-07	chr9	-	intergenic region
chr1:248233661|248267046	1.5299	30.5981	1.5299	27.6361	1.5299	21.2244	5.44297e-08	1.78422e-07	chr1	-	intergenic region
chr14:85860172|85860300	1.5299	1.5299	24.4424	1.5299	27.7494	1.5299	5.46553e-08	1.78761e-07	chr14	-	exon
chr8:117621543|117816772	24.5769	1.5299	1.5299	1.5299	20.0412	34.8687	6.37474e-08	2.08033e-07	chr8	+	intergenic region
chr15:41020712|41031989	1.5299	1.5299	33.6083	1.5299	1.5299	1.5299	6.92971e-08	2.24639e-07	chr15	+	intergenic region
chr13:66408930|66554932	1.5299	1.5299	33.6083	1.5299	1.5299	1.5299	6.92971e-08	2.24639e-07	chr13	-	intergenic region
chr10:3194120|3291444	1.5299	1.5299	33.6083	1.5299	1.5299	1.5299	6.92971e-08	2.24639e-07	chr10	+	intergenic region
chr11:18743316|19212767	27.649	32.128	1.5299	21.4948	1.5299	1.5299	7.27111e-08	2.35185e-07	chr11	+	intergenic region
chr14:86797795|86797995	32.2572	1.5299	1.5299	1.5299	1.5299	1.5299	7.33531e-08	2.36216e-07	chr14	+	exon
chr9:54399446|54455973	32.2572	1.5299	1.5299	1.5299	1.5299	1.5299	7.33531e-08	2.36216e-07	chr9	+	intergenic region
chr9:50293061|50373771	1.5299	1.5299	1.5299	1.5299	1.5299	30.3206	7.87625e-08	2.51421e-07	chr9	+	intergenic region
chr14:94107367|94417712	1.5299	1.5299	1.5299	1.5299	1.5299	30.3206	7.87625e-08	2.51421e-07	chr14	+	intergenic region
chr10:90528908|90545501	1.5299	1.5299	1.5299	1.5299	1.5299	30.3206	7.87625e-08	2.51421e-07	chr10	+	intergenic region
chr1:262818483|262993887	1.5299	1.5299	1.5299	1.5299	1.5299	30.3206	7.87625e-08	2.51421e-07	chr1	+	intergenic region
chr3:11869883|11871586	1.5299	30.5981	1.5299	1.5299	1.5299	1.5299	7.90012e-08	2.51634e-07	chr3	+	exon
chr3:168006113|168155851	1.5299	1.5299	22.9148	1.5299	27.7494	1.5299	8.64339e-08	2.74709e-07	chr3	-	intron
chr3:129557459|129561658	1.5299	1.5299	1.5299	1.5299	29.291	1.5299	1.00073e-07	3.14638e-07	chr3	+	exon
chr1:132538816|132552451	1.5299	1.5299	1.5299	1.5299	29.291	1.5299	1.00073e-07	3.14638e-07	chr1	-	intergenic region
chr20:29035782|29073526	1.5299	1.5299	1.5299	1.5299	29.291	1.5299	1.00073e-07	3.14638e-07	chr20	-	intergenic region
chrX:17955032|18318296	1.5299	1.5299	1.5299	1.5299	29.291	1.5299	1.00073e-07	3.14638e-07	chrX	+	intergenic region
chr10:3198101|3294561	1.5299	1.5299	1.5299	1.5299	29.291	1.5299	1.00073e-07	3.14638e-07	chr10	+	intergenic region
chr10:104849635|104922637	27.649	1.5299	25.9701	1.5299	1.5299	1.5299	1.09443e-07	3.43359e-07	chr10	-	intergenic region
chr12:23791358|24047180	1.5299	1.5299	1.5299	29.1715	1.5299	1.5299	1.19897e-07	3.75353e-07	chr12	+	intergenic region
chr5:157044007|157044105	1.5299	32.128	1.5299	12.2827	1.5299	1.5299	1.22034e-07	3.81227e-07	chr5	+	exon
chrM:1577|1660	24.5769	1.5299	1.5299	24.5654	1.5299	1.5299	1.26279e-07	3.93645e-07	chrM	+	exon
chr16:20951851|21017064	19.9687	1.5299	32.0807	1.5299	1.5299	1.5299	1.47482e-07	4.58762e-07	chr16	-	intergenic region
chr10:3247683|3317239	1.5299	1.5299	32.0807	1.5299	1.5299	1.5299	1.64598e-07	5.10918e-07	chr10	+	intergenic region
chr17:17142356|17159229	1.5299	26.0083	24.4424	1.5299	1.5299	1.5299	1.67834e-07	5.1986e-07	chr17	-	intergenic region
chr1:13560757|13561500	1.5299	18.3588	41.2466	1.5299	1.5299	12.1282	1.78254e-07	5.50966e-07	chr1	+	intergenic region
chr16:20923155|20983976	30.7211	1.5299	1.5299	1.5299	1.5299	1.5299	1.81867e-07	5.59767e-07	chr16	+	intergenic region
chr6:136557477|136558163	30.7211	1.5299	1.5299	1.5299	1.5299	1.5299	1.81867e-07	5.59767e-07	chr6	-	exon
chr5:121200414|121464632	1.5299	91.7942	106.936	72.161	36.9992	33.3526	1.90999e-07	5.86639e-07	chr5	+	intergenic region
chr5:173146663|173161279	1.5299	29.0682	1.5299	1.5299	1.5299	16.6763	1.94029e-07	5.94697e-07	chr5	-	intron
chrM:1884|2120	23.0408	29.0682	1.5299	1.5299	1.5299	3.03206	2.04501e-07	6.20687e-07	chrM	+	exon
chrX:64241673|64249947	1.5299	22.9485	1.5299	1.5299	23.1245	1.5299	2.04562e-07	6.20687e-07	chrX	-	exon
chr1:267259385|267425069	1.5299	29.0682	19.8595	27.6361	1.5299	1.5299	2.04656e-07	6.20687e-07	chr1	+	intergenic region
chr10:76054499|76076483	1.5299	1.5299	1.5299	1.5299	1.5299	28.8045	2.05078e-07	6.20687e-07	chr10	+	exon
chr1:207931616|208060033	1.5299	29.0682	1.5299	1.5299	1.5299	1.5299	2.0548e-07	6.20687e-07	chr1	-	intron
chr17:51259536|51296634	1.5299	29.0682	1.5299	1.5299	1.5299	1.5299	2.0548e-07	6.20687e-07	chr17	*	intron
chr14:23348731|23432730	1.5299	29.0682	1.5299	1.5299	1.5299	1.5299	2.0548e-07	6.20687e-07	chr14	+	intergenic region
chr7:27346563|27346682	3.07211	1.5299	6.11061	36.8482	32.3743	6.06412	2.2308e-07	6.7246e-07	chr7	-	exon
chr15:64784390|64847235	29.1851	1.5299	22.9148	1.5299	27.7494	1.5299	2.2716e-07	6.83351e-07	chr15	+	intergenic region
chrM:1511|1650	1.5299	1.5299	21.3871	1.5299	26.2078	1.5299	2.591e-07	7.77833e-07	chrM	+	exon
chrX:11776540|11803289	1.5299	1.5299	1.5299	1.5299	27.7494	1.5299	2.72299e-07	8.12452e-07	chrX	-	intron
chr7:27352797|27352924	1.5299	1.5299	1.5299	1.5299	27.7494	1.5299	2.72299e-07	8.12452e-07	chr7	-	exon
chr5:131558532|131574261	1.5299	1.5299	1.5299	1.5299	27.7494	1.5299	2.72299e-07	8.12452e-07	chr5	-	intron
chr16:83077564|83077671	1.5299	1.5299	1.5299	27.6361	1.5299	1.5299	3.23789e-07	9.60201e-07	chr16	+	exon
chr1:51735601|51768904	1.5299	1.5299	1.5299	27.6361	1.5299	1.5299	3.23789e-07	9.60201e-07	chr1	-	intergenic region
chr10:104851140|104923019	1.5299	1.5299	1.5299	27.6361	1.5299	1.5299	3.23789e-07	9.60201e-07	chr10	-	intergenic region
chr1:81879061|81879190	16.8966	1.5299	32.0807	1.5299	1.5299	1.5299	3.28528e-07	9.72284e-07	chr1	-	exon
chr15:2505825|2687633	1.5299	1.5299	1.5299	1.5299	27.7494	15.1603	3.31956e-07	9.80444e-07	chr15	-	intergenic region
chrM:1638|1742	1.5299	1.5299	22.9148	24.5654	1.5299	1.5299	3.42071e-07	1.00828e-06	chrM	+	exon
chr1:220982807|221419143	1.5299	1.5299	30.553	1.5299	1.5299	1.5299	3.95777e-07	1.15035e-06	chr1	-	intergenic region
chr8:77161107|77168740	1.5299	1.5299	30.553	1.5299	1.5299	1.5299	3.95777e-07	1.15035e-06	chr8	-	exon
chr7:38810374|38810526	1.5299	1.5299	30.553	1.5299	1.5299	1.5299	3.95777e-07	1.15035e-06	chr7	+	exon
chr20:29865774|30186734	1.5299	1.5299	30.553	1.5299	1.5299	1.5299	3.95777e-07	1.15035e-06	chr20	+	intergenic region
chr9:26230618|26295191	1.5299	1.5299	30.553	1.5299	1.5299	1.5299	3.95777e-07	1.15035e-06	chr9	-	intergenic region
chr1:13498010|13498761	1.5299	1.5299	30.553	1.5299	1.5299	1.5299	3.95777e-07	1.15035e-06	chr1	-	intergenic region
chr7:13044925|13045041	1.5299	1.5299	30.553	1.5299	1.5299	1.5299	3.95777e-07	1.15035e-06	chr7	-	exon
chr1:226954374|227019601	23.0408	1.5299	36.6637	1.5299	13.8747	1.5299	4.06201e-07	1.17831e-06	chr1	-	intergenic region
chr16:20178720|20178791	1.5299	30.5981	1.5299	9.21204	1.5299	1.5299	4.20443e-07	1.2172e-06	chr16	+	exon
chr10:104816400|104887289	29.1851	1.5299	1.5299	1.5299	1.5299	1.5299	4.56873e-07	1.32006e-06	chr10	-	intergenic region
chr6:100915839|101136637	1.5299	1.5299	1.5299	1.5299	27.7494	13.6443	4.95125e-07	1.42776e-06	chr6	+	intergenic region
chr1:231982683|231982751	15.3606	1.5299	1.5299	1.5299	27.7494	1.5299	4.96739e-07	1.42959e-06	chr1	+	exon
chr10:95993855|95993910	1.5299	1.5299	1.5299	1.5299	1.5299	27.2885	5.41491e-07	1.52976e-06	chr10	-	exon
chr10:82565401|82573768	1.5299	1.5299	1.5299	1.5299	1.5299	27.2885	5.41491e-07	1.52976e-06	chr10	+	exon
chrX:144301840|144330022	1.5299	1.5299	1.5299	1.5299	1.5299	27.2885	5.41491e-07	1.52976e-06	chrX	+	intergenic region
chr1:63023146|63090760	1.5299	27.5382	1.5299	1.5299	1.5299	1.5299	5.42009e-07	1.52976e-06	chr1	-	intergenic region
chr17:12483728|12484663	1.5299	27.5382	1.5299	1.5299	1.5299	1.5299	5.42009e-07	1.52976e-06	chr17	-	exon
chr1:270458885|270947034	1.5299	27.5382	1.5299	1.5299	1.5299	1.5299	5.42009e-07	1.52976e-06	chr1	-	intergenic region
chr14:83506986|83553821	1.5299	27.5382	1.5299	1.5299	1.5299	1.5299	5.42009e-07	1.52976e-06	chr14	+	intergenic region
chr9:117129013|117129430	1.5299	27.5382	1.5299	1.5299	1.5299	1.5299	5.42009e-07	1.52976e-06	chr9	+	exon
chr20:14942718|14943608	1.5299	27.5382	1.5299	1.5299	1.5299	1.5299	5.42009e-07	1.52976e-06	chr20	+	exon
chr15:46793953|46794580	1.5299	27.5382	1.5299	1.5299	1.5299	1.5299	5.42009e-07	1.52976e-06	chr15	-	exon
chr15:46793953|46794630	1.5299	1.5299	1.5299	29.1715	1.5299	4.54809	5.57412e-07	1.5702e-06	chr15	-	exon
chr13:90142060|90236674	27.649	1.5299	1.5299	16.8887	1.5299	1.5299	6.0289e-07	1.69505e-06	chr13	-	intergenic region
chr13:102631305|102833843	13.8245	29.0682	1.5299	1.5299	1.5299	1.5299	6.25442e-07	1.75508e-06	chr13	-	intergenic region
chr2:135651575|135651735	1.5299	30.5981	24.4424	1.5299	1.5299	16.6763	6.52181e-07	1.82661e-06	chr2	-	exon
chr14:34301506|34341246	1.5299	1.5299	1.5299	16.8887	23.1245	25.7725	7.50462e-07	2.08626e-06	chr14	-	intergenic region
chr16:4960105|4983441	1.5299	1.5299	1.5299	1.5299	26.2078	1.5299	7.52022e-07	2.08626e-06	chr16	-	intron
chr9:50282232|50362256	1.5299	1.5299	1.5299	1.5299	26.2078	1.5299	7.52022e-07	2.08626e-06	chr9	+	intergenic region
chr20:28958932|28992059	1.5299	1.5299	1.5299	1.5299	26.2078	1.5299	7.52022e-07	2.08626e-06	chr20	-	intergenic region
chr10:104851363|104924405	1.5299	1.5299	1.5299	1.5299	26.2078	1.5299	7.52022e-07	2.08626e-06	chr10	-	intergenic region
chr5:74661279|74675621	1.5299	32.128	1.5299	15.3534	6.16653	1.5299	7.93378e-07	2.19682e-06	chr5	+	intergenic region
chr10:104843299|104913519	1.5299	1.5299	1.5299	26.1008	1.5299	1.5299	8.87232e-07	2.44742e-06	chr10	-	intergenic region
chr3:158723929|158731600	1.5299	1.5299	1.5299	26.1008	1.5299	1.5299	8.87232e-07	2.44742e-06	chr3	+	intron
chr9:15265177|15538857	24.5769	1.5299	22.9148	1.5299	1.5299	1.5299	8.89252e-07	2.44837e-06	chr9	-	intergenic region
chr16:20917404|20976572	1.5299	1.5299	13.7489	1.5299	27.7494	1.5299	9.38656e-07	2.57954e-06	chr16	+	intergenic region
chr3:59401954|59402019	1.5299	1.5299	18.3318	1.5299	1.5299	25.7725	1.04825e-06	2.87531e-06	chr3	-	exon
chr1:220950502|221380306	27.649	19.8887	1.5299	21.4948	1.5299	1.5299	1.06856e-06	2.92206e-06	chr1	+	intergenic region
chr1:262799555|262975821	1.5299	1.5299	1.5299	1.5299	16.958	24.2565	1.06929e-06	2.92206e-06	chr1	+	intergenic region
chr10:82573721|82573828	6.14422	48.9569	4.58296	16.8887	4.6249	3.03206	1.16478e-06	3.17707e-06	chr10	+	exon
chr5:174933325|175052435	1.5299	27.5382	15.2765	1.5299	1.5299	1.5299	1.20681e-06	3.28559e-06	chr5	+	intergenic region
chr10:66002822|66130045	1.5299	1.5299	1.5299	19.9594	23.1245	21.2244	1.31877e-06	3.58371e-06	chr10	+	intergenic region
chr14:85860172|85860293	23.0408	39.7775	1.5299	26.1008	1.5299	28.8045	1.33539e-06	3.62216e-06	chr14	-	exon
chr1:19084631|19149884	30.7211	19.8887	1.5299	15.3534	1.5299	1.5299	1.36431e-06	3.69376e-06	chr1	+	intergenic region
chr1:175135945|175136009	62.9783	96.3839	62.6337	47.5955	24.6661	1.5299	1.43805e-06	3.88619e-06	chr1	-	exon
chr17:82978304|82980305	1.5299	1.5299	1.5299	1.5299	1.5299	25.7725	1.44944e-06	3.90255e-06	chr17	+	intron
chr9:8672685|8717421	1.5299	1.5299	1.5299	1.5299	1.5299	25.7725	1.44944e-06	3.90255e-06	chr9	+	intergenic region
chr16:20952167|21017837	16.8966	32.128	1.5299	12.2827	1.5299	1.5299	1.45263e-06	3.90396e-06	chr16	-	intergenic region
chr16:82885201|82885826	29.1851	1.5299	1.5299	10.7474	1.5299	1.5299	1.51288e-06	4.0584e-06	chr16	-	exon
chrM:1132|1263	1.5299	16.8289	1.5299	27.6361	1.5299	18.1923	1.60055e-06	4.28573e-06	chrM	+	exon
chr1:152513608|152578763	1.5299	1.5299	21.3871	1.5299	21.5829	1.5299	1.78899e-06	4.78154e-06	chr1	+	intergenic region
chr20:15242418|15346751	32.2572	1.5299	38.1913	29.1715	27.7494	1.5299	1.86306e-06	4.97042e-06	chr20	+	intergenic region
chr10:3243151|3314168	24.5769	1.5299	29.0254	1.5299	1.5299	16.6763	1.98119e-06	5.27595e-06	chr10	+	intergenic region
chr4:216149785|216149828	1.5299	18.3588	1.5299	1.5299	24.6661	19.7084	2.07616e-06	5.51881e-06	chr4	-	exon
chr14:94107367|94395720	16.8966	1.5299	27.4977	1.5299	1.5299	1.5299	2.10076e-06	5.57406e-06	chr14	+	intergenic region
chr17:51381552|51578834	1.5299	1.5299	1.5299	1.5299	24.6661	1.5299	2.10703e-06	5.58057e-06	chr17	-	intergenic region
chr1:19060720|19127130	23.0408	1.5299	1.5299	1.5299	18.4996	1.5299	2.1394e-06	5.65607e-06	chr1	-	intergenic region
chr10:104840767|104913519	1.5299	1.5299	27.4977	1.5299	1.5299	1.5299	2.37226e-06	6.23785e-06	chr10	-	intergenic region
chr16:20952821|21018224	1.5299	1.5299	27.4977	1.5299	1.5299	1.5299	2.37226e-06	6.23785e-06	chr16	-	intergenic region
chr17:73735281|73735383	1.5299	1.5299	27.4977	1.5299	1.5299	1.5299	2.37226e-06	6.23785e-06	chr17	-	exon
chr3:168007520|168157869	1.5299	18.3588	1.5299	21.4948	1.5299	1.5299	2.37819e-06	6.2422e-06	chr3	-	intron
chrM:502|560	1.5299	1.5299	19.8595	1.5299	1.5299	22.7404	2.41191e-06	6.31938e-06	chrM	+	exon
chr3:73234383|73234443	18.4327	1.5299	25.9701	1.5299	1.5299	1.5299	2.43969e-06	6.38072e-06	chr3	+	exon
chr8:117500632|117500835	1.5299	1.5299	1.5299	24.5654	1.5299	1.5299	2.46564e-06	6.40278e-06	chr8	+	exon
chr7:70482143|70484361	1.5299	1.5299	1.5299	24.5654	1.5299	1.5299	2.46564e-06	6.40278e-06	chr7	+	exon
chr3:168019440|168169271	1.5299	1.5299	1.5299	24.5654	1.5299	1.5299	2.46564e-06	6.40278e-06	chr3	-	intron
chr20:6973036|7011240	1.5299	1.5299	1.5299	24.5654	1.5299	1.5299	2.46564e-06	6.40278e-06	chr20	-	intergenic region
chr5:146087287|146547320	1.5299	19.8887	1.5299	19.9594	1.5299	1.5299	2.53469e-06	6.57042e-06	chr5	+	intergenic region
chr2:147318688|147338248	1.5299	22.9485	38.1913	26.1008	29.291	1.5299	2.68045e-06	6.93597e-06	chr2	-	intron
chr5:64013886|64019640	1.5299	68.8456	103.88	56.8076	60.1237	62.1572	2.9277e-06	7.56235e-06	chr5	+	exon
chr1:63025153|63093374	26.1129	1.5299	1.5299	1.5299	1.5299	1.5299	2.99625e-06	7.69469e-06	chr1	+	intergenic region
chr10:104849332|104920226	26.1129	1.5299	1.5299	1.5299	1.5299	1.5299	2.99625e-06	7.69469e-06	chr10	-	intergenic region
chr20:33855657|33866514	26.1129	1.5299	1.5299	1.5299	1.5299	1.5299	2.99625e-06	7.69469e-06	chr20	-	intergenic region
chr4:34031461|34034941	1.5299	1.5299	19.8595	1.5299	21.5829	1.5299	2.99998e-06	7.69469e-06	chr4	-	exon
chr1:234284939|234650512	1.5299	22.9485	1.5299	9.21204	1.5299	24.2565	3.13116e-06	8.01709e-06	chr1	+	intergenic region
chr20:6390282|6581842	1.5299	1.5299	24.4424	7.6767	24.6661	1.5299	3.18362e-06	8.13717e-06	chr20	-	intergenic region
chr9:37671932|37672014	1.5299	1.5299	13.7489	1.5299	1.5299	25.7725	3.44146e-06	8.78083e-06	chr9	-	exon
chrM:1492|1660	1.5299	1.5299	1.5299	26.1008	1.5299	4.54809	3.51558e-06	8.95432e-06	chrM	+	exon
chrM:2330|2416	59.9062	74.9652	96.2421	46.0602	1.5299	81.8656	3.64773e-06	9.27474e-06	chrM	+	exon
chrM:5820|5941	1.5299	24.4784	1.5299	1.5299	1.5299	1.5299	3.92776e-06	9.85806e-06	chrM	+	exon
chr10:67266402|67277329	1.5299	24.4784	1.5299	1.5299	1.5299	1.5299	3.92776e-06	9.85806e-06	chr10	+	intron
chr14:82229340|82590140	1.5299	24.4784	1.5299	1.5299	1.5299	1.5299	3.92776e-06	9.85806e-06	chr14	-	intergenic region
chr5:82289732|82335175	1.5299	24.4784	1.5299	1.5299	1.5299	1.5299	3.92776e-06	9.85806e-06	chr5	-	intergenic region
chr1:262815852|262988279	1.5299	24.4784	1.5299	1.5299	1.5299	1.5299	3.92776e-06	9.85806e-06	chr1	+	intergenic region
chr4:224453646|224453883	1.5299	1.5299	1.5299	1.5299	1.5299	24.2565	3.93109e-06	9.85806e-06	chr4	-	exon
chr1:88059771|88069753	1.5299	1.5299	1.5299	1.5299	1.5299	24.2565	3.93109e-06	9.85806e-06	chr1	+	intron
chr4:222581938|222779627	1.5299	1.5299	1.5299	1.5299	1.5299	24.2565	3.93109e-06	9.85806e-06	chr4	-	intergenic region
chr6:108423825|108444214	6.14422	1.5299	1.5299	1.5299	26.2078	1.5299	4.1095e-06	1.02878e-05	chr6	+	intron
chr1:207131746|207415776	1.5299	1.5299	1.5299	23.0301	13.8747	1.5299	4.23949e-06	1.05951e-05	chr1	+	intergenic region
chr20:15050342|15341572	13.8245	1.5299	1.5299	23.0301	1.5299	22.7404	4.46335e-06	1.11355e-05	chr20	-	intergenic region
chrX:16076503|16178219	1.5299	22.9485	1.5299	1.5299	1.5299	15.1603	4.84837e-06	1.20755e-05	chrX	*	intergenic region
chrX:28986769|28986900	18.4327	22.9485	1.5299	1.5299	1.5299	21.2244	4.90524e-06	1.21964e-05	chrX	+	exon
chr9:15236768|15478623	1.5299	1.5299	25.9701	1.5299	13.8747	1.5299	5.03162e-06	1.24893e-05	chr9	-	intergenic region
chr20:6973036|6997207	1.5299	18.3588	22.9148	1.5299	1.5299	1.5299	5.08281e-06	1.2595e-05	chr20	-	intergenic region
chr10:109492381|109493922	26.1129	1.5299	1.5299	1.5299	1.5299	12.1282	5.27497e-06	1.30491e-05	chr10	+	intergenic region
chr20:14943564|14943608	1.5299	26.0083	1.5299	1.5299	4.6249	1.5299	5.4409e-06	1.34368e-05	chr20	+	exon
chr11:18739620|19207659	1.5299	1.5299	25.9701	1.5299	1.5299	1.5299	5.90944e-06	1.4496e-05	chr11	+	intergenic region
chr1:102981950|102982067	1.5299	1.5299	25.9701	1.5299	1.5299	1.5299	5.90944e-06	1.4496e-05	chr1	-	exon
chr15:50096551|50098177	1.5299	1.5299	25.9701	1.5299	1.5299	1.5299	5.90944e-06	1.4496e-05	chr15	+	exon
chr2:250592271|250592337	1.5299	1.5299	25.9701	1.5299	1.5299	1.5299	5.90944e-06	1.4496e-05	chr2	-	exon
chr9:15233923|15476014	1.5299	1.5299	1.5299	1.5299	23.1245	1.5299	5.98476e-06	1.46072e-05	chr9	-	intergenic region
chr10:61263421|61506823	1.5299	1.5299	1.5299	1.5299	23.1245	1.5299	5.98476e-06	1.46072e-05	chr10	+	intergenic region
chr1:152511183|152576438	1.5299	1.5299	1.5299	1.5299	23.1245	1.5299	5.98476e-06	1.46072e-05	chr1	+	intergenic region
chr12:54239971|54427444	1.5299	19.8887	1.5299	1.5299	1.5299	18.1923	6.13792e-06	1.49561e-05	chr12	-	intergenic region
chr8:80050609|80050670	19.9687	27.5382	1.5299	30.7068	24.6661	1.5299	6.4518e-06	1.56947e-05	chr8	+	exon
chr10:691427|696406	1.5299	22.9485	1.5299	13.8181	1.5299	1.5299	6.57878e-06	1.5977e-05	chr10	-	intron
chr11:40437848|40437913	1.5299	1.5299	27.4977	1.5299	1.5299	10.6122	6.70532e-06	1.62573e-05	chr11	+	exon
chr4:6878766|6884569	1.5299	1.5299	1.5299	23.0301	1.5299	1.5299	6.94402e-06	1.67804e-05	chr4	+	intron
chr15:46793925|46794574	1.5299	1.5299	1.5299	23.0301	1.5299	1.5299	6.94402e-06	1.67804e-05	chr15	-	exon
chr1:89613306|89619252	19.9687	1.5299	1.5299	1.5299	18.4996	1.5299	7.10728e-06	1.71466e-05	chr1	+	intergenic region
chrX:27353983|27423925	1.5299	21.4186	1.5299	1.5299	15.4163	1.5299	7.36275e-06	1.77337e-05	chrX	+	intergenic region
chr16:29670530|29828433	27.649	1.5299	7.63826	1.5299	1.5299	1.5299	7.62727e-06	1.83406e-05	chr16	-	intergenic region
chr1:181572590|182032106	1.5299	9.17942	1.5299	24.5654	1.5299	1.5299	7.66872e-06	1.841e-05	chr1	-	intergenic region
chrM:1652|1758	24.5769	1.5299	1.5299	1.5299	1.5299	1.5299	7.81456e-06	1.86181e-05	chrM	+	exon
chr10:82578865|82579005	24.5769	1.5299	1.5299	1.5299	1.5299	1.5299	7.81456e-06	1.86181e-05	chr10	+	exon
chr10:31051331|31051396	24.5769	1.5299	1.5299	1.5299	1.5299	1.5299	7.81456e-06	1.86181e-05	chr10	+	exon
chr14:46825869|46827728	24.5769	1.5299	1.5299	1.5299	1.5299	1.5299	7.81456e-06	1.86181e-05	chr14	-	intron
chr6:21407403|21652023	1.5299	1.5299	1.5299	1.5299	16.958	19.7084	7.8191e-06	1.86181e-05	chr6	-	intergenic region
chr10:255304|330448	27.649	1.5299	18.3318	24.5654	1.5299	34.8687	8.09598e-06	1.9246e-05	chr10	-	intron
chr5:95060123|95104945	1.5299	1.5299	22.9148	1.5299	1.5299	16.6763	8.52123e-06	2.02241e-05	chr5	+	intron
chr4:224453852|224454088	1.5299	12.2392	1.5299	23.0301	1.5299	1.5299	8.62514e-06	2.04375e-05	chr4	-	exon
chrX:137540086|137805976	1.5299	1.5299	16.8042	21.4948	1.5299	1.5299	8.97747e-06	2.1238e-05	chrX	-	intergenic region
chr3:42857438|42868993	1.5299	1.5299	12.2212	15.3534	26.2078	1.5299	1.07314e-05	2.50882e-05	chr3	-	intergenic region
chr3:13148682|13150036	19.9687	1.5299	32.0807	1.5299	15.4163	33.3526	1.07422e-05	2.50882e-05	chr3	-	intergenic region
chr9:50279558|50361278	1.5299	22.9485	1.5299	1.5299	1.5299	1.5299	1.07763e-05	2.50882e-05	chr9	+	intergenic region
chrX:16121265|16222974	1.5299	1.5299	1.5299	1.5299	1.5299	22.7404	1.07938e-05	2.50882e-05	chrX	-	intergenic region
chr7:74831769|74835369	1.5299	1.5299	1.5299	1.5299	1.5299	22.7404	1.07938e-05	2.50882e-05	chr7	+	intron
chr10:104807875|104882392	1.5299	1.5299	1.5299	1.5299	1.5299	22.7404	1.07938e-05	2.50882e-05	chr10	-	intergenic region
chrM:4422|4509	1.5299	1.5299	1.5299	1.5299	1.5299	22.7404	1.07938e-05	2.50882e-05	chrM	+	exon
chr15:64802179|64863250	1.5299	1.5299	1.5299	1.5299	1.5299	22.7404	1.07938e-05	2.50882e-05	chr15	+	intergenic region
chrM:1127|1319	1.5299	1.5299	1.5299	1.5299	1.5299	22.7404	1.07938e-05	2.50882e-05	chrM	+	exon
chr1:210280406|210309098	1.5299	1.5299	1.5299	1.5299	1.5299	22.7404	1.07938e-05	2.50882e-05	chr1	+	intergenic region
chr17:51370146|51561491	1.5299	1.5299	1.5299	1.5299	1.5299	22.7404	1.07938e-05	2.50882e-05	chr17	-	intergenic region
chr2:268768811|268772272	1.5299	16.8289	1.5299	1.5299	1.5299	19.7084	1.10545e-05	2.56534e-05	chr2	-	intron
chr20:15007828|15338469	1.5299	22.9485	18.3318	18.4241	1.5299	1.5299	1.10788e-05	2.56691e-05	chr20	-	intergenic region
chr16:74103478|74114060	1.5299	13.7691	1.5299	13.8181	1.5299	25.7725	1.14596e-05	2.65094e-05	chr16	-	intron
chr5:146091792|146551063	1.5299	9.17942	1.5299	1.5299	1.5299	24.2565	1.15045e-05	2.65713e-05	chr5	+	intergenic region
chr8:23300744|23334992	24.5769	1.5299	1.5299	1.5299	15.4163	16.6763	1.37146e-05	3.16258e-05	chr8	-	intergenic region
chr12:9342588|9619204	1.5299	24.4784	1.5299	1.5299	1.5299	7.58014	1.40295e-05	3.2301e-05	chr12	+	intergenic region
chr6:100915821|101136637	26.1129	24.4784	36.6637	18.4241	1.5299	1.5299	1.44405e-05	3.3195e-05	chr6	+	intergenic region
chr1:232147568|232147690	1.5299	22.9485	1.5299	16.8887	16.958	31.8366	1.48449e-05	3.40446e-05	chr1	+	intron
chr2:227850707|228006682	1.5299	1.5299	24.4424	1.5299	1.5299	1.5299	1.48799e-05	3.40446e-05	chr2	+	intergenic region
chr4:64156059|64156175	1.5299	1.5299	24.4424	1.5299	1.5299	1.5299	1.48799e-05	3.40446e-05	chr4	-	exon
chr4:221399135|221511700	1.5299	21.4186	1.5299	1.5299	1.5299	13.6443	1.62056e-05	3.70197e-05	chr4	+	intergenic region
chr1:206034083|206042601	1.5299	1.5299	1.5299	1.5299	21.5829	1.5299	1.72139e-05	3.88975e-05	chr1	+	intergenic region
chr9:15245752|15498181	1.5299	1.5299	1.5299	1.5299	21.5829	1.5299	1.72139e-05	3.88975e-05	chr9	+	intergenic region
chr11:68886398|68886491	1.5299	1.5299	1.5299	1.5299	21.5829	1.5299	1.72139e-05	3.88975e-05	chr11	-	intron
chr9:7598595|7664769	1.5299	1.5299	1.5299	1.5299	21.5829	1.5299	1.72139e-05	3.88975e-05	chr9	-	intergenic region
chr5:82277105|82321885	1.5299	1.5299	1.5299	1.5299	21.5829	1.5299	1.72139e-05	3.88975e-05	chr5	-	intergenic region
chr20:14822608|14824614	1.5299	1.5299	1.5299	1.5299	21.5829	1.5299	1.72139e-05	3.88975e-05	chr20	+	exon
chr10:53483007|53508681	1.5299	1.5299	1.5299	1.5299	21.5829	1.5299	1.72139e-05	3.88975e-05	chr10	+	intergenic region
chr8:126196820|126201554	1.5299	1.5299	6.11061	19.9594	26.2078	4.54809	1.78375e-05	4.02446e-05	chr8	+	intergenic region
chr2:253065102|253294705	18.4327	1.5299	1.5299	1.5299	1.5299	18.1923	1.82285e-05	4.10633e-05	chr2	-	intergenic region
chr10:66350083|66354486	30.7211	21.4186	1.5299	26.1008	1.5299	16.6763	1.85588e-05	4.17431e-05	chr10	-	intron
chr6:100915890|101136706	19.9687	16.8289	1.5299	1.5299	1.5299	1.5299	1.87087e-05	4.20156e-05	chr6	-	intergenic region
chr15:46794547|46794658	1.5299	9.17942	25.9701	1.5299	1.5299	1.5299	1.8823e-05	4.22074e-05	chr15	-	exon
chr5:146103200|146563463	19.9687	13.7691	1.5299	21.4948	1.5299	1.5299	1.92053e-05	4.29988e-05	chr5	+	intergenic region
chr1:267242087|267409392	1.5299	1.5299	1.5299	21.4948	1.5299	1.5299	1.97965e-05	4.37859e-05	chr1	+	intergenic region
chr11:76768645|76773228	1.5299	1.5299	1.5299	21.4948	1.5299	1.5299	1.97965e-05	4.37859e-05	chr11	+	intron
chrX:66132718|66132780	1.5299	1.5299	1.5299	21.4948	1.5299	1.5299	1.97965e-05	4.37859e-05	chrX	+	exon
chr19:57512981|57513158	1.5299	1.5299	1.5299	21.4948	1.5299	1.5299	1.97965e-05	4.37859e-05	chr19	+	exon
chr20:29043111|29080415	1.5299	1.5299	1.5299	21.4948	1.5299	1.5299	1.97965e-05	4.37859e-05	chr20	-	intergenic region
chr4:182174956|182353198	1.5299	1.5299	1.5299	21.4948	1.5299	1.5299	1.97965e-05	4.37859e-05	chr4	+	intergenic region
chr13:72627487|72627577	1.5299	1.5299	1.5299	21.4948	1.5299	1.5299	1.97965e-05	4.37859e-05	chr13	+	exon
chr16:82872766|82873442	1.5299	1.5299	1.5299	21.4948	1.5299	1.5299	1.97965e-05	4.37859e-05	chr16	-	exon
chr12:23788390|24043904	1.5299	1.5299	19.8595	1.5299	16.958	1.5299	2.05475e-05	4.51729e-05	chr12	+	intergenic region
chr5:82279097|82322996	23.0408	1.5299	1.5299	1.5299	1.5299	1.5299	2.0609e-05	4.51729e-05	chr5	-	intergenic region
chr8:95627214|95696630	23.0408	1.5299	1.5299	1.5299	1.5299	1.5299	2.0609e-05	4.51729e-05	chr8	-	intergenic region
chr14:35384906|35389045	23.0408	1.5299	1.5299	1.5299	1.5299	1.5299	2.0609e-05	4.51729e-05	chr14	-	intron
chr20:14826282|14827021	23.0408	1.5299	1.5299	1.5299	1.5299	1.5299	2.0609e-05	4.51729e-05	chr20	+	exon
chr1:262821206|262995417	23.0408	1.5299	1.5299	1.5299	1.5299	1.5299	2.0609e-05	4.51729e-05	chr1	+	intergenic region
chr2:229995082|230005795	1.5299	6.11961	12.2212	15.3534	29.291	42.4488	2.40913e-05	5.27267e-05	chr2	-	intron
chr6:21412216|21658401	1.5299	13.7691	1.5299	19.9594	1.5299	1.5299	2.45481e-05	5.36463e-05	chr6	-	intergenic region
chr17:51399619|51595767	1.5299	1.5299	1.5299	1.5299	21.5829	10.6122	2.46082e-05	5.36974e-05	chr17	-	intergenic region
chr1:234294635|234665929	1.5299	22.9485	1.5299	1.5299	1.5299	9.09617	2.55218e-05	5.56079e-05	chr1	+	intergenic region
chr13:118258530|118550351	1.5299	19.8887	1.5299	1.5299	13.8747	1.5299	2.58466e-05	5.62317e-05	chr13	+	intergenic region
chr3:13625936|13632684	1.5299	1.5299	1.5299	13.8181	1.5299	19.7084	2.69617e-05	5.85705e-05	chr3	+	intron
chr12:43021283|43064965	1.5299	1.5299	1.5299	18.4241	1.5299	15.1603	2.8366e-05	6.15298e-05	chr12	+	intergenic region
chr2:234588228|234590458	1.5299	16.8289	1.5299	1.5299	16.958	1.5299	2.88911e-05	6.25759e-05	chr2	-	intron
chr5:138958187|138960403	1.5299	1.5299	22.9148	21.4948	24.6661	25.7725	2.93459e-05	6.3467e-05	chr5	-	intron
chr14:85860172|85860302	1.5299	21.4186	1.5299	1.5299	1.5299	1.5299	2.98994e-05	6.40543e-05	chr14	+	exon
chr1:220892463|221329170	1.5299	21.4186	1.5299	1.5299	1.5299	1.5299	2.98994e-05	6.40543e-05	chr1	-	intergenic region
chr7:27351750|27352865	1.5299	1.5299	1.5299	1.5299	1.5299	21.2244	2.9968e-05	6.40543e-05	chr7	-	exon
chr1:220991783|221421718	1.5299	1.5299	1.5299	1.5299	1.5299	21.2244	2.9968e-05	6.40543e-05	chr1	-	intergenic region
chr2:237174319|237179807	1.5299	1.5299	1.5299	1.5299	1.5299	21.2244	2.9968e-05	6.40543e-05	chr2	-	intergenic region
chr17:51897225|51897332	1.5299	1.5299	1.5299	1.5299	1.5299	21.2244	2.9968e-05	6.40543e-05	chr17	+	exon
chr20:14825030|14825805	1.5299	1.5299	1.5299	1.5299	1.5299	21.2244	2.9968e-05	6.40543e-05	chr20	+	exon
chr10:85568251|85568323	1.5299	1.5299	1.5299	1.5299	1.5299	21.2244	2.9968e-05	6.40543e-05	chr10	+	exon
chr13:90159920|90250193	1.5299	18.3588	1.5299	15.3534	1.5299	1.5299	3.08635e-05	6.58722e-05	chr13	-	intergenic region
chr1:8368429|8371790	27.649	1.5299	32.0807	1.5299	13.8747	19.7084	3.50342e-05	7.46647e-05	chr1	-	intron
chrX:19883712|20119134	21.5048	1.5299	1.5299	1.5299	12.3331	1.5299	3.65691e-05	7.78226e-05	chrX	-	intergenic region
chrM:8948|9084	1.5299	1.5299	22.9148	1.5299	1.5299	1.5299	3.7837e-05	8.01706e-05	chrM	+	exon
chrM:1652|1761	1.5299	1.5299	22.9148	1.5299	1.5299	1.5299	3.7837e-05	8.01706e-05	chrM	+	exon
chrX:16089047|16190764	1.5299	1.5299	22.9148	1.5299	1.5299	1.5299	3.7837e-05	8.01706e-05	chrX	-	intergenic region
chr1:268353650|268354111	1.5299	9.17942	24.4424	1.5299	1.5299	1.5299	3.94139e-05	8.33909e-05	chr1	-	exon
chr8:114961349|114968142	1.5299	1.5299	19.8595	15.3534	1.5299	1.5299	4.06173e-05	8.58128e-05	chr8	+	intron
chr4:187654283|187654411	62.9783	48.9569	67.2167	30.7068	35.4575	1.5299	4.13662e-05	8.7269e-05	chr4	-	exon
chr1:262808705|262984317	1.5299	1.5299	1.5299	15.3534	16.958	1.5299	4.17833e-05	8.80218e-05	chr1	+	intergenic region
chr17:38280224|38459086	23.0408	1.5299	1.5299	9.21204	1.5299	1.5299	4.19397e-05	8.82243e-05	chr17	+	intergenic region
chr5:29826414|29842350	1.5299	1.5299	22.9148	1.5299	10.7914	1.5299	4.75926e-05	9.99718e-05	chr5	+	intergenic region
chr1:152515532|152580964	1.5299	1.5299	1.5299	1.5299	20.0412	1.5299	5.00564e-05	0.0001041	chr1	+	intergenic region
chr17:78066961|78076986	1.5299	1.5299	1.5299	1.5299	20.0412	1.5299	5.00564e-05	0.0001041	chr17	+	intergenic region
chr1:268337473|268338417	1.5299	1.5299	1.5299	1.5299	20.0412	1.5299	5.00564e-05	0.0001041	chr1	-	exon
chr20:5293452|5328512	1.5299	1.5299	1.5299	1.5299	20.0412	1.5299	5.00564e-05	0.0001041	chr20	+	intron
chr5:141249214|141459540	1.5299	1.5299	1.5299	1.5299	20.0412	1.5299	5.00564e-05	0.0001041	chr5	+	intergenic region
chr6:142947004|142953347	1.5299	1.5299	1.5299	1.5299	20.0412	1.5299	5.00564e-05	0.0001041	chr6	+	intergenic region
chr10:49010447|49011840	1.5299	1.5299	1.5299	1.5299	20.0412	1.5299	5.00564e-05	0.0001041	chr10	-	intergenic region
chr6:118054497|118078090	1.5299	15.299	19.8595	1.5299	1.5299	1.5299	5.16821e-05	0.000107329	chr6	-	intergenic region
chrM:1158|1263	1.5299	4.58971	1.5299	9.21204	1.5299	24.2565	5.17833e-05	0.000107386	chrM	+	exon
chr1:227308904|227395938	21.5048	1.5299	1.5299	1.5299	1.5299	1.5299	5.48892e-05	0.000113185	chr1	-	intergenic region
chr10:49322470|49340191	21.5048	1.5299	1.5299	1.5299	1.5299	1.5299	5.48892e-05	0.000113185	chr10	+	exon
chr2:113583819|113584131	21.5048	1.5299	1.5299	1.5299	1.5299	1.5299	5.48892e-05	0.000113185	chr2	+	exon
chr16:9054315|9054379	21.5048	1.5299	1.5299	1.5299	1.5299	1.5299	5.48892e-05	0.000113185	chr16	-	exon
chr10:12968071|12968130	1.5299	1.5299	1.5299	19.9594	1.5299	1.5299	5.70357e-05	0.000117115	chr10	+	exon
chrX:16107812|16209652	1.5299	1.5299	1.5299	19.9594	1.5299	1.5299	5.70357e-05	0.000117115	chrX	-	intergenic region
chr1:181665708|181678790	1.5299	1.5299	1.5299	19.9594	1.5299	1.5299	5.70357e-05	0.000117115	chr1	+	intron
chr7:70699316|70699951	1.5299	21.4186	1.5299	1.5299	1.5299	9.09617	5.75123e-05	0.000117928	chr7	-	exon
chr7:72983945|73209853	1.5299	1.5299	12.2212	24.5654	1.5299	7.58014	5.85707e-05	0.000119931	chr7	+	intergenic region
chr20:5258427|5270025	21.5048	1.5299	1.5299	10.7474	1.5299	1.5299	6.10483e-05	0.000124829	chr20	-	intergenic region
chr6:133452178|133452345	1.5299	1.5299	9.16591	21.4948	1.5299	1.5299	6.13885e-05	0.000125349	chr6	-	exon
chr1:63004985|63072608	1.5299	3.05981	1.5299	10.7474	21.5829	1.5299	6.22146e-05	0.000126859	chr1	+	intergenic region
chr15:46797047|46797124	64.5143	53.5466	59.5784	39.9188	1.5299	51.545	6.31286e-05	0.000128543	chr15	-	exon
chr10:61238363|61413955	16.8966	13.7691	22.9148	30.7068	1.5299	1.5299	6.62632e-05	0.000134738	chr10	+	intergenic region
chrM:1884|2004	1.5299	19.8887	1.5299	21.4948	21.5829	19.7084	6.68841e-05	0.000135812	chrM	+	exon
chrM:1306|1587	23.0408	1.5299	1.5299	23.0301	20.0412	19.7084	6.72763e-05	0.000136419	chrM	+	exon
chrM:69|206	1.5299	22.9485	9.16591	1.5299	1.5299	15.1603	6.80745e-05	0.000137755	chrM	*	intergenic region
chrM:185|318	1.5299	13.7691	16.8042	1.5299	1.5299	21.2244	6.81236e-05	0.000137755	chrM	+	exon
chr2:270348892|270348980	12.2884	1.5299	21.3871	24.5654	1.5299	25.7725	7.13633e-05	0.000144107	chr2	+	exon
chrM:1158|1299	32.2572	1.5299	13.7489	1.5299	13.8747	6.06412	7.52775e-05	0.000151801	chrM	+	exon
chr4:16431727|16926212	12.2884	1.5299	1.5299	1.5299	1.5299	19.7084	7.54386e-05	0.000151916	chr4	-	intergenic region
chr13:102675105|102848422	1.5299	1.5299	22.9148	10.7474	15.4163	1.5299	8.08859e-05	0.000162662	chr13	+	intergenic region
chr13:95151097|95186957	1.5299	19.8887	1.5299	1.5299	1.5299	1.5299	8.37501e-05	0.000167271	chr13	-	intergenic region
chrM:1656|1817	1.5299	19.8887	1.5299	1.5299	1.5299	1.5299	8.37501e-05	0.000167271	chrM	+	exon
chr20:4767393|4780124	1.5299	19.8887	1.5299	1.5299	1.5299	1.5299	8.37501e-05	0.000167271	chr20	-	exon
chr20:5291802|5340709	1.5299	19.8887	1.5299	1.5299	1.5299	1.5299	8.37501e-05	0.000167271	chr20	+	intron
chr6:142985018|142989196	1.5299	19.8887	1.5299	1.5299	1.5299	1.5299	8.37501e-05	0.000167271	chr6	+	intergenic region
chr11:88954680|89319750	1.5299	1.5299	1.5299	1.5299	1.5299	19.7084	8.39882e-05	0.000167518	chr11	-	intergenic region
chr20:12376576|12791680	1.5299	19.8887	18.3318	1.5299	12.3331	1.5299	8.46556e-05	0.000168619	chr20	+	intergenic region
chr1:270432039|270917659	1.5299	24.4784	9.16591	1.5299	1.5299	10.6122	9.12163e-05	0.00018144	chr1	+	intergenic region
chr9:93388801|93526630	16.8966	1.5299	1.5299	15.3534	1.5299	1.5299	9.22869e-05	0.00018332	chr9	+	intron
chr4:612107|861706	1.5299	1.5299	18.3318	1.5299	1.5299	15.1603	9.26603e-05	0.000183812	chr4	+	intergenic region
chr18:35162793|35294494	1.5299	13.7691	1.5299	3.07068	1.5299	19.7084	9.59322e-05	0.000190044	chr18	+	intron
chr1:207131419|207410873	1.5299	1.5299	21.3871	1.5299	1.5299	1.5299	9.70304e-05	0.000191184	chr1	+	intergenic region
chr1:220967654|221403139	1.5299	1.5299	21.3871	1.5299	1.5299	1.5299	9.70304e-05	0.000191184	chr1	-	intergenic region
chr1:92098846|92213885	1.5299	1.5299	21.3871	1.5299	1.5299	1.5299	9.70304e-05	0.000191184	chr1	-	intergenic region
chr1:76613328|76742246	1.5299	1.5299	21.3871	1.5299	1.5299	1.5299	9.70304e-05	0.000191184	chr1	+	intergenic region
chr10:67168375|67590563	18.4327	1.5299	1.5299	18.4241	9.24979	1.5299	0.000104258	0.000205149	chr10	-	intergenic region
chrM:1656|1844	1.5299	21.4186	1.5299	23.0301	7.70816	7.58014	0.00010542	0.000207155	chrM	+	exon
chr20:7436521|7477560	1.5299	15.299	1.5299	1.5299	15.4163	1.5299	0.000106147	0.000208305	chr20	+	intergenic region
chr3:13848863|13851411	19.9687	1.5299	18.3318	13.8181	1.5299	1.5299	0.000106451	0.000208621	chr3	+	intron
chr3:42859461|42863687	1.5299	29.0682	1.5299	12.2827	13.8747	13.6443	0.000108411	0.000212178	chr3	-	intergenic region
chr9:11298087|11366606	15.3606	1.5299	1.5299	1.5299	1.5299	16.6763	0.000110833	0.000216627	chr9	+	intergenic region
chr11:69740883|69830727	1.5299	1.5299	13.7489	10.7474	21.5829	1.5299	0.000111991	0.000218599	chr11	-	intergenic region
chr3:14263771|14264248	3.07211	1.5299	1.5299	1.5299	20.0412	1.5299	0.000113881	0.000221991	chr3	-	exon
chrM:498|644	1.5299	19.8887	18.3318	1.5299	13.8747	27.2885	0.000125322	0.000243969	chrM	*	exon
chr5:27330442|27340270	1.5299	12.2392	18.3318	18.4241	1.5299	1.5299	0.000125791	0.000244555	chr5	-	intergenic region
chr5:98922681|99146811	23.0408	1.5299	13.7489	12.2827	1.5299	1.5299	0.000131492	0.0002553	chr5	-	intergenic region
chr5:155773732|155778737	1.5299	1.5299	10.6936	1.5299	20.0412	15.1603	0.000132563	0.000257039	chr5	-	intron
chr14:82243648|82593353	19.9687	22.9485	1.5299	1.5299	18.4996	19.7084	0.000144063	0.000278968	chr14	-	intergenic region
chr17:51338327|51534316	1.5299	1.5299	1.5299	1.5299	18.4996	1.5299	0.000146819	0.000282385	chr17	-	intergenic region
chr10:104806395|104881073	1.5299	1.5299	1.5299	1.5299	18.4996	1.5299	0.000146819	0.000282385	chr10	-	intergenic region
chr9:99866002|99866106	19.9687	1.5299	1.5299	1.5299	1.5299	1.5299	0.000147373	0.000282385	chr9	-	exon
chr4:22216776|22315908	19.9687	1.5299	1.5299	1.5299	1.5299	1.5299	0.000147373	0.000282385	chr4	-	intergenic region
chrX:16078824|16178648	19.9687	1.5299	1.5299	1.5299	1.5299	1.5299	0.000147373	0.000282385	chrX	+	intergenic region
chr1:89108896|89109612	19.9687	1.5299	1.5299	1.5299	1.5299	1.5299	0.000147373	0.000282385	chr1	-	intergenic region
chr7:71030582|71030704	19.9687	1.5299	1.5299	1.5299	1.5299	1.5299	0.000147373	0.000282385	chr7	-	exon
chr12:23799553|24128581	19.9687	1.5299	1.5299	1.5299	1.5299	1.5299	0.000147373	0.000282385	chr12	+	intergenic region
chr8:70501177|70506110	36.8653	50.4868	51.9402	1.5299	26.2078	48.5129	0.000148871	0.000284881	chr8	+	intron
chr2:237177569|237183793	21.5048	1.5299	1.5299	6.14136	1.5299	1.5299	0.000150412	0.000287454	chr2	-	intergenic region
chr9:43029960|43145436	21.5048	19.8887	22.9148	1.5299	1.5299	24.2565	0.000151612	0.000289368	chr9	-	intergenic region
chr19:54093214|54122949	15.3606	18.3588	1.5299	13.8181	1.5299	1.5299	0.000153565	0.000292715	chr19	+	intergenic region
chr5:155774380|155779080	10.7524	21.4186	1.5299	1.5299	12.3331	1.5299	0.000154231	0.000293601	chr5	-	intron
chr12:31817582|31822150	1.5299	1.5299	16.8042	15.3534	1.5299	16.6763	0.000154738	0.000294183	chr12	-	intron
chr2:106563344|106633295	1.5299	1.5299	18.3318	1.5299	1.5299	13.6443	0.000165029	0.000310938	chr2	+	intergenic region
chr5:146055482|146510974	1.5299	1.5299	1.5299	18.4241	1.5299	1.5299	0.000165678	0.000310938	chr5	+	intergenic region
chr2:266752077|267151398	1.5299	1.5299	1.5299	18.4241	1.5299	1.5299	0.000165678	0.000310938	chr2	-	intergenic region
chr20:15048357|15054330	1.5299	1.5299	1.5299	18.4241	1.5299	1.5299	0.000165678	0.000310938	chr20	-	intron
chr1:287160987|287185503	1.5299	1.5299	1.5299	18.4241	1.5299	1.5299	0.000165678	0.000310938	chr1	+	intergenic region
chr20:21075346|21081476	1.5299	1.5299	1.5299	18.4241	1.5299	1.5299	0.000165678	0.000310938	chr20	+	exon
chr16:20920760|20982764	1.5299	1.5299	1.5299	18.4241	1.5299	1.5299	0.000165678	0.000310938	chr16	+	intergenic region
chr6:85502613|85507164	1.5299	1.5299	1.5299	18.4241	1.5299	1.5299	0.000165678	0.000310938	chr6	-	intron
chrM:7072|7152	1.5299	1.5299	1.5299	18.4241	1.5299	1.5299	0.000165678	0.000310938	chrM	+	exon
chr4:146861182|146945827	1.5299	1.5299	1.5299	18.4241	1.5299	1.5299	0.000165678	0.000310938	chr4	-	intergenic region
chrX:152823428|153251184	1.5299	13.7691	18.3318	1.5299	1.5299	1.5299	0.000169206	0.000317153	chrX	-	intergenic region
chr1:189069389|189073278	16.8966	1.5299	1.5299	13.8181	1.5299	1.5299	0.000172677	0.000322903	chr1	-	intron
chr15:46793947|46794658	1.5299	19.8887	1.5299	1.5299	3.08326	1.5299	0.000172936	0.000322903	chr15	-	exon
chr4:31419861|31419914	1.5299	19.8887	1.5299	1.5299	3.08326	1.5299	0.000172936	0.000322903	chr4	+	exon
chr18:72661066|72854749	18.4327	24.4784	1.5299	18.4241	1.5299	16.6763	0.000182701	0.000340701	chr18	+	intergenic region
chr12:9358144|9632659	1.5299	1.5299	13.7489	16.8887	1.5299	1.5299	0.000202598	0.000377323	chr12	+	intergenic region
chr17:51351797|51548182	1.5299	19.8887	1.5299	6.14136	1.5299	1.5299	0.000204262	0.000379939	chr17	-	intergenic region
chr6:39922125|39924486	1.5299	1.5299	21.3871	7.6767	1.5299	1.5299	0.000208215	0.000386798	chr6	+	intergenic region
chrX:73115594|73588998	16.8966	1.5299	1.5299	1.5299	1.5299	13.6443	0.000210254	0.000390091	chrX	-	intergenic region
chr10:109349347|109349440	50.6898	33.6579	51.9402	26.1008	1.5299	43.9648	0.000227691	0.000421906	chr10	-	exon
chr14:85860172|85860309	24.5769	1.5299	22.9148	1.5299	13.8747	19.7084	0.00022814	0.000422204	chr14	+	exon
chr20:6776585|6969303	1.5299	18.3588	1.5299	1.5299	1.5299	1.5299	0.000236257	0.000431548	chr20	-	intergenic region
chr10:82568898|82568951	1.5299	18.3588	1.5299	1.5299	1.5299	1.5299	0.000236257	0.000431548	chr10	+	exon
chr16:4963328|5044336	1.5299	18.3588	1.5299	1.5299	1.5299	1.5299	0.000236257	0.000431548	chr16	-	intron
chrX:16090942|16192178	1.5299	18.3588	1.5299	1.5299	1.5299	1.5299	0.000236257	0.000431548	chrX	+	intergenic region
chr7:124519050|124519172	1.5299	18.3588	1.5299	1.5299	1.5299	1.5299	0.000236257	0.000431548	chr7	-	exon
chr1:13497926|13498995	1.5299	18.3588	1.5299	1.5299	1.5299	1.5299	0.000236257	0.000431548	chr1	-	intergenic region
chr8:121703721|121720378	1.5299	1.5299	1.5299	1.5299	1.5299	18.1923	0.000237027	0.000431548	chr8	-	intergenic region
chr16:73395407|73586191	1.5299	1.5299	1.5299	1.5299	1.5299	18.1923	0.000237027	0.000431548	chr16	-	intergenic region
chr4:224453852|224453908	1.5299	1.5299	1.5299	1.5299	1.5299	18.1923	0.000237027	0.000431548	chr4	-	exon
chr6:133452154|133452345	1.5299	1.5299	1.5299	1.5299	1.5299	18.1923	0.000237027	0.000431548	chr6	*	exon
chrM:1671|1903	1.5299	1.5299	1.5299	1.5299	1.5299	18.1923	0.000237027	0.000431548	chrM	+	exon
chr14:107058921|107059035	1.5299	1.5299	1.5299	1.5299	1.5299	18.1923	0.000237027	0.000431548	chr14	-	exon
chr10:82578145|82578285	1.5299	1.5299	1.5299	1.5299	1.5299	18.1923	0.000237027	0.000431548	chr10	+	exon
chr12:23780402|24034258	13.8245	1.5299	18.3318	1.5299	1.5299	1.5299	0.000239387	0.000435304	chr12	-	intergenic region
chr11:85141064|85146245	1.5299	16.8289	1.5299	1.5299	1.5299	12.1282	0.000239841	0.000435587	chr11	+	intron
chrM:5867|6021	1.5299	1.5299	21.3871	12.2827	1.5299	12.1282	0.000246153	0.000446495	chrM	+	exon
chr15:46793925|46794597	1.5299	1.5299	19.8595	1.5299	1.5299	1.5299	0.000250472	0.000450419	chr15	-	exon
chr8:47326815|47327170	1.5299	1.5299	19.8595	1.5299	1.5299	1.5299	0.000250472	0.000450419	chr8	+	exon
chrM:1114|1343	1.5299	1.5299	19.8595	1.5299	1.5299	1.5299	0.000250472	0.000450419	chrM	+	exon
chr7:12712858|12790578	1.5299	1.5299	19.8595	1.5299	1.5299	1.5299	0.000250472	0.000450419	chr7	-	intron
chr7:49673692|49889321	1.5299	1.5299	19.8595	1.5299	1.5299	1.5299	0.000250472	0.000450419	chr7	+	intergenic region
chr9:94196544|94201957	1.5299	1.5299	19.8595	1.5299	1.5299	1.5299	0.000250472	0.000450419	chr9	+	exon
chr10:82565680|82566781	1.5299	1.5299	19.8595	1.5299	1.5299	1.5299	0.000250472	0.000450419	chr10	+	exon
chrM:1158|1270	38.4014	22.9485	1.5299	30.7068	9.24979	27.2885	0.000267147	0.000479815	chrM	+	exon
chr6:142947004|142956918	1.5299	1.5299	9.16591	1.5299	16.958	16.6763	0.000270306	0.000484893	chr6	+	intergenic region
chr2:63944347|63948358	50.6898	41.3074	45.8296	30.7068	40.0824	1.5299	0.000290846	0.000521099	chr2	-	intergenic region
chr4:141920009|141920117	16.8966	1.5299	1.5299	1.5299	12.3331	1.5299	0.000295424	0.000528653	chr4	+	exon
chr16:19515813|19517035	1.5299	10.7093	9.16591	1.5299	18.4996	24.2565	0.000300583	0.000537227	chr16	-	intron
chrM:1114|6795	19.9687	1.5299	1.5299	1.5299	1.5299	3.03206	0.000303411	0.000541621	chrM	-	intergenic region
chr10:103730138|103730209	12.2884	18.3588	1.5299	1.5299	4.6249	21.2244	0.000307117	0.000547566	chr10	-	exon
chr5:82286711|82331089	1.5299	1.5299	16.8042	1.5299	1.5299	13.6443	0.000308557	0.000549464	chr5	+	intergenic region
chr3:13850500|13853698	18.4327	10.7093	1.5299	1.5299	1.5299	1.5299	0.00031226	0.000555383	chr3	+	intron
chr16:20116079|20132859	19.9687	1.5299	21.3871	19.9594	1.5299	7.58014	0.000363766	0.000646204	chr16	-	intergenic region
chr3:168034821|168176278	1.5299	15.299	1.5299	1.5299	12.3331	1.5299	0.000388565	0.00068942	chr3	-	intron
chr9:51712145|51712198	18.4327	1.5299	1.5299	1.5299	1.5299	1.5299	0.000397892	0.000701711	chr9	+	exon
chr9:15234216|15476227	18.4327	1.5299	1.5299	1.5299	1.5299	1.5299	0.000397892	0.000701711	chr9	-	intergenic region
chr10:3211440|3309396	18.4327	1.5299	1.5299	1.5299	1.5299	1.5299	0.000397892	0.000701711	chr10	+	intergenic region
chr15:46793925|46793980	18.4327	1.5299	1.5299	1.5299	1.5299	1.5299	0.000397892	0.000701711	chr15	-	exon
chr1:226904424|226980071	18.4327	1.5299	1.5299	1.5299	1.5299	1.5299	0.000397892	0.000701711	chr1	-	intergenic region
chr18:73887160|73961716	1.5299	21.4186	1.5299	13.8181	4.6249	13.6443	0.000411945	0.000725618	chr18	+	intergenic region
chr4:56410050|56410141	1.5299	18.3588	13.7489	1.5299	1.5299	12.1282	0.000429299	0.000755276	chr4	+	exon
chr8:113792212|113792256	1.5299	1.5299	1.5299	1.5299	16.958	1.5299	0.000432921	0.000755287	chr8	-	exon
chr1:214301312|214308708	1.5299	1.5299	1.5299	1.5299	16.958	1.5299	0.000432921	0.000755287	chr1	+	intron
chr9:15266234|15539207	1.5299	1.5299	1.5299	1.5299	16.958	1.5299	0.000432921	0.000755287	chr9	-	intergenic region
chrM:1748|1871	1.5299	1.5299	1.5299	1.5299	16.958	1.5299	0.000432921	0.000755287	chrM	+	exon
chr10:94659800|94660065	1.5299	1.5299	1.5299	1.5299	16.958	1.5299	0.000432921	0.000755287	chr10	-	intergenic region
chr20:31660550|31661448	1.5299	1.5299	1.5299	1.5299	16.958	1.5299	0.000432921	0.000755287	chr20	+	exon
chr3:168014122|168164048	1.5299	1.5299	1.5299	1.5299	16.958	1.5299	0.000432921	0.000755287	chr3	-	intron
chrM:1744|1868	1.5299	1.5299	12.2212	6.14136	4.6249	24.2565	0.000441459	0.000769264	chrM	+	exon
chr8:65268627|65268706	1.5299	1.5299	19.8595	7.6767	1.5299	1.5299	0.000448545	0.000780682	chr8	-	exon
chr10:106986497|106986597	1.5299	19.8887	22.9148	16.8887	1.5299	13.6443	0.000449752	0.000781852	chr10	-	exon
chrM:559|644	1.5299	12.2392	21.3871	1.5299	1.5299	6.06412	0.000451955	0.000784749	chrM	+	exon
chr1:262792600|262966786	1.5299	1.5299	1.5299	16.8887	1.5299	1.5299	0.000483606	0.000831802	chr1	+	intergenic region
chr2:268766226|268772272	1.5299	1.5299	1.5299	16.8887	1.5299	1.5299	0.000483606	0.000831802	chr2	-	intron
chr8:106252147|106655742	1.5299	1.5299	1.5299	16.8887	1.5299	1.5299	0.000483606	0.000831802	chr8	+	intergenic region
chr10:82573268|82573375	1.5299	1.5299	1.5299	16.8887	1.5299	1.5299	0.000483606	0.000831802	chr10	+	exon
chr8:44809285|45185235	1.5299	1.5299	1.5299	16.8887	1.5299	1.5299	0.000483606	0.000831802	chr8	-	intergenic region
chr19:326266|429045	1.5299	1.5299	1.5299	16.8887	1.5299	1.5299	0.000483606	0.000831802	chr19	+	intron
chrX:114826169|114826291	1.5299	1.5299	1.5299	16.8887	1.5299	1.5299	0.000483606	0.000831802	chrX	+	exon
chr10:9660047|10104157	1.5299	1.5299	1.5299	16.8887	1.5299	1.5299	0.000483606	0.000831802	chr10	+	intergenic region
chrM:516|644	1.5299	1.5299	13.7489	16.8887	23.1245	12.1282	0.000489517	0.00084098	chrM	+	exon
chr6:100915858|101136706	1.5299	7.64951	19.8595	1.5299	1.5299	1.5299	0.000499965	0.000857921	chr6	-	intergenic region
chrX:16089855|16191499	7.68028	18.3588	1.5299	1.5299	1.5299	1.5299	0.000508639	0.000871783	chrX	+	intergenic region
chr1:244187979|244188035	18.4327	13.7691	1.5299	1.5299	9.24979	1.5299	0.000515547	0.000882587	chr1	-	exon
chr13:94157344|94157459	12.2884	3.05981	19.8595	1.5299	1.5299	1.5299	0.000555246	0.000949439	chr13	+	exon
chr10:35566903|35566947	1.5299	13.7691	19.8595	1.5299	1.5299	7.58014	0.00055699	0.000951308	chr10	-	exon
chr6:136068612|136098663	7.68028	18.3588	30.553	10.7474	1.5299	3.03206	0.00058154	0.000992079	chr6	+	exon
chr19:54053102|54084431	16.8966	36.7177	1.5299	33.7775	26.2078	19.7084	0.000608673	0.00103716	chr19	+	intergenic region
chr14:7395036|7692075	9.21633	1.5299	1.5299	16.8887	1.5299	1.5299	0.000620449	0.00105599	chr14	-	intergenic region
chr3:11866946|11867344	1.5299	16.8289	1.5299	1.5299	1.5299	9.09617	0.000645304	0.00109589	chr3	+	exon
chr1:210359332|210397902	1.5299	1.5299	18.3318	1.5299	1.5299	1.5299	0.00064914	0.00109589	chr1	+	intergenic region
chr10:49345919|49346008	1.5299	1.5299	18.3318	1.5299	1.5299	1.5299	0.00064914	0.00109589	chr10	+	exon
chr5:143770590|143770795	1.5299	1.5299	18.3318	1.5299	1.5299	1.5299	0.00064914	0.00109589	chr5	+	exon
chr17:51370828|51569077	1.5299	1.5299	18.3318	1.5299	1.5299	1.5299	0.00064914	0.00109589	chr17	-	intergenic region
chr5:173134262|173136266	1.5299	1.5299	18.3318	1.5299	1.5299	1.5299	0.00064914	0.00109589	chr5	-	exon
chr20:14942718|14943278	1.5299	1.5299	18.3318	1.5299	1.5299	1.5299	0.00064914	0.00109589	chr20	+	exon
chr3:16699301|16701771	1.5299	7.64951	1.5299	1.5299	16.958	1.5299	0.000657209	0.00110823	chr3	-	exon
chr9:15266755|15540474	1.5299	16.8289	1.5299	1.5299	1.5299	1.5299	0.000668927	0.00111525	chr9	-	intergenic region
chr1:226913588|226978889	1.5299	16.8289	1.5299	1.5299	1.5299	1.5299	0.000668927	0.00111525	chr1	-	intergenic region
chr1:232059091|232059157	1.5299	16.8289	1.5299	1.5299	1.5299	1.5299	0.000668927	0.00111525	chr1	+	exon
chr1:76616795|76743646	1.5299	1.5299	1.5299	1.5299	1.5299	16.6763	0.000671283	0.00111525	chr1	+	intergenic region
chr5:151986749|151987811	1.5299	1.5299	1.5299	1.5299	1.5299	16.6763	0.000671283	0.00111525	chr5	+	exon
chr1:181572590|182032867	1.5299	1.5299	1.5299	1.5299	1.5299	16.6763	0.000671283	0.00111525	chr1	-	intergenic region
chr20:14482131|14483945	1.5299	1.5299	1.5299	1.5299	1.5299	16.6763	0.000671283	0.00111525	chr20	+	exon
chrM:2158|2272	1.5299	1.5299	1.5299	1.5299	1.5299	16.6763	0.000671283	0.00111525	chrM	+	exon
chr1:273556443|273556668	1.5299	1.5299	1.5299	1.5299	1.5299	16.6763	0.000671283	0.00111525	chr1	-	exon
chr8:21855090|21855143	1.5299	1.5299	1.5299	1.5299	1.5299	16.6763	0.000671283	0.00111525	chr8	-	exon
chr15:52147130|52273518	1.5299	1.5299	1.5299	1.5299	1.5299	16.6763	0.000671283	0.00111525	chr15	+	intergenic region
chrM:15073|15131	1.5299	1.5299	1.5299	1.5299	1.5299	16.6763	0.000671283	0.00111525	chrM	+	exon
chr1:220952514|221388568	1.5299	1.5299	1.5299	1.5299	1.5299	16.6763	0.000671283	0.00111525	chr1	-	intergenic region
chr4:224654781|224655128	18.4327	6.11961	1.5299	1.5299	1.5299	1.5299	0.00087683	0.00145508	chr4	+	exon
chr12:40408|109362	26.1129	1.5299	10.6936	12.2827	10.7914	1.5299	0.000897704	0.00148803	chr12	-	intergenic region
chr19:49829188|49834375	12.2884	1.5299	1.5299	1.5299	16.958	9.09617	0.000913841	0.00151306	chr19	+	intron
chr14:5852388|5925717	39.9374	9.17942	19.8595	18.4241	1.5299	25.7725	0.000928453	0.00153552	chr14	+	intergenic region
chr7:52314739|52322423	1.5299	3.05981	3.0553	3.07068	21.5829	6.06412	0.0010318	0.00170451	chr7	-	exon
chr7:133237606|133237675	16.8966	1.5299	1.5299	1.5299	1.5299	1.5299	0.00107647	0.00176237	chr7	+	exon
chr9:15268529|15542273	16.8966	1.5299	1.5299	1.5299	1.5299	1.5299	0.00107647	0.00176237	chr9	-	intergenic region
chr1:222176757|222176867	16.8966	1.5299	1.5299	1.5299	1.5299	1.5299	0.00107647	0.00176237	chr1	-	exon
chr14:82224303|82585500	16.8966	1.5299	1.5299	1.5299	1.5299	1.5299	0.00107647	0.00176237	chr14	-	intergenic region
chr9:7598595|7838768	16.8966	1.5299	1.5299	1.5299	1.5299	1.5299	0.00107647	0.00176237	chr9	-	intergenic region
chr16:54003259|54355068	16.8966	1.5299	1.5299	1.5299	1.5299	1.5299	0.00107647	0.00176237	chr16	+	intergenic region
chr5:33030252|33033813	16.8966	1.5299	1.5299	1.5299	1.5299	1.5299	0.00107647	0.00176237	chr5	-	exon
chr13:96355705|96366977	16.8966	1.5299	1.5299	1.5299	1.5299	1.5299	0.00107647	0.00176237	chr13	-	intergenic region
chr14:14428270|14444671	9.21633	19.8887	1.5299	10.7474	16.958	1.5299	0.00113341	0.00185353	chr14	-	intron
chr9:51714010|51714304	12.2884	16.8289	24.4424	9.21204	1.5299	1.5299	0.00114093	0.00186373	chr9	+	exon
chr14:78048212|78206664	10.7524	1.5299	19.8595	9.21204	20.0412	1.5299	0.00123102	0.00200866	chr14	+	intergenic region
chr5:162781357|162785429	1.5299	1.5299	1.5299	1.5299	15.4163	1.5299	0.00127732	0.00206575	chr5	-	exon
chrM:1783|1903	1.5299	1.5299	1.5299	1.5299	15.4163	1.5299	0.00127732	0.00206575	chrM	+	exon
chrX:16128591|16229930	1.5299	1.5299	1.5299	1.5299	15.4163	1.5299	0.00127732	0.00206575	chrX	+	intron
chr14:46827631|46827748	1.5299	1.5299	1.5299	1.5299	15.4163	1.5299	0.00127732	0.00206575	chr14	+	exon
chr2:215695276|215695985	1.5299	1.5299	1.5299	1.5299	15.4163	1.5299	0.00127732	0.00206575	chr2	-	exon
chr1:76623892|76752100	1.5299	1.5299	1.5299	1.5299	15.4163	1.5299	0.00127732	0.00206575	chr1	+	intergenic region
chr1:262827277|263003478	1.5299	1.5299	1.5299	1.5299	15.4163	1.5299	0.00127732	0.00206575	chr1	+	intergenic region
chr6:142955938|142956918	1.5299	1.5299	1.5299	1.5299	15.4163	1.5299	0.00127732	0.00206575	chr6	+	intergenic region
chr9:51713934|51714339	1.5299	1.5299	16.8042	9.21204	1.5299	1.5299	0.00133392	0.00215491	chr9	+	exon
chr17:51897222|51897332	1.5299	1.5299	1.5299	15.3534	1.5299	1.5299	0.0014118	0.00226073	chr17	+	exon
chr9:54402373|54457661	1.5299	1.5299	1.5299	15.3534	1.5299	1.5299	0.0014118	0.00226073	chr9	+	intergenic region
chr8:5195682|5365163	1.5299	1.5299	1.5299	15.3534	1.5299	1.5299	0.0014118	0.00226073	chr8	-	intergenic region
chr1:262784630|262953399	1.5299	1.5299	1.5299	15.3534	1.5299	1.5299	0.0014118	0.00226073	chr1	+	intergenic region
chr14:46699763|46766129	1.5299	1.5299	1.5299	15.3534	1.5299	1.5299	0.0014118	0.00226073	chr14	+	intergenic region
chrM:67|206	1.5299	1.5299	1.5299	15.3534	1.5299	1.5299	0.0014118	0.00226073	chrM	-	intergenic region
chr1:63028884|63094200	1.5299	1.5299	1.5299	15.3534	1.5299	1.5299	0.0014118	0.00226073	chr1	+	intergenic region
chr8:23102894|23103421	1.5299	1.5299	1.5299	15.3534	1.5299	1.5299	0.0014118	0.00226073	chr8	-	exon
chr20:29024047|29061689	1.5299	15.299	1.5299	1.5299	1.5299	9.09617	0.00141757	0.00226749	chr20	*	intergenic region
chr9:15264375|15537424	29.1851	19.8887	35.136	1.5299	27.7494	39.4167	0.00148708	0.00237608	chr9	-	intergenic region
chr5:160482539|160516459	1.5299	15.299	13.7489	1.5299	1.5299	10.6122	0.00153063	0.002443	chr5	-	intergenic region
chr5:132921488|133121670	1.5299	15.299	1.5299	10.7474	1.5299	10.6122	0.00154838	0.00246863	chr5	+	intergenic region
chr1:123746491|123814345	10.7524	1.5299	13.7489	6.14136	21.5829	1.5299	0.00159232	0.00253591	chr1	-	intergenic region
chrX:16094800|16194873	1.5299	1.5299	1.5299	15.3534	1.5299	7.58014	0.00166442	0.00264785	chrX	+	intergenic region
chr1:81439622|81441155	1.5299	1.5299	16.8042	1.5299	1.5299	1.5299	0.00168296	0.00266016	chr1	-	exon
chr10:9817600|10124918	1.5299	1.5299	16.8042	1.5299	1.5299	1.5299	0.00168296	0.00266016	chr10	+	intergenic region
chr3:73234394|73278517	1.5299	1.5299	16.8042	1.5299	1.5299	1.5299	0.00168296	0.00266016	chr3	+	exon
chr15:46740195|46740302	1.5299	1.5299	16.8042	1.5299	1.5299	1.5299	0.00168296	0.00266016	chr15	+	exon
chr15:46740188|46740251	1.5299	1.5299	16.8042	1.5299	1.5299	1.5299	0.00168296	0.00266016	chr15	+	exon
chr1:234292803|234660700	12.2884	15.299	1.5299	1.5299	1.5299	10.6122	0.00168307	0.00266016	chr1	+	intergenic region
chrM:1751|1868	16.8966	1.5299	1.5299	6.14136	1.5299	1.5299	0.00185816	0.00293372	chrM	+	exon
chrX:16096506|16198058	1.5299	15.299	1.5299	1.5299	1.5299	1.5299	0.00189182	0.00296246	chrX	+	intergenic region
chr10:61250051|61488514	1.5299	15.299	1.5299	1.5299	1.5299	1.5299	0.00189182	0.00296246	chr10	-	intergenic region
chr4:34006566|34015669	1.5299	15.299	1.5299	1.5299	1.5299	1.5299	0.00189182	0.00296246	chr4	-	exon
chrX:152912995|153340519	1.5299	15.299	1.5299	1.5299	1.5299	1.5299	0.00189182	0.00296246	chrX	-	intergenic region
chr10:108761866|108775940	1.5299	15.299	1.5299	1.5299	1.5299	1.5299	0.00189182	0.00296246	chr10	+	intron
chr10:82571884|82572263	1.5299	15.299	1.5299	1.5299	1.5299	1.5299	0.00189182	0.00296246	chr10	+	exon
chr6:142984092|142990030	1.5299	1.5299	1.5299	1.5299	1.5299	15.1603	0.00189865	0.00296246	chr6	*	intergenic region
chr20:14826282|14826344	1.5299	1.5299	1.5299	1.5299	1.5299	15.1603	0.00189865	0.00296246	chr20	+	exon
chr14:34273804|34318779	1.5299	1.5299	1.5299	1.5299	1.5299	15.1603	0.00189865	0.00296246	chr14	+	intergenic region
chr5:146083245|146540698	1.5299	1.5299	1.5299	1.5299	1.5299	15.1603	0.00189865	0.00296246	chr5	*	intergenic region
chr4:146869737|146954360	1.5299	1.5299	1.5299	1.5299	1.5299	15.1603	0.00189865	0.00296246	chr4	-	intergenic region
chr13:90492941|90497574	1.5299	12.2392	10.6936	1.5299	1.5299	15.1603	0.00197813	0.00308318	chr13	+	intron
chr12:23799057|24124209	4.60817	1.5299	19.8595	4.60602	1.5299	1.5299	0.00206078	0.00320858	chr12	+	intergenic region
chr14:106259897|106321004	1.5299	19.8887	24.4424	21.4948	35.4575	27.2885	0.00210966	0.0032812	chr14	+	intergenic region
chr20:6853062|7008872	1.5299	1.5299	16.8042	1.5299	1.5299	7.58014	0.0022331	0.00346949	chr20	-	intergenic region
chr2:79666880|79677219	16.8966	33.6579	15.2765	10.7474	1.5299	7.58014	0.00233039	0.0036168	chr2	+	intergenic region
chr9:73697821|73703859	18.4327	18.3588	30.553	36.8482	1.5299	24.2565	0.00236944	0.00367351	chr9	-	intergenic region
chr2:106131511|106145696	9.21633	1.5299	9.16591	1.5299	16.958	1.5299	0.00238637	0.00369584	chr2	-	intergenic region
chrM:1754|1844	16.8966	1.5299	6.11061	1.5299	1.5299	1.5299	0.00260496	0.00403011	chrM	+	exon
chr4:16431181|16924380	1.5299	1.5299	1.5299	15.3534	1.5299	4.54809	0.00268731	0.00415312	chr4	-	intergenic region
chr5:29967604|30429225	1.5299	7.64951	18.3318	1.5299	1.5299	9.09617	0.00270788	0.00418049	chr5	+	intergenic region
chr2:223459714|223459816	18.4327	33.6579	35.136	16.8887	1.5299	18.1923	0.00277051	0.00427267	chr2	-	exon
chrX:38723459|38723616	23.0408	10.7093	7.63826	1.5299	1.5299	7.58014	0.00280786	0.0043257	chrX	-	intron
chrX:56280413|56283238	15.3606	1.5299	1.5299	1.5299	1.5299	1.5299	0.00290397	0.00443636	chrX	+	intron
chr8:126197417|126201554	15.3606	1.5299	1.5299	1.5299	1.5299	1.5299	0.00290397	0.00443636	chr8	+	intergenic region
chrM:1492|1602	15.3606	1.5299	1.5299	1.5299	1.5299	1.5299	0.00290397	0.00443636	chrM	-	exon
chr2:223459705|223459801	15.3606	1.5299	1.5299	1.5299	1.5299	1.5299	0.00290397	0.00443636	chr2	-	exon
chr9:50252942|50328953	15.3606	1.5299	1.5299	1.5299	1.5299	1.5299	0.00290397	0.00443636	chr9	+	intergenic region
chrX:11779230|11806052	15.3606	1.5299	1.5299	1.5299	1.5299	1.5299	0.00290397	0.00443636	chrX	+	intron
chr14:82227231|82589191	15.3606	1.5299	1.5299	1.5299	1.5299	1.5299	0.00290397	0.00443636	chr14	-	intergenic region
chrX:152905934|153340208	15.3606	1.5299	1.5299	1.5299	1.5299	1.5299	0.00290397	0.00443636	chrX	-	intergenic region
chrX:152930470|153362234	1.5299	12.2392	15.2765	18.4241	10.7914	1.5299	0.00290818	0.00443816	chrX	-	intergenic region
chrM:1732|1848	19.9687	1.5299	1.5299	10.7474	12.3331	7.58014	0.00308052	0.00469627	chrM	+	exon
chr4:164054435|164056078	16.8966	1.5299	1.5299	1.5299	3.08326	7.58014	0.00325294	0.00495396	chr4	-	exon
chr19:39208517|39495671	1.5299	4.58971	16.8042	1.5299	1.5299	1.5299	0.00347281	0.0052833	chr19	+	intergenic region
chr10:109493270|109494711	1.5299	15.299	9.16591	1.5299	1.5299	10.6122	0.00348137	0.00529082	chr10	+	intergenic region
chr12:21043145|21170756	7.68028	16.8289	1.5299	1.5299	15.4163	7.58014	0.00359367	0.00545581	chr12	-	intergenic region
chrM:652|1347	12.2884	15.299	7.63826	1.5299	1.5299	1.5299	0.00360744	0.00546807	chrM	*	intergenic region
chr10:53488652|53552473	1.5299	15.299	3.0553	1.5299	1.5299	1.5299	0.00360923	0.00546807	chr10	*	intergenic region
chr20:14945858|14945920	19.9687	1.5299	6.11061	12.2827	7.70816	1.5299	0.00397188	0.00601127	chr20	+	exon
chr8:73749356|73756569	4.60817	15.299	1.5299	1.5299	1.5299	1.5299	0.00398045	0.00601802	chr8	-	intergenic region
chr3:27072777|27141887	21.5048	9.17942	12.2212	1.5299	3.08326	19.7084	0.00419973	0.00634299	chr3	-	exon
chr6:144153205|144153356	1.5299	15.299	7.63826	15.3534	4.6249	1.5299	0.00421938	0.00636609	chr6	+	exon
chr8:121714505|121730535	1.5299	1.5299	15.2765	1.5299	1.5299	1.5299	0.00434284	0.00644593	chr8	-	intergenic region
chr4:184974015|184975386	1.5299	1.5299	15.2765	1.5299	1.5299	1.5299	0.00434284	0.00644593	chr4	-	exon
chr1:71023020|71073188	1.5299	1.5299	15.2765	1.5299	1.5299	1.5299	0.00434284	0.00644593	chr1	+	intergenic region
chr6:100915731|100915889	1.5299	1.5299	15.2765	1.5299	1.5299	1.5299	0.00434284	0.00644593	chr6	-	intergenic region
chr15:52152446|52279189	1.5299	1.5299	15.2765	1.5299	1.5299	1.5299	0.00434284	0.00644593	chr15	+	intergenic region
chr18:60694720|60694829	1.5299	1.5299	15.2765	1.5299	1.5299	1.5299	0.00434284	0.00644593	chr18	+	exon
chr1:267243821|267412146	1.5299	1.5299	15.2765	1.5299	1.5299	1.5299	0.00434284	0.00644593	chr1	+	intergenic region
chr4:221417999|221530751	1.5299	1.5299	15.2765	1.5299	1.5299	1.5299	0.00434284	0.00644593	chr4	+	intergenic region
chr5:146125451|146570526	1.5299	1.5299	15.2765	1.5299	1.5299	1.5299	0.00434284	0.00644593	chr5	+	intergenic region
chr1:201972433|202020673	1.5299	1.5299	15.2765	1.5299	1.5299	1.5299	0.00434284	0.00644593	chr1	*	intergenic region
chr20:29022100|29061388	1.5299	1.5299	15.2765	1.5299	1.5299	1.5299	0.00434284	0.00644593	chr20	-	intergenic region
chr5:132906649|133105553	1.5299	1.5299	15.2765	1.5299	1.5299	1.5299	0.00434284	0.00644593	chr5	+	intergenic region
chr10:3209255|3304604	1.5299	1.5299	15.2765	1.5299	1.5299	1.5299	0.00434284	0.00644593	chr10	+	intergenic region
chr6:74411612|74411713	1.5299	1.5299	15.2765	1.5299	1.5299	1.5299	0.00434284	0.00644593	chr6	+	exon
chr5:146086152|146545313	1.5299	1.5299	15.2765	1.5299	1.5299	1.5299	0.00434284	0.00644593	chr5	+	intergenic region
chr7:72987331|73223002	1.5299	1.5299	15.2765	1.5299	1.5299	1.5299	0.00434284	0.00644593	chr7	+	intergenic region
chr15:60529709|60599932	6.14422	1.5299	7.63826	1.5299	1.5299	16.6763	0.0049443	0.0073312	chr15	-	intron
chr10:12969913|12970005	4.60817	16.8289	1.5299	12.2827	1.5299	7.58014	0.00504641	0.00747502	chr10	+	exon
chrM:1839|1944	18.4327	1.5299	10.6936	1.5299	9.24979	15.1603	0.00506667	0.00749744	chrM	+	exon
chr2:207457706|207458553	4.60817	6.11961	10.6936	1.5299	18.4996	1.5299	0.00508763	0.00752085	chr2	+	exon
chr10:38494693|38501933	6.14422	4.58971	1.5299	3.07068	6.16653	21.2244	0.00516029	0.00762056	chr10	+	exon
chrM:1638|1851	15.3606	1.5299	1.5299	7.6767	1.5299	9.09617	0.00540872	0.00797937	chrM	+	exon
chr7:20404014|20405302	1.5299	12.2392	9.16591	15.3534	1.5299	3.03206	0.00542398	0.00799381	chr7	-	intergenic region
chr3:124157631|124157759	1.5299	4.58971	1.5299	1.5299	15.4163	6.06412	0.00550021	0.00809799	chr3	-	exon
chr9:1773833|1813766	1.5299	13.7691	15.2765	27.6361	13.8747	24.2565	0.00553097	0.00813509	chr9	-	intron
chr3:61162969|61182055	26.1129	21.4186	30.553	27.6361	24.6661	1.5299	0.00572682	0.00841468	chr3	-	exon
chr1:85348213|85348338	1.5299	27.5382	21.3871	21.4948	21.5829	12.1282	0.00575518	0.00844786	chr1	-	exon
chr9:15219734|15372911	1.5299	3.05981	4.58296	1.5299	15.4163	1.5299	0.00579849	0.0085029	chr9	+	intergenic region
chr18:36305329|36310398	6.14422	15.299	10.6936	1.5299	1.5299	1.5299	0.00590481	0.00865013	chr18	+	exon
chr16:83055169|83056299	1.5299	24.4784	25.9701	18.4241	26.2078	15.1603	0.00613037	0.00897158	chr16	+	exon
chrM:1884|1990	15.3606	1.5299	18.3318	6.14136	1.5299	7.58014	0.00618733	0.00904587	chrM	+	exon
chr19:33381393|33389371	10.7524	15.299	7.63826	1.5299	23.1245	4.54809	0.00619533	0.00904852	chr19	*	exon
chr11:38048100|38086743	3.07211	4.58971	1.5299	1.5299	3.08326	16.6763	0.00646495	0.00943289	chr11	-	intergenic region
chrM:5840|5946	15.3606	19.8887	1.5299	12.2827	3.08326	12.1282	0.00674226	0.0098277	chrM	+	exon
chr12:27439785|27448901	23.0408	30.5981	24.4424	23.0301	21.5829	1.5299	0.0070718	0.0102978	chr12	+	intron
chr18:4325066|4325131	15.3606	1.5299	3.0553	1.5299	7.70816	12.1282	0.00733276	0.0106672	chr18	+	exon
chr19:33155567|33191468	4.60817	4.58971	7.63826	1.5299	21.5829	10.6122	0.00801407	0.0116361	chr19	-	exon
chr4:211942711|211942798	13.8245	13.7691	15.2765	1.5299	1.5299	13.6443	0.00801476	0.0116361	chr4	+	exon
chr4:22184034|22288297	10.7524	15.299	13.7489	1.5299	13.8747	1.5299	0.00808553	0.0117272	chr4	-	intergenic region
chr6:142924059|142935444	6.14422	6.11961	3.0553	6.14136	26.2078	9.09617	0.0081851	0.0118599	chr6	+	intergenic region
chr5:161546620|161552182	27.649	16.8289	19.8595	24.5654	1.5299	10.6122	0.00826211	0.0119596	chr5	+	intron
chr4:241466686|241496715	19.9687	4.58971	3.0553	3.07068	1.5299	6.06412	0.00851179	0.0123088	chr4	+	exon
chr2:175822278|176150779	9.21633	12.2392	16.8042	13.8181	1.5299	1.5299	0.00878835	0.0126962	chr2	-	intergenic region
chr9:95867312|95916413	10.7524	18.3588	7.63826	1.5299	7.70816	1.5299	0.00945297	0.0136429	chr9	+	intergenic region
chrM:1652|1844	24.5769	1.5299	18.3318	13.8181	16.958	6.06412	0.00955724	0.0137798	chrM	+	exon
chr1:42207591|42207662	12.2884	15.299	15.2765	7.6767	1.5299	1.5299	0.00977842	0.0140848	chr1	+	exon
chr1:123741548|123812621	10.7524	1.5299	12.2212	15.3534	12.3331	1.5299	0.0100293	0.0144319	chr1	-	intergenic region
chr15:46740246|46740352	15.3606	4.58971	15.2765	1.5299	1.5299	6.06412	0.0101234	0.014553	chr15	+	exon
chr4:8073698|8155812	3.07211	3.05981	1.5299	1.5299	15.4163	4.54809	0.0103097	0.0148063	chr4	+	exon
chr2:271334805|271338420	32.2572	10.7093	19.8595	6.14136	6.16653	4.54809	0.0104089	0.014934	chr2	+	exon
chr1:271514410|271514501	18.4327	22.9485	1.5299	16.8887	20.0412	22.7404	0.010454	0.0149841	chr1	+	exon
chr2:175780317|176054330	15.3606	1.5299	6.11061	7.6767	1.5299	1.5299	0.0106014	0.0151805	chr2	-	intergenic region
chr1:192277124|192278258	12.2884	6.11961	6.11061	1.5299	1.5299	16.6763	0.0108089	0.0154625	chr1	+	exon
chr18:31140146|31142190	12.2884	6.11961	1.5299	1.5299	15.4163	6.06412	0.0108415	0.0154939	chr18	+	exon
chrM:1356|1558	1.5299	3.05981	1.5299	4.60602	15.4163	4.54809	0.0118266	0.0168853	chrM	+	exon
chr2:194317875|194332727	10.7524	1.5299	1.5299	7.6767	10.7914	15.1603	0.0120412	0.0171749	chr2	-	intron
chr1:123180519|123338527	3.07211	9.17942	3.0553	1.5299	12.3331	15.1603	0.0121861	0.0173646	chr1	-	intergenic region
chr13:40711715|40722349	12.2884	1.5299	22.9148	18.4241	6.16653	7.58014	0.0124252	0.0176881	chr13	-	exon
chr19:33243382|33311958	10.7524	6.11961	1.5299	15.3534	6.16653	1.5299	0.0147174	0.0209308	chr19	+	intergenic region
chr5:171145662|171187239	7.68028	1.5299	13.7489	1.5299	7.70816	15.1603	0.0156252	0.0222002	chr5	+	exon
chr12:45412398|45412635	13.8245	6.11961	9.16591	1.5299	23.1245	10.6122	0.0157103	0.0222994	chr12	-	exon
chr1:130038197|130038742	4.60817	4.58971	16.8042	15.3534	1.5299	13.6443	0.0159931	0.0226789	chr1	-	exon
chr6:24408204|24711725	1.5299	4.58971	22.9148	7.6767	9.24979	12.1282	0.0161688	0.0229059	chr6	-	exon
chr10:87022262|87052843	1.5299	7.64951	1.5299	15.3534	7.70816	6.06412	0.016477	0.0233198	chr10	-	intergenic region
chr17:76950125|77009859	4.60817	16.8289	12.2212	1.5299	18.4996	12.1282	0.0170725	0.0241393	chr17	+	intron
chr15:46793956|46794574	24.5769	15.299	15.2765	1.5299	7.70816	7.58014	0.0172132	0.0243147	chr15	-	exon
chr10:35647493|35647856	7.68028	9.17942	1.5299	1.5299	15.4163	6.06412	0.0173486	0.0244635	chr10	+	exon
chr14:37051096|37084547	23.0408	12.2392	1.5299	18.4241	15.4163	10.6122	0.017352	0.0244635	chr14	-	exon
chrX:152893960|153328063	6.14422	1.5299	7.63826	1.5299	7.70816	16.6763	0.0181193	0.0255207	chrX	-	intergenic region
chr15:46793709|46793877	6.14422	4.58971	15.2765	1.5299	1.5299	1.5299	0.0186744	0.0262772	chr15	-	exon
chr5:57089461|57089557	15.3606	19.8887	7.63826	3.07068	20.0412	4.54809	0.0187668	0.0263818	chr5	-	intergenic region
chrM:1638|1814	23.0408	19.8887	10.6936	15.3534	1.5299	9.09617	0.0191309	0.0268678	chrM	+	exon
chr9:15234871|15476929	15.3606	7.64951	13.7489	1.5299	7.70816	1.5299	0.0191786	0.026909	chr9	-	intergenic region
chr10:84908320|84908427	4.60817	1.5299	1.5299	6.14136	7.70816	15.1603	0.0194558	0.0272717	chr10	-	exon
chr20:5527799|5527846	21.5048	4.58971	4.58296	12.2827	4.6249	3.03206	0.019908	0.0278789	chr20	-	exon
chr18:69086849|69088220	1.5299	9.17942	24.4424	7.6767	7.70816	13.6443	0.019977	0.0279487	chr18	-	intergenic region
chr16:71319385|71319437	24.5769	10.7093	12.2212	6.14136	12.3331	1.5299	0.0201499	0.0281636	chr16	+	exon
chr13:99572395|99800373	13.8245	4.58971	1.5299	18.4241	10.7914	12.1282	0.0202203	0.028235	chr13	-	intergenic region
chr13:79406320|79434647	3.07211	12.2392	10.6936	23.0301	4.6249	6.06412	0.0240857	0.0336005	chr13	-	exon
chr12:27441036|27445459	16.8966	13.7691	18.3318	1.5299	10.7914	24.2565	0.0256014	0.0356809	chr12	+	exon
chr3:16743529|16745263	24.5769	9.17942	9.16591	13.8181	1.5299	10.6122	0.0261721	0.0364416	chr3	+	exon
chr10:109348045|109348189	13.8245	12.2392	1.5299	21.4948	12.3331	9.09617	0.0268168	0.0373037	chr10	-	exon
chr8:23102894|23103424	18.4327	9.17942	22.9148	1.5299	16.958	10.6122	0.0270499	0.0375643	chr8	-	exon
chr7:137630261|137648924	16.8966	6.11961	10.6936	13.8181	1.5299	19.7084	0.0270555	0.0375643	chr7	-	exon
chr5:29967040|30426247	15.3606	4.58971	7.63826	3.07068	1.5299	1.5299	0.0274679	0.0381006	chr5	+	intergenic region
chr9:111853678|111913696	9.21633	1.5299	15.2765	1.5299	7.70816	10.6122	0.0291889	0.0404494	chr9	+	exon
chr11:92231353|92236376	35.3293	21.4186	32.0807	4.60602	36.9992	28.8045	0.0309237	0.042813	chr11	-	exon
chr13:94501018|94501095	16.8966	16.8289	24.4424	15.3534	12.3331	1.5299	0.0339235	0.0469216	chr13	-	exon
chr4:211942730|211942798	7.68028	10.7093	10.6936	21.4948	9.24979	1.5299	0.0349649	0.0483163	chr4	+	exon
chr5:113512162|113515449	1.5299	18.3588	7.63826	10.7474	7.70816	15.1603	0.0359919	0.0496885	chr5	-	exon
chrM:2354|2552	21.5048	19.8887	13.7489	1.5299	10.7914	13.6443	0.036081	0.0497646	chrM	+	exon
