# Supplementary material for: Circ-Spidr enhances axon regeneration after peripheral nerve injury
Source: Cell Death Dis. 2019 Oct 17;10(11):787. doi: 10.1038/s41419-019-2027-x (PMC6797756; doi:10.1038/s41419-019-2027-x)
Supplement: Supplementary file 5 — Table S5: List of genes in primary DRG neurons transfected with circ-Spidr-si-2 or NC siRNA detected by RNA-Seq [file 41419_2019_2027_MOESM5_ESM.xlsx]

## Sheet: circ-Spidr-si-2_vs_NC
Table S5: List of genes in primary DRG neurons transfected with circ-Spidr-si-2 or NC siRNA detected by RNA-Seq.
gene id	gene name	circ-Spidr-si-2_FPKM	NC_FPKM	Fold change	Pvalue
ENSRNOG00000051024	Rn60_10_0890.5	40.0884	1.0745	37.3088	1.02318e-49
ENSRNOG00000049976	Gzmb	0.267446	11.7819	0.0226997	4.2609e-45
ENSRNOG00000057517	Rn60_X_0772.2	0.155251	9.06677	0.0171231	5.96512e-32
ENSRNOG00000011648	Aqp1	7.3767	39.886	0.184944	1.48146e-26
ENSRNOG00000007887	Elk4	6.68614	0.982683	6.80397	6.4037e-26
ENSRNOG00000051179	Vps25	4.18857	22.7047	0.18448	1.93426e-23
ENSRNOG00000043026	Rps15-ps2	0	28.643	0	1.11358e-22
ENSRNOG00000056808	AABR07031184.1	0.317088	25.2016	0.012582	4.6561e-18
ENSRNOG00000018454	Apoe	759.196	2398.38	0.316546	1.81085e-16
ENSRNOG00000042978	Ncald	5.27712	17.5014	0.301526	4.27508e-15
ENSRNOG00000007338	Fbln2	16.1146	47.491	0.339319	9.18393e-14
ENSRNOG00000021220	Cpxm1	14.1782	40.6148	0.349089	3.47646e-12
ENSRNOG00000051158	C2	8.49859	24.2369	0.350647	4.91931e-12
ENSRNOG00000018798	Bcan	0.920438	4.29433	0.214338	6.36484e-12
ENSRNOG00000016740	Fam210a	1.00285	3.34604	0.299712	1.45183e-11
ENSRNOG00000013102	Entpd2	50.0582	119.378	0.419326	7.26966e-10
ENSRNOG00000033618	Col28a1	14.3908	34.9547	0.411698	1.17026e-09
ENSRNOG00000057588	AC115214.1	7.5138	0.196189	38.2988	2.41201e-09
ENSRNOG00000011984	Cxcl14	37.3914	88.1654	0.424106	2.55828e-09
ENSRNOG00000049614	Itih5	11.4552	29.648	0.386374	5.89001e-09
ENSRNOG00000012821	Lect1	2.51792	9.53685	0.264021	6.4963e-09
ENSRNOG00000012840	Sparc	377.629	819.827	0.46062	9.82593e-09
ENSRNOG00000033970	Moap1	1.83177	6.77866	0.270226	2.84567e-08
ENSRNOG00000033433	Csrnp1	5.89685	13.5307	0.435812	4.09819e-08
ENSRNOG00000016957	Igfbp2	9.65949	24.6838	0.391329	5.08256e-08
ENSRNOG00000030625	Tf	30.5069	63.7899	0.478241	1.02925e-07
ENSRNOG00000043451	Spp1	102.508	207.359	0.494353	1.98765e-07
ENSRNOG00000022242	Cxcl9	2.5039	8.101	0.309085	2.06177e-07
ENSRNOG00000004147	Abca8a	6.82333	14.3896	0.474183	2.99192e-07
ENSRNOG00000047876	LOC689986	0.363433	1.7583	0.206696	3.14541e-07
ENSRNOG00000038864	LOC100360154	10.8231	0	#DIV/0!	4.1078e-07
ENSRNOG00000015468	Bpifb1	0.585828	3.2485	0.180338	4.67112e-07
ENSRNOG00000029841	Cdh19	12.129	24.4766	0.495532	9.47173e-07
ENSRNOG00000026415	Col14a1	3.19803	6.9948	0.457201	1.35792e-06
ENSRNOG00000011227	Atp1b2	29.3136	56.9107	0.515081	1.72866e-06
ENSRNOG00000002919	Gfap	55.8129	106.792	0.522633	1.78593e-06
ENSRNOG00000002050	Igfbp7	67.819	131.213	0.516863	2.32192e-06
ENSRNOG00000003553	Efemp1	17.1854	34.4078	0.499464	2.45402e-06
ENSRNOG00000010617	Scube1	16.2581	31.3141	0.519196	2.92369e-06
ENSRNOG00000018839	Ntrk2	22.7373	42.3132	0.537356	3.37374e-06
ENSRNOG00000021536	Plxdc1	1.88216	4.92948	0.381816	3.65858e-06
ENSRNOG00000011971	C1s	29.2892	54.8443	0.534042	4.07108e-06
ENSRNOG00000008001	Rab3b	9.12739	20.4523	0.446277	4.9664e-06
ENSRNOG00000012274	Ddi2	4.45265	8.47581	0.525336	6.12347e-06
ENSRNOG00000000569	MGC112715	13.6369	27.2379	0.500659	6.17314e-06
ENSRNOG00000018950	Fa2h	11.5903	22.7571	0.509304	6.72755e-06
ENSRNOG00000020440	Fads2	101.133	185.826	0.544237	7.07726e-06
ENSRNOG00000003984	Apln	5.27735	10.8234	0.487587	1.18107e-05
ENSRNOG00000020519	Olfm2	3.09494	6.34895	0.487473	1.2412e-05
ENSRNOG00000004089	Enpp2	10.1985	19.7573	0.516189	1.26081e-05
ENSRNOG00000018952	Sema3g	25.1475	45.7613	0.549536	1.27979e-05
ENSRNOG00000020480	Fads1	103.704	183.47	0.565238	1.63298e-05
ENSRNOG00000006060	Matn2	53.7881	95.6713	0.562217	1.68065e-05
ENSRNOG00000011796	C1r	60.9692	108.126	0.56387	1.68565e-05
ENSRNOG00000055962	Bgn	30.6245	55.5705	0.551093	1.72325e-05
ENSRNOG00000016512	Sema3b	133.431	235.669	0.566179	1.74112e-05
ENSRNOG00000005580	Itgb4	32.1476	56.792	0.566059	1.89544e-05
ENSRNOG00000060137	Gpr173	3.01656	1.17847	2.55972	2.46472e-05
ENSRNOG00000007457	Serping1	52.8301	93.8081	0.563172	2.52992e-05
ENSRNOG00000024631	Chadl	20.1584	36.814	0.547575	2.79456e-05
ENSRNOG00000031475	Col16a1	46.4871	80.9447	0.574307	2.92712e-05
ENSRNOG00000011913	Cp	14.7173	26.3252	0.559058	3.41854e-05
ENSRNOG00000018627	Plekhb1	13.7484	24.8331	0.553633	3.80055e-05
ENSRNOG00000003869	Sod3	173.96	298.926	0.581949	4.10301e-05
ENSRNOG00000023085	Pmel	4.52802	9.22384	0.490905	4.70171e-05
ENSRNOG00000020673	Pbxip1	26.2259	45.8672	0.57178	4.825e-05
ENSRNOG00000019692	Metrn	64.8742	114.264	0.567757	5.21593e-05
ENSRNOG00000012499	Rarg	4.40434	8.12035	0.542383	6.68307e-05
ENSRNOG00000002843	Cxcl6	11.3521	4.91573	2.30933	9.07273e-05
ENSRNOG00000056562	Olfml1	9.16163	16.4648	0.556438	9.72173e-05
ENSRNOG00000061365	AABR07007055.1	0	1.05213	0	9.96168e-05
ENSRNOG00000002093	Tgfbr3	29.0183	48.6211	0.596825	0.00010019
ENSRNOG00000019120	Hmgcs2	13.7169	24.5331	0.559118	0.000108976
ENSRNOG00000005195	Cst3	659.409	1091.16	0.604321	0.000110927
ENSRNOG00000011586	Ccnl1	20.9085	10.6041	1.97174	0.000117906
ENSRNOG00000006867	Etv1	7.03711	12.0942	0.58186	0.000122239
ENSRNOG00000009205	Lmo4	30.3955	16.0442	1.89448	0.000125068
ENSRNOG00000005770	Sostdc1	97.6825	162.185	0.602291	0.000130128
ENSRNOG00000001807	Sspn	2.98362	5.85618	0.509483	0.000133865
ENSRNOG00000021206	Pla2g16	15.0811	28.5091	0.528993	0.000135363
ENSRNOG00000021087	Lgi4	89.0553	146.453	0.60808	0.000139516
ENSRNOG00000057658	AABR07037487.1	0.197323	2.00961	0.0981897	0.000143701
ENSRNOG00000007290	Atp1a2	3.91803	7.08223	0.553219	0.000154196
ENSRNOG00000014610	Anpep	2.46033	4.70675	0.522724	0.000154253
ENSRNOG00000011313	Sorcs1	2.8579	5.50779	0.518883	0.000159771
ENSRNOG00000015321	Moxd1	0.258016	1.20136	0.214771	0.00016937
ENSRNOG00000014241	Ece1	58.9446	96.1639	0.61296	0.000170085
ENSRNOG00000017123	B2m	948.709	1537.46	0.617062	0.000181624
ENSRNOG00000029071	Unc5c	0.159168	0	#DIV/0!	0.000187
ENSRNOG00000018338	Vwa1	65.2908	106.637	0.61227	0.00019869
ENSRNOG00000004482	Ccdc88c	1.82188	3.31539	0.549522	0.000205065
ENSRNOG00000004503	L3hypdh	2.52398	0.612071	4.12367	0.000212314
ENSRNOG00000018740	Ugt1a8	8.991	14.7126	0.611108	0.000243759
ENSRNOG00000012273	Dmtn	23.7307	38.9863	0.608692	0.000251639
ENSRNOG00000002216	Srd5a3	25.3833	13.3249	1.90495	0.000255096
ENSRNOG00000019244	Mxra8	26.93	44.0936	0.610745	0.000256411
ENSRNOG00000013720	Aebp1	47.2086	76.3397	0.618402	0.000262135
ENSRNOG00000005478	Fkbp9	23.0783	38.066	0.606271	0.000264965
ENSRNOG00000014963	Adgrg1	50.724	81.5956	0.621651	0.00026517
ENSRNOG00000013552	Scd1	28.0486	45.5283	0.616071	0.000273653
ENSRNOG00000007102	Acss1	8.35245	14.2933	0.584359	0.000274034
ENSRNOG00000015550	Ptgds	20.6461	37.1935	0.5551	0.000303052
ENSRNOG00000050539	Fbln5	22.0622	36.2828	0.608061	0.000328274
ENSRNOG00000053387	AABR07013288.4	2.01853	0	#DIV/0!	0.000352487
ENSRNOG00000039848	Ak6	24.6855	40.5302	0.609065	0.000361873
ENSRNOG00000022707	Pmp2	34.831	57.5132	0.605616	0.000377095
ENSRNOG00000006237	Gpr37l1	72.9775	116.402	0.626945	0.00037795
ENSRNOG00000021157	Ctss	8.02868	15.6733	0.512254	0.000381815
ENSRNOG00000012561	Arhgef10	10.3465	17.0194	0.60792	0.000406999
ENSRNOG00000021318	Epas1	22.0824	35.2409	0.626612	0.000413003
ENSRNOG00000019118	Slc13a3	1.31297	2.88574	0.454986	0.000446108
ENSRNOG00000003972	Tshr	0.335229	0.0213354	15.7124	0.000447975
ENSRNOG00000017302	Slc6a3	0.0289776	0.472421	0.0613385	0.000447975
ENSRNOG00000020942	Plekha4	46.1915	73.4524	0.628863	0.000448373
ENSRNOG00000004303	Timp3	134.013	211.627	0.633254	0.000453723
ENSRNOG00000058003	Spon1	2.46116	4.31627	0.570206	0.000462471
ENSRNOG00000008525	Csf3	4.95579	1.65351	2.99713	0.000467602
ENSRNOG00000005711	Ptprd	0.406972	0.923759	0.440561	0.000493192
ENSRNOG00000010635	Igfbp4	6.79815	12.0396	0.564648	0.000522979
ENSRNOG00000004537	Rxrg	16.1273	26.1757	0.616116	0.000532155
ENSRNOG00000006472	Hspa2	19.7463	31.4137	0.62859	0.000541249
ENSRNOG00000002419	Plp1	100.635	157.074	0.640684	0.000578365
ENSRNOG00000028368	Etnk2	0.687086	1.65886	0.414192	0.000593123
ENSRNOG00000018876	Sdccag3	13.9425	7.79585	1.78846	0.000602093
ENSRNOG00000004578	Cthrc1	2.8143	6.56509	0.428676	0.000607742
ENSRNOG00000008336	Tnfrsf11b	1.33234	0.348951	3.81813	0.000608709
ENSRNOG00000029342	Scn7a	32.762	51.2184	0.639653	0.000643515
ENSRNOG00000033100	AABR07054189.1	373.64	582.787	0.641127	0.000643836
ENSRNOG00000004198	Stxbp6	0.996775	0	#DIV/0!	0.000667207
ENSRNOG00000046276	Myh3	0.219505	0	#DIV/0!	0.000667207
ENSRNOG00000025625	Rnase4	8.12934	3.77994	2.15065	0.000668323
ENSRNOG00000010196	Glb1	12.8565	20.9753	0.612935	0.000672808
ENSRNOG00000003171	Mpz	251.762	389.012	0.647183	0.000701574
ENSRNOG00000012045	Adgrb3	5.79876	9.59752	0.604193	0.00071037
ENSRNOG00000018747	Elmo2	5.86268	3.13449	1.87038	0.000746018
ENSRNOG00000007033	Sorcs2	15.0404	23.3679	0.643633	0.000820825
ENSRNOG00000012414	Rhobtb3	1.90295	0.798076	2.38442	0.000828892
ENSRNOG00000008058	Tmprss5	20.4364	32.6481	0.625959	0.000830208
ENSRNOG00000004613	Gpm6b	68.4241	105.203	0.650399	0.000961854
ENSRNOG00000011258	Masp2	1.10433	2.58288	0.427557	0.00096388
ENSRNOG00000011946	Ptn	109.972	169.259	0.649729	0.000995319
ENSRNOG00000043007	Rcn3	19.8154	31.3794	0.63148	0.00103268
ENSRNOG00000020533	Htra1	219.123	333.16	0.657711	0.00105287
ENSRNOG00000032699	Ttyh1	41.5233	63.8225	0.650605	0.00107471
ENSRNOG00000022619	Fth1	2905.35	4396.35	0.660854	0.00107667
ENSRNOG00000002802	Cxcl1	98.7105	56.7051	1.74077	0.00108821
ENSRNOG00000003170	Nlrp3	1.40542	0.531028	2.6466	0.00108855
ENSRNOG00000061768	Slc43a3	4.59133	7.9991	0.573981	0.00110521
ENSRNOG00000059702	Tex9	6.47411	2.85516	2.26751	0.00111828
ENSRNOG00000016516	Mbp	29.8748	45.937	0.650343	0.0011399
ENSRNOG00000030712	RT1-A2	132.494	201.37	0.657966	0.00114819
ENSRNOG00000031628	Eef1b2l	2.46282	0.295055	8.34698	0.00118753
ENSRNOG00000005053	Egln3	7.64175	12.573	0.607788	0.00120496
ENSRNOG00000017208	Cspg4	15.2258	23.3035	0.653368	0.00120718
ENSRNOG00000024602	Plekha7	9.93636	15.5954	0.637133	0.00125452
ENSRNOG00000034078	Mxi1	15.0862	23.1441	0.65184	0.00127487
ENSRNOG00000004936	Sdc2	13.5512	21.3515	0.634672	0.0013102
ENSRNOG00000022957	Ctxn3	5.79388	2.10755	2.74912	0.00131234
ENSRNOG00000017628	Tagln	14.9909	24.3453	0.615761	0.00131739
ENSRNOG00000052219	Gm2a	26.0322	40.5418	0.642107	0.00133136
ENSRNOG00000020030	Crlf1	21.0463	33.435	0.629468	0.0013385
ENSRNOG00000015858	Hyal1	7.24543	12.5454	0.577537	0.0014313
ENSRNOG00000003018	Olfml2b	39.391	59.8569	0.658086	0.00143132
ENSRNOG00000033110	Svep1	0.0256269	0.156626	0.163619	0.00148807
ENSRNOG00000002215	Mylk	0.633259	1.20101	0.527272	0.0015149
ENSRNOG00000016888	Pask	1.91075	0.827109	2.31016	0.0016303
ENSRNOG00000014528	Zswim6	8.77903	13.9778	0.628072	0.00163456
ENSRNOG00000010252	Hexa	71.7436	108.163	0.663294	0.0016941
ENSRNOG00000011134	Lama2	9.10248	13.8355	0.657907	0.00170863
ENSRNOG00000010997	Ednrb	26.242	40.4306	0.649064	0.00171409
ENSRNOG00000021095	Fxyd3	14.8983	27.861	0.534736	0.00173065
ENSRNOG00000018087	Vim	2312.5	3429.78	0.674243	0.00173227
ENSRNOG00000023679	Prdm5	0.315995	0.936265	0.337506	0.00179023
ENSRNOG00000017766	Car12	5.94296	9.8852	0.601198	0.00179332
ENSRNOG00000001229	Col18a1	61.4474	91.5095	0.671487	0.00182162
ENSRNOG00000005007	Scn3a	2.46579	1.28931	1.91249	0.00184312
ENSRNOG00000024705	Rarres2	23.6094	39.138	0.603234	0.00186113
ENSRNOG00000000498	Anks1a	24.2636	14.4569	1.67833	0.00186432
ENSRNOG00000005678	Lamb1	68.3092	101.304	0.674296	0.00194645
ENSRNOG00000030101	Traip	0.80397	0.102336	7.85619	0.00200946
ENSRNOG00000017676	Plvap	0.697794	1.84791	0.377613	0.00203931
ENSRNOG00000013694	Ntng2	25.9056	38.9778	0.664624	0.00213743
ENSRNOG00000012881	Fgl2	39.8627	59.3003	0.672218	0.0022027
ENSRNOG00000016678	Angptl2	49.6175	74.1662	0.669004	0.00222394
ENSRNOG00000020716	Axl	84.5535	124.523	0.679022	0.00226907
ENSRNOG00000025791	Dync1li2	30.6085	45.1374	0.678117	0.0023529
ENSRNOG00000008758	Tspan18	9.35793	14.4633	0.647011	0.00237227
ENSRNOG00000005861	Hsd11b1	2.93989	4.8513	0.606001	0.00239127
ENSRNOG00000013674	Megf10	11.006	16.4973	0.66714	0.0024024
ENSRNOG00000006353	Gyltl1b	0.46073	0	#DIV/0!	0.00242129
ENSRNOG00000018297	Ocln	0.186377	0	#DIV/0!	0.00242129
ENSRNOG00000059219	Myo15b	0.104865	0	#DIV/0!	0.00242129
ENSRNOG00000012820	Add3	27.2963	40.5204	0.673644	0.00242226
ENSRNOG00000010815	Elf2	10.8768	6.2451	1.74165	0.00243857
ENSRNOG00000020150	Il18bp	22.8116	36.356	0.627449	0.00244256
ENSRNOG00000016021	Lims2	17.5687	26.6863	0.658341	0.00245842
ENSRNOG00000013426	Mrgprf	1.8283	3.54697	0.515453	0.00251957
ENSRNOG00000000145	Pik3r3	6.15095	3.02257	2.03501	0.00263628
ENSRNOG00000002664	Emp2	16.9348	25.5494	0.662827	0.00269864
ENSRNOG00000015982	Wnt11	1.23989	2.65638	0.466757	0.00269905
ENSRNOG00000014046	Sertm1	2.15892	0.87957	2.45452	0.00269915
ENSRNOG00000049385	Adamtsl4	5.9586	9.32023	0.639319	0.00280319
ENSRNOG00000008915	Prima1	2.11494	3.75339	0.563476	0.0028355
ENSRNOG00000019328	Phgdh	21.246	32.4283	0.65517	0.00287063
ENSRNOG00000049507	2018-09-10	23.5334	35.3406	0.665903	0.00288521
ENSRNOG00000007707	Zfp467	1.27536	2.25412	0.565791	0.00289603
ENSRNOG00000022796	Fgfbp3	7.56472	3.78712	1.99749	0.00294667
ENSRNOG00000024243	Cadm4	116.621	170.694	0.683215	0.00306042
ENSRNOG00000046889	Dbi	98.5316	143.749	0.685442	0.00310653
ENSRNOG00000000443	C4a	2.10312	3.49604	0.601571	0.00312918
ENSRNOG00000005332	Csdc2	13.6034	20.692	0.657425	0.00336893
ENSRNOG00000037715	BC024978	3.12296	5.91784	0.52772	0.00339174
ENSRNOG00000009178	RGD1563056	0.171034	1.3064	0.13092	0.00339444
ENSRNOG00000005291	Slc38a1	8.22167	4.50262	1.82598	0.00341105
ENSRNOG00000019319	Fchsd2	2.53602	4.1777	0.607036	0.00341105
ENSRNOG00000016496	Ctsc	17.319	26.4597	0.654542	0.00341535
ENSRNOG00000048723	Pros1	9.56836	14.6011	0.655318	0.00345176
ENSRNOG00000061373	Loxl3	5.2815	8.403	0.628526	0.00346587
ENSRNOG00000046261	Acp5	2.42307	4.93596	0.490902	0.00348621
ENSRNOG00000004947	LOC100364912	5.63074	2.7886	2.0192	0.00348689
ENSRNOG00000020871	Ltbp4	3.17168	5.01207	0.632809	0.00355158
ENSRNOG00000003005	Rasgef1c	8.36993	13.2162	0.633308	0.00357727
ENSRNOG00000019556	Cd9	248.182	358.681	0.691932	0.00361418
ENSRNOG00000032261	Cyp2d4	5.14628	8.75731	0.587655	0.00366823
ENSRNOG00000016447	RGD1310553	13.384	7.88353	1.69771	0.0037278
ENSRNOG00000003897	Col1a1	110.64	158.978	0.695947	0.00380941
ENSRNOG00000014071	Ddb2	1.44069	3.11822	0.462024	0.00404431
ENSRNOG00000004362	Rps6ka5	4.86883	7.36185	0.661359	0.00416792
ENSRNOG00000012512	Nexn	0.187281	0.85832	0.218195	0.00423033
ENSRNOG00000048043	F2r	6.93589	10.6459	0.651511	0.00425633
ENSRNOG00000010841	Col8a2	2.36783	3.9659	0.597048	0.00426978
ENSRNOG00000009244	Abhd4	102.073	146.622	0.69616	0.00427265
ENSRNOG00000012772	Nqo1	38.7322	56.9671	0.679905	0.0043065
ENSRNOG00000053850	Rdh5	3.10634	5.45159	0.569804	0.00431925
ENSRNOG00000001113	Mmd2	5.96722	9.69299	0.615622	0.00432868
ENSRNOG00000049498	Nat2	1.03623	2.67905	0.386789	0.00440277
ENSRNOG00000055302	AABR07051326.1	0.488644	0.0414666	11.784	0.00444385
ENSRNOG00000042717	Ciart	10.5471	5.96807	1.76726	0.00445076
ENSRNOG00000003759	Galc	6.44077	10.1842	0.63243	0.00449019
ENSRNOG00000020058	Celsr2	10.3396	14.9564	0.691319	0.00450679
ENSRNOG00000008757	Tmem218	3.36097	6.40748	0.524539	0.00460209
ENSRNOG00000007529	Bmf	1.74808	3.50698	0.498456	0.00464257
ENSRNOG00000006280	Pcsk9	0.298099	0	#DIV/0!	0.00464266
ENSRNOG00000051307	Aoc3	0	0.257038	0	0.00464266
ENSRNOG00000061429	Rph3al	0.499278	0	#DIV/0!	0.00464266
ENSRNOG00000019372	Pc	10.9757	16.0318	0.684621	0.00475221
ENSRNOG00000012802	Tenm3	23.2408	33.2988	0.697946	0.00480566
ENSRNOG00000018478	Myo3a	2.15523	1.06293	2.02764	0.00482331
ENSRNOG00000014064	Ctsh	41.0313	59.2755	0.692213	0.0048548
ENSRNOG00000012346	Epb41l2	29.3052	42.2137	0.69421	0.00503358
ENSRNOG00000007613	C1qtnf5	5.95386	10.1068	0.589093	0.00509387
ENSRNOG00000015445	Mal	0.485876	1.43517	0.338549	0.00510013
ENSRNOG00000020746	Lin7b	5.48428	1.80188	3.04364	0.00510013
ENSRNOG00000004733	Wdr25	7.69645	4.06908	1.89145	0.00513102
ENSRNOG00000011502	Col9a2	1.49484	2.81669	0.530707	0.0051337
ENSRNOG00000056550	Epb41l4b	1.75393	2.81588	0.622871	0.00522059
ENSRNOG00000033883	Stard8	1.60047	2.52994	0.632611	0.00523761
ENSRNOG00000047499	Rbm15	8.76835	5.06418	1.73144	0.00526345
ENSRNOG00000025184	Prss35	0.635677	1.47474	0.431045	0.00526378
ENSRNOG00000057499	AABR07068587.1	13.1858	4.99716	2.63866	0.00526378
ENSRNOG00000029726	Gstm1	43.8212	64.1788	0.682798	0.00530237
ENSRNOG00000056728	G6pdx	82.6561	117.635	0.702646	0.00542358
ENSRNOG00000030449	Gsta4	10.9689	17.6294	0.622195	0.00544114
ENSRNOG00000017783	Sfrp1	6.46706	9.76471	0.662289	0.00547515
ENSRNOG00000000645	Reep3	14.3212	20.7124	0.691433	0.00550944
ENSRNOG00000009881	Fam161a	0.655158	0.0953082	6.8741	0.00572059
ENSRNOG00000019533	Klhl3	0.157605	1.12359	0.140269	0.00572059
ENSRNOG00000019830	Hsd17b1	1.08763	0.158221	6.8741	0.00572059
ENSRNOG00000054588	Hhla1	0.143753	1.02484	0.140269	0.00572059
ENSRNOG00000061185	-	3.76039	0.547037	6.8741	0.00572059
ENSRNOG00000018052	Cnksr3	22.1267	31.6046	0.700111	0.00582898
ENSRNOG00000014288	Fn1	100.01	140.779	0.710408	0.00583168
ENSRNOG00000019321	Cck	11.5204	5.92383	1.94475	0.00589043
ENSRNOG00000002525	Ptgs2	9.13848	5.47666	1.66862	0.00593386
ENSRNOG00000033316	Foxo4	7.23522	10.7329	0.674116	0.00595943
ENSRNOG00000005749	Foxred2	1.76591	0.850695	2.07584	0.00604355
ENSRNOG00000043288	LOC690806	5.37518	13.4759	0.398873	0.00607118
ENSRNOG00000004918	Kcna4	3.24791	1.6181	2.00724	0.00611985
ENSRNOG00000028043	Cxcl3	38.6022	23.7209	1.62735	0.00615661
ENSRNOG00000000723	RT1-CE5	78.6442	111.26	0.70685	0.0063188
ENSRNOG00000015518	Rbp4	5.16191	9.32005	0.55385	0.0064216
ENSRNOG00000056153	Fam46b	0.826102	0.177145	4.66342	0.00664724
ENSRNOG00000007799	Fam151a	2.73356	4.8188	0.567269	0.00674342
ENSRNOG00000051977	Mmrn2	5.26613	7.9462	0.662723	0.00674574
ENSRNOG00000021105	Gabpb2	4.80298	2.21666	2.16676	0.00679035
ENSRNOG00000032339	Rasl12	1.85496	3.41004	0.543969	0.00684735
ENSRNOG00000052564	Gpx3	4.21122	7.35292	0.572728	0.00684828
ENSRNOG00000019875	Matr3	8.48551	5.23243	1.62171	0.00686398
ENSRNOG00000020904	Cdc42ep2	6.8693	11.1945	0.613631	0.00704517
ENSRNOG00000024082	Gldn	1.6214	3.11413	0.52066	0.00716368
ENSRNOG00000051235	C2	36.8827	52.2037	0.706515	0.00747352
ENSRNOG00000028064	Fhad1	0.280341	0.673042	0.416528	0.00759456
ENSRNOG00000051356	Rn60_X_0744.3	1.21925	0.425786	2.86353	0.00759456
ENSRNOG00000056849	Rn60_X_0224.3	4.82975	1.68664	2.86353	0.00759456
ENSRNOG00000024149	Prr18	21.6738	12.372	1.75185	0.00760423
ENSRNOG00000061359	AABR07028009.1	4.72911	9.18176	0.515055	0.00764158
ENSRNOG00000006631	Sema3e	2.00002	3.17545	0.629838	0.00770672
ENSRNOG00000020525	Col5a3	60.9975	84.9793	0.717792	0.00772752
ENSRNOG00000021091	Trank1	0.343678	0.112515	3.05451	0.00778622
ENSRNOG00000048606	Vma21	0.242333	0.713013	0.339871	0.00778622
ENSRNOG00000001254	Col6a2	50.4913	70.628	0.714891	0.0078481
ENSRNOG00000019409	Lipk	0.586651	0.0543073	10.8024	0.00788025
ENSRNOG00000037838	RGD1560455	0.0383948	0.430338	0.0892201	0.00788025
ENSRNOG00000004666	Prr5l	4.05683	6.56259	0.618175	0.00789362
ENSRNOG00000059081	AABR07026032.3	3.17833	5.2227	0.608561	0.00797764
ENSRNOG00000024818	Eva1b	18.3477	27.666	0.663186	0.00803638
ENSRNOG00000049517	Tnfaip3	17.8346	10.9449	1.62948	0.00817936
ENSRNOG00000007084	2018-03-10	1.39451	0.561546	2.48334	0.00826295
ENSRNOG00000021268	1110034G24Rik	4.6999	1.89258	2.48334	0.00826295
ENSRNOG00000010308	Nr2f2	24.1473	34.3699	0.702569	0.00831922
ENSRNOG00000006778	Mmp19	52.6917	74.0245	0.711814	0.00832963
ENSRNOG00000047697	Ggt1	1.31423	3.01178	0.436362	0.00843262
ENSRNOG00000007516	Smtnl1	0.481782	0	#DIV/0!	0.00894141
ENSRNOG00000009487	Gpr160	0.550565	0	#DIV/0!	0.00894141
ENSRNOG00000012728	Nkx2-2	0.63396	0	#DIV/0!	0.00894141
ENSRNOG00000012920	Col9a1	0	0.236473	0	0.00894141
ENSRNOG00000016827	Slc38a3	0.36492	0	#DIV/0!	0.00894141
ENSRNOG00000038616	Cox6b2	1.87895	0	#DIV/0!	0.00894141
ENSRNOG00000060376	AABR07000670.1	1.07959	0	#DIV/0!	0.00894141
ENSRNOG00000015124	Gpam	33.1585	46.2835	0.716421	0.00915188
ENSRNOG00000003220	H3f3b	8.05801	15.5937	0.516748	0.00918629
ENSRNOG00000007262	Ccdc134	7.14519	3.78435	1.88809	0.0092262
ENSRNOG00000007390	Nfkbia	231.157	150.661	1.53429	0.00935853
ENSRNOG00000002126	Ncam2	7.16401	10.2847	0.69657	0.00947947
ENSRNOG00000007763	Plod1	68.1679	94.3662	0.722376	0.00955157
ENSRNOG00000011320	Igfbpl1	0.166268	1.1007	0.151057	0.00961124
ENSRNOG00000031443	Havcr2	0.519425	0.0813725	6.38331	0.00961124
ENSRNOG00000021079	Fxyd1	50.5368	73.6232	0.686425	0.00972793
ENSRNOG00000008907	Fggy	2.30359	4.15105	0.554941	0.0097493
ENSRNOG00000009531	Col9a3	3.6798	6.00775	0.612508	0.00975398
ENSRNOG00000013610	Chrna5	2.73584	1.49104	1.83485	0.00979439
ENSRNOG00000025338	Msi2	11.5555	18.0541	0.640045	0.00984879
ENSRNOG00000003262	Cacng4	12.0941	17.1881	0.703631	0.00986901
ENSRNOG00000018999	Cdc14b	2.32103	1.15245	2.01399	0.00988045
ENSRNOG00000010208	Timp1	636.852	875.503	0.727413	0.00991741
ENSRNOG00000018421	Aen	29.6337	18.8109	1.57535	0.00993603
ENSRNOG00000042041	Gal3st1	2.74742	4.41664	0.622061	0.00995204
ENSRNOG00000031814	Sort1	8.89421	12.538	0.709379	0.0100285
ENSRNOG00000015696	Cdk5rap1	11.269	6.80002	1.6572	0.0100607
ENSRNOG00000012591	Pkd2l1	0.177763	0.651826	0.272716	0.0101133
ENSRNOG00000038877	Btn2a2	0.717524	0.182706	3.92719	0.0101133
ENSRNOG00000004737	Cd48	79.7288	110.778	0.719715	0.0101379
ENSRNOG00000005009	Zfp3	2.79248	1.33036	2.09905	0.0102955
ENSRNOG00000017496	Cnp	233.597	320.36	0.729171	0.0103125
ENSRNOG00000003120	Prelp	2.76569	4.08381	0.677234	0.0104157
ENSRNOG00000021166	Ecm1	5.62944	8.77261	0.641706	0.0104616
ENSRNOG00000014034	Olfml2a	19.6335	27.2168	0.721373	0.0105453
ENSRNOG00000027295	LOC100911293	1.3027	2.42621	0.536927	0.0105648
ENSRNOG00000057416	Zfp763	2.21675	4.12859	0.536927	0.0105648
ENSRNOG00000013564	Dok3	3.68705	1.61997	2.276	0.0105789
ENSRNOG00000016103	Nkd2	12.3392	17.4102	0.708735	0.0107708
ENSRNOG00000000634	RGD1306739	1.63482	3.50546	0.466364	0.0107729
ENSRNOG00000032130	LOC100360056	11.4616	24.5765	0.466364	0.0107729
ENSRNOG00000051792	LOC689959	6.63834	3.3389	1.98818	0.0107859
ENSRNOG00000014549	Arhgef26	8.58235	12.2379	0.701293	0.0108962
ENSRNOG00000008595	Ttc12	5.03831	7.8245	0.643915	0.0109511
ENSRNOG00000046258	B3gnt5	4.75972	2.78552	1.70873	0.01097
ENSRNOG00000009112	Pon2	33.5899	47.0897	0.713317	0.0110175
ENSRNOG00000011346	Ehd2	25.2702	35.5566	0.710704	0.011258
ENSRNOG00000007346	Grasp	9.48136	13.8789	0.683148	0.0113526
ENSRNOG00000017918	Iglon5	10.9192	5.89439	1.85247	0.0114712
ENSRNOG00000009822	Tlr2	6.89696	3.98932	1.72885	0.011558
ENSRNOG00000038999	RT1-A1	11.0296	15.4094	0.715773	0.0115693
ENSRNOG00000019384	Med11	4.75919	8.07887	0.589091	0.0116398
ENSRNOG00000000142	Plxdc2	25.55	35.5611	0.718482	0.0117001
ENSRNOG00000007837	Acot11	3.71819	5.97399	0.622396	0.0117152
ENSRNOG00000060235	AABR07044837.2	10.698	18.3148	0.584115	0.0117157
ENSRNOG00000021249	Ap5s1	2.68757	1.35134	1.98882	0.0117464
ENSRNOG00000006859	Insig1	24.9526	34.8932	0.715114	0.0117516
ENSRNOG00000001192	Gltp	28.5859	40.1615	0.711772	0.012082
ENSRNOG00000019921	Rhbdl1	0.584065	1.71039	0.341481	0.0120982
ENSRNOG00000046207	Cbx4	21.2237	13.0634	1.62467	0.0121381
ENSRNOG00000026059	Paqr6	11.4132	16.791	0.679718	0.0121891
ENSRNOG00000019474	Rsph9	1.17771	2.63903	0.446267	0.0124967
ENSRNOG00000019751	Cyb5r2	3.47486	5.85334	0.593654	0.0125379
ENSRNOG00000018877	Zfp629	4.19775	2.62362	1.59999	0.01262
ENSRNOG00000013845	Mrpl21	14.0778	21.3885	0.658198	0.012628
ENSRNOG00000008045	Slamf9	6.64739	10.4781	0.634407	0.0131283
ENSRNOG00000007587	Tcp11l2	8.24418	12.1233	0.680026	0.0131318
ENSRNOG00000028350	Arse	9.62037	14.1467	0.680043	0.0132285
ENSRNOG00000006956	Adamtsl1	12.4828	17.1108	0.729524	0.0135401
ENSRNOG00000019400	Dag1	127.345	172.128	0.739823	0.0135708
ENSRNOG00000010598	Hs3st1	1.66122	0.76619	2.16815	0.013628
ENSRNOG00000061515	Fbxo45	14.3031	7.94624	1.79999	0.0137121
ENSRNOG00000000842	Ddah2	79.1239	107.775	0.734157	0.0137479
ENSRNOG00000051006	Ufsp1	20.7621	11.6908	1.77593	0.0138903
ENSRNOG00000014953	Fbxo39	0.965346	2.17717	0.443395	0.013932
ENSRNOG00000025121	Pla2g3	0.611844	1.37991	0.443395	0.013932
ENSRNOG00000001953	Bace2	31.2023	43.3483	0.719804	0.0139479
ENSRNOG00000002149	Nkx6-1	0.343576	0.0349879	9.81986	0.0139512
ENSRNOG00000007810	Gdf6	0.314773	0.0320548	9.81986	0.0139512
ENSRNOG00000011483	S100a9	2.09074	0.212909	9.81986	0.0139512
ENSRNOG00000011803	Lrfn2	0.409007	0.041651	9.81986	0.0139512
ENSRNOG00000013662	Erich6	0.459771	0.0468205	9.81986	0.0139512
ENSRNOG00000020400	Mef2b	0.838838	0.0854225	9.81986	0.0139512
ENSRNOG00000025059	Nxph4	0.705825	0.0718773	9.81986	0.0139512
ENSRNOG00000025094	Gpr183	0.718692	0.0731875	9.81986	0.0139512
ENSRNOG00000048847	Wdr17	0.273787	0.027881	9.81986	0.0139512
ENSRNOG00000036980	Zgrf1	0.912704	0.385461	2.36782	0.0139996
ENSRNOG00000010821	Ankrd54	5.16141	2.85819	1.80583	0.0140065
ENSRNOG00000038025	Rpp38	9.53109	5.27794	1.80583	0.0140065
ENSRNOG00000011262	Gltscr1	10.527	14.595	0.721275	0.0141139
ENSRNOG00000011241	Tfdp2	3.47217	1.89585	1.83145	0.0143022
ENSRNOG00000005830	Fam19a4	0.31305	1.00961	0.31007	0.0143062
ENSRNOG00000023778	Gcnt2	31.9296	21.1748	1.50791	0.0147887
ENSRNOG00000003649	Qsox1	24.693	33.686	0.733035	0.0148062
ENSRNOG00000020246	Myl9	1.59993	3.46277	0.462038	0.014908
ENSRNOG00000050771	AABR07026300.1	12.1533	4.8139	2.52463	0.014908
ENSRNOG00000002052	Ccdc80	1.64405	2.69019	0.611127	0.0149159
ENSRNOG00000021474	Siglec5	2.48948	4.07358	0.611127	0.0149159
ENSRNOG00000004400	Avpr1a	2.24005	3.53479	0.633715	0.0150423
ENSRNOG00000000164	Lamp2	141.42	190.959	0.740578	0.0150502
ENSRNOG00000033271	AABR07048271.1	49.7453	71.0261	0.700381	0.0151271
ENSRNOG00000031598	Atp8b4	0.675868	1.27483	0.530165	0.01531
ENSRNOG00000056941	AABR07066529.3	1.3414	2.53015	0.530165	0.01531
ENSRNOG00000010803	Gabra5	0.544233	0.145871	3.73091	0.0153481
ENSRNOG00000014661	Zfp385d	1.21031	0.324401	3.73091	0.0153481
ENSRNOG00000019518	Pde4c	0.970603	0.260152	3.73091	0.0153481
ENSRNOG00000002876	Eef2kmt	2.31088	4.16937	0.554252	0.0154611
ENSRNOG00000015383	Asxl3	1.09498	0.557632	1.96362	0.0154611
ENSRNOG00000011964	Abcd4	1.55087	2.82411	0.549153	0.0154866
ENSRNOG00000013484	Gsta1	7.16839	10.8788	0.658934	0.0155316
ENSRNOG00000029317	LOC688462	1.99511	5.41872	0.368188	0.0156043
ENSRNOG00000014645	Aldh7a1	26.4619	36.5693	0.723609	0.0156694
ENSRNOG00000016754	Bcs1l	5.9582	3.20475	1.85918	0.0158273
ENSRNOG00000020925	Ccdc86	31.7987	20.284	1.56767	0.0159153
ENSRNOG00000022691	St8sia5	0.105145	0.642531	0.163642	0.0160841
ENSRNOG00000060492	Hist1h2ao	3.37077	0.572092	5.89202	0.0160841
ENSRNOG00000050215	LOC682408	3.43838	5.73741	0.599291	0.0161848
ENSRNOG00000002797	Gpr156	0.742464	0.189059	3.92716	0.0161862
ENSRNOG00000015671	Tectb	0.160643	0.654412	0.245477	0.0161862
ENSRNOG00000021916	Slc16a12	0.528523	0.134582	3.92716	0.0161862
ENSRNOG00000022603	Astl	0.781905	0.199102	3.92716	0.0161862
ENSRNOG00000024177	AC096601.1	12.4639	5.44064	2.29088	0.0161891
ENSRNOG00000011452	Aldoc	88.547	119.016	0.743994	0.0163748
ENSRNOG00000005854	Angpt1	0.817302	0.178401	4.58128	0.016576
ENSRNOG00000032247	Bank1	0.406288	0.0886844	4.58128	0.016576
ENSRNOG00000007765	Frzb	1.81502	0.821611	2.2091	0.0165779
ENSRNOG00000053691	Lama5	4.28155	5.91051	0.724395	0.0167182
ENSRNOG00000042905	RT1-T24-4	60.3189	81.8236	0.737183	0.0168144
ENSRNOG00000028668	Slc28a2	1.27608	0.583555	2.18674	0.0168426
ENSRNOG00000031852	Lsamp	5.54702	8.67362	0.639528	0.0170207
ENSRNOG00000012622	Mmp15	24.78	33.5772	0.738	0.0172223
ENSRNOG00000013838	Hcrtr1	0	0.321364	0	0.0172979
ENSRNOG00000014465	Oca2	0.291717	0	#DIV/0!	0.0172979
ENSRNOG00000016703	Gtf2a1l	0	0.472117	0	0.0172979
ENSRNOG00000019926	Ramp1	0	0.974034	0	0.0172979
ENSRNOG00000020538	4732471J01Rik	1.75229	0	#DIV/0!	0.0172979
ENSRNOG00000020733	Camp	1.03866	0	#DIV/0!	0.0172979
ENSRNOG00000026296	Saxo2	0.142734	0	#DIV/0!	0.0172979
ENSRNOG00000028259	Mcemp1	0.306651	0	#DIV/0!	0.0172979
ENSRNOG00000028531	Ccl25	0.580586	0	#DIV/0!	0.0172979
ENSRNOG00000029173	Rpl22l2	2.0942	0	#DIV/0!	0.0172979
ENSRNOG00000029223	Prss32	0	0.783104	0	0.0172979
ENSRNOG00000039656	Abca17	0	0.14788	0	0.0172979
ENSRNOG00000048389	Fgf18	0	1.41805	0	0.0172979
ENSRNOG00000049187	AABR07069837.1	0	1.26734	0	0.0172979
ENSRNOG00000050000	RGD1564318	2.47679	0	#DIV/0!	0.0172979
ENSRNOG00000052394	AC141136.1	0	0.624124	0	0.0172979
ENSRNOG00000056847	Gsta3	0.503426	0	#DIV/0!	0.0172979
ENSRNOG00000059507	Lamc3	0	0.165723	0	0.0172979
ENSRNOG00000033444	F10	1.41757	0.481297	2.9453	0.0173117
ENSRNOG00000046851	Cecr6	1.54126	0.523294	2.9453	0.0173117
ENSRNOG00000010344	B4galnt3	4.83204	7.11734	0.678911	0.0173888
ENSRNOG00000006030	Ptprz1	15.5035	20.9158	0.741231	0.0174194
ENSRNOG00000053086	Sepp1	17.402	26.2172	0.663762	0.0176388
ENSRNOG00000058470	Col12a1	4.04121	5.58003	0.724227	0.0176414
ENSRNOG00000017206	Igfbp5	95.2289	126.923	0.750288	0.0177394
ENSRNOG00000024433	Fbxl7	5.65472	8.0518	0.702293	0.0178062
ENSRNOG00000021027	Dbp	10.6822	14.8614	0.718786	0.018034
ENSRNOG00000008937	Csrp1	246.472	328.682	0.74988	0.0180398
ENSRNOG00000016257	Cotl1	43.2633	58.7764	0.736067	0.0182588
ENSRNOG00000004901	Slc4a1ap	17.4441	11.144	1.56534	0.018324
ENSRNOG00000017500	Mtss1l	67.2867	89.9314	0.7482	0.0184019
ENSRNOG00000023480	Nabp2	37.9102	24.8016	1.52854	0.0184554
ENSRNOG00000012058	Egflam	4.5694	6.54635	0.698006	0.0185374
ENSRNOG00000015285	Lrp4	18.1079	24.2922	0.745418	0.0186289
ENSRNOG00000002347	Rgl1	9.34926	12.7019	0.736049	0.0186752
ENSRNOG00000019598	Vegfa	64.9784	86.7543	0.748993	0.0187123
ENSRNOG00000027954	Cdh15	3.47603	5.33098	0.652042	0.018799
ENSRNOG00000047768	Lamb2	18.0971	24.2994	0.744753	0.0189783
ENSRNOG00000020346	Best1	229.74	304.741	0.753884	0.0191
ENSRNOG00000005111	Nutm1	0.658521	0.2134	3.08585	0.0191693
ENSRNOG00000042139	Clec4a1	0.475544	1.38385	0.343639	0.0191693
ENSRNOG00000056819	Susd1	3.6486	5.62194	0.648993	0.0192043
ENSRNOG00000019018	Plat	213.622	283.618	0.753202	0.0193007
ENSRNOG00000052405	Cdh4	1.0039	0.378705	2.65088	0.0195301
ENSRNOG00000014205	Klf2	7.84048	4.15254	1.88812	0.0195408
ENSRNOG00000012671	Gan	16.0132	10.379	1.54285	0.0195781
ENSRNOG00000053075	B4galnt4	6.2523	3.90394	1.60154	0.01961
ENSRNOG00000002055	Noa1	2.12863	3.17696	0.670023	0.0196221
ENSRNOG00000022975	Nfam1	1.13142	0.460951	2.45453	0.0197076
ENSRNOG00000042224	Cyp2j10	10.1221	13.8735	0.729604	0.0198549
ENSRNOG00000010034	Asah1	39.1732	52.5302	0.745727	0.0199708
ENSRNOG00000054809	AABR07026032.1	2.5905	4.39744	0.589092	0.0200841
ENSRNOG00000013565	Zfp507	4.35796	2.67768	1.62751	0.0202924
ENSRNOG00000000777	RT1-S3	148.996	197.522	0.754325	0.0206243
ENSRNOG00000009564	Prr15	1.5603	3.099	0.503484	0.0207928
ENSRNOG00000047295	Prr22	1.99388	0.891594	2.2363	0.0207928
ENSRNOG00000060898	AABR07026359.1	140.046	186.913	0.749261	0.0208919
ENSRNOG00000010270	Espn	0.987725	1.77728	0.55575	0.0209656
ENSRNOG00000031851	Ndufa4l2	2.57542	5.00789	0.514273	0.0210435
ENSRNOG00000037951	Nhsl2	0.508506	0.988786	0.514273	0.0210435
ENSRNOG00000005535	Ikzf4	1.25373	0.38308	3.27277	0.0211438
ENSRNOG00000007261	Gli2	0.104055	0.317926	0.327292	0.0211438
ENSRNOG00000008236	Decr1	17.1596	24.3714	0.704087	0.021187
ENSRNOG00000018997	Myh7b	0.923425	1.49377	0.618183	0.0213986
ENSRNOG00000014948	Osgin1	3.38805	1.94907	1.73829	0.0214476
ENSRNOG00000053945	Daam2	4.83835	6.97295	0.693875	0.0216475
ENSRNOG00000047781	Slc25a23	2.41919	3.92226	0.616786	0.0218036
ENSRNOG00000030027	Fbxw17	13.8439	19.3273	0.71629	0.0219181
ENSRNOG00000052051	Slc24a1	0.168429	0.438397	0.384193	0.0219259
ENSRNOG00000053778	AABR07063248.1	0.674517	1.75567	0.384193	0.0219259
ENSRNOG00000029778	Maob	3.26372	4.98628	0.65454	0.0223839
ENSRNOG00000029330	Car5b	3.07408	4.67669	0.657319	0.0225471
ENSRNOG00000002303	Kcnj12	2.01049	1.09036	1.84388	0.0226416
ENSRNOG00000000133	Txndc15	23.5884	32.3788	0.728513	0.0227116
ENSRNOG00000019458	Shpk	7.45306	10.4472	0.713403	0.0227472
ENSRNOG00000010512	Yipf1	19.9837	27.6583	0.72252	0.0227967
ENSRNOG00000024793	Kctd21	2.73799	4.18305	0.654545	0.0228436
ENSRNOG00000008151	Plscr4	6.5696	9.16145	0.717092	0.023073
ENSRNOG00000007234	Cyp51	41.6991	55.2939	0.754137	0.0231257
ENSRNOG00000047368	Acer1	0.774204	0.231926	3.33816	0.0231566
ENSRNOG00000057037	AABR07044596.1	6.65486	1.99357	3.33816	0.0231566
ENSRNOG00000021437	AABR07073181.1	15.0689	20.0237	0.752553	0.0232851
ENSRNOG00000039249	Rpl31l4	91.0621	123.838	0.735332	0.0234298
ENSRNOG00000015036	Ctgf	4.55133	6.38633	0.712667	0.0234971
ENSRNOG00000000815	Smpdl3a	10.4695	14.8278	0.706069	0.0235314
ENSRNOG00000006185	Etaa1l1	0.711128	1.3796	0.515459	0.0236259
ENSRNOG00000019656	Btd	7.87721	11.2897	0.697731	0.0236845
ENSRNOG00000047864	RT1-DMa	0.56132	1.23871	0.453149	0.023845
ENSRNOG00000002134	LOC498435	3.29531	5.20241	0.63342	0.0241071
ENSRNOG00000005618	Fmc1	6.52781	3.53476	1.84675	0.024277
ENSRNOG00000019990	RGD1566239	22.5635	13.2952	1.69712	0.0246154
ENSRNOG00000010600	Cysrt1	0.145002	1.32978	0.109043	0.0246349
ENSRNOG00000012197	Bpifb2	0.479519	0.0542549	8.83827	0.0246349
ENSRNOG00000018951	Col4a5	0.153351	0.0173508	8.83827	0.0246349
ENSRNOG00000020957	Igflr1	0.815065	0.0922199	8.83827	0.0246349
ENSRNOG00000021670	Frem2	0.0112484	0.103156	0.109043	0.0246349
ENSRNOG00000023140	Pnldc1	0.0379851	0.348351	0.109043	0.0246349
ENSRNOG00000027233	Trpc5	0.201208	0.0227655	8.83827	0.0246349
ENSRNOG00000061662	SNORA73	4.87041	0.551059	8.83827	0.0246349
ENSRNOG00000002208	Shroom3	2.13226	1.30305	1.63636	0.0246594
ENSRNOG00000016193	RGD1562114	16.7461	9.77001	1.71403	0.0248957
ENSRNOG00000002200	AABR07072371.1	1.91651	0.520569	3.68157	0.0250426
ENSRNOG00000030149	Adgrl3	10.9074	14.5265	0.750861	0.0251047
ENSRNOG00000017980	Itgal	4.86994	3.04091	1.60147	0.0253193
ENSRNOG00000048273	Apod	38.3679	52.0658	0.736911	0.0253599
ENSRNOG00000018582	Exosc6	20.3534	12.4932	1.62916	0.025615
ENSRNOG00000039582	RGD1561161	0.600329	0.951146	0.631164	0.0257956
ENSRNOG00000006705	Mkks	8.406	5.34161	1.57368	0.025893
ENSRNOG00000060429	-	3.56684	1.95269	1.82663	0.0259675
ENSRNOG00000026044	Prrg1	6.2828	8.66439	0.725129	0.026322
ENSRNOG00000015438	LOC501233	0.042537	0.187762	0.226547	0.0264707
ENSRNOG00000051002	RT1-DMb	0.0938104	0.414088	0.226547	0.0264707
ENSRNOG00000060773	Sertad4	0.624646	1.18571	0.526814	0.0266216
ENSRNOG00000003576	Ints2	4.64533	2.93437	1.58308	0.0266648
ENSRNOG00000015033	Mxd4	14.4387	19.1451	0.754174	0.0267303
ENSRNOG00000013914	Gpr132	0.0919252	0.514901	0.17853	0.0267805
ENSRNOG00000042526	Wfdc6a	0.293623	1.64467	0.17853	0.0267805
ENSRNOG00000046050	Dennd1c	0.514345	0.0952275	5.40122	0.0267805
ENSRNOG00000054910	Rn60_1_2620.2	1.72007	0.318459	5.40122	0.0267805
ENSRNOG00000058666	AABR07043365.1	0.112311	0.62909	0.17853	0.0267805
ENSRNOG00000052795	Itpr3	25.4002	33.2551	0.763799	0.0268812
ENSRNOG00000004094	Ptger1	4.47542	6.72059	0.665926	0.0269527
ENSRNOG00000003969	Fam20a	0.413759	1.01144	0.40908	0.026994
ENSRNOG00000009032	Ttll3	0.483535	1.18201	0.40908	0.026994
ENSRNOG00000021424	Cd300lf	0.443694	1.08462	0.40908	0.026994
ENSRNOG00000026302	Lrrn4cl	0.371687	0.908593	0.40908	0.026994
ENSRNOG00000052586	Rn60_20_0041.3	6.8502	2.68347	2.55274	0.026994
ENSRNOG00000006623	Cd302	3.92306	6.41183	0.611847	0.0271903
ENSRNOG00000017635	Inpp5a	7.58253	10.5349	0.719751	0.0273644
ENSRNOG00000047106	Mtrf1	5.57374	3.24399	1.71817	0.0275264
ENSRNOG00000020505	Map4k1	0.827956	0.281078	2.94564	0.0276789
ENSRNOG00000033957	AY172581.23	34.0923	11.5738	2.94564	0.0276789
ENSRNOG00000012791	Ajuba	2.77009	1.53261	1.80743	0.0277118
ENSRNOG00000011311	Papss1	26.0081	34.2878	0.758524	0.0277573
ENSRNOG00000020264	Dhrs1	12.7802	17.7312	0.720774	0.0277666
ENSRNOG00000002792	Cxcl2	22.3465	14.2646	1.56656	0.0279511
ENSRNOG00000024578	Ttyh2	47.1448	61.8372	0.762402	0.0284486
ENSRNOG00000018681	LOC100910255	7.11848	9.41589	0.756007	0.0285227
ENSRNOG00000001278	Gpn3	16.6697	10.7084	1.55669	0.0286711
ENSRNOG00000045924	RT1-T24-3	25.5956	34.0754	0.751146	0.0286904
ENSRNOG00000006388	Pygl	29.5739	38.9902	0.758494	0.0290129
ENSRNOG00000048990	AABR07037356.1	16.6321	10.9895	1.51345	0.0290535
ENSRNOG00000015078	Ifitm3	571.997	743.059	0.769787	0.0292049
ENSRNOG00000037851	Spidr	2.7566	4.09588	0.673017	0.0292089
ENSRNOG00000042353	Mlkl	13.9257	18.6628	0.746177	0.0292216
ENSRNOG00000010643	Kank2	12.4342	16.3621	0.759939	0.0292537
ENSRNOG00000017414	Irf7	231.81	300.957	0.770242	0.029257
ENSRNOG00000046366	Dmd	9.80586	12.8267	0.764487	0.0292631
ENSRNOG00000001296	P2rx7	3.62027	5.10745	0.708822	0.0294516
ENSRNOG00000014793	Gpr149	4.16253	2.56144	1.62507	0.0294566
ENSRNOG00000005576	Rpia	12.002	7.57039	1.58539	0.0294908
ENSRNOG00000016913	Stk36	2.23815	3.24064	0.690651	0.0296168
ENSRNOG00000012264	Alkbh1	10.8756	7.22059	1.50619	0.0297556
ENSRNOG00000013793	C1qtnf9	3.00358	1.60485	1.87157	0.0298369
ENSRNOG00000046264	-	1.51101	2.58011	0.585635	0.0298369
ENSRNOG00000023985	Fan1	3.145	1.94793	1.61454	0.0298795
ENSRNOG00000045770	Hira	0.857288	0.37421	2.29093	0.0299068
ENSRNOG00000001143	Cit	1.64482	0.999972	1.64486	0.0299121
ENSRNOG00000012168	Fbxl3-ps1	0.40894	0.77352	0.528673	0.0300003
ENSRNOG00000011781	Oplah	3.12821	4.40981	0.709376	0.0300281
ENSRNOG00000014380	Zfp788	1.87853	3.01249	0.623581	0.0302966
ENSRNOG00000000778	Znrd1as1	1.79841	1.02236	1.75907	0.0305139
ENSRNOG00000018718	Rpp30	12.5901	17.5148	0.71883	0.0305646
ENSRNOG00000016351	Frrs1	4.21967	2.33853	1.80441	0.0306489
ENSRNOG00000004221	Lgr5	8.88793	12.0701	0.736359	0.0306705
ENSRNOG00000011714	Sat2	9.01015	12.8788	0.699613	0.0306894
ENSRNOG00000014808	Srfbp1	7.50914	4.93046	1.52301	0.0307959
ENSRNOG00000038184	Camk2n2	48.5631	30.8506	1.57414	0.0309275
ENSRNOG00000006052	Sulf2	7.5148	10.1605	0.739612	0.0309846
ENSRNOG00000014006	Neto1	0.595197	0.191431	3.10919	0.0310526
ENSRNOG00000058042	AABR07058423.1	4.3426	1.3967	3.10919	0.0310526
ENSRNOG00000015239	Ginm1	20.0796	27.3889	0.733129	0.0310749
ENSRNOG00000009495	Src	49.5702	64.4124	0.769575	0.0311746
ENSRNOG00000033123	Pcdhb20	0.980996	1.69858	0.577539	0.0311996
ENSRNOG00000020102	Sirt2	45.3704	59.3078	0.764998	0.0312552
ENSRNOG00000005148	Scrt2	7.21522	11.1459	0.647345	0.0313896
ENSRNOG00000012660	Postn	32.285	42.0761	0.767299	0.0315628
ENSRNOG00000012991	Adgra2	10.0183	13.3716	0.749222	0.0318025
ENSRNOG00000014258	Rab32	10.2501	6.7512	1.51826	0.0318228
ENSRNOG00000011161	Slc2a12	0.750616	1.3106	0.572728	0.0318622
ENSRNOG00000047943	Alkbh6	2.74663	1.39873	1.96366	0.0318622
ENSRNOG00000026958	LOC500077	4.91552	2.71186	1.8126	0.0319818
ENSRNOG00000022742	Zfp954	11.4027	7.28717	1.56477	0.0322973
ENSRNOG00000004610	Lum	14.9566	20.1441	0.742479	0.032332
ENSRNOG00000024457	Cyct	0.240469	0.556621	0.432015	0.0324684
ENSRNOG00000026371	Krt17	0.517265	1.09759	0.471271	0.0324684
ENSRNOG00000056947	AABR07025272.1	0.575213	1.22056	0.471271	0.0324684
ENSRNOG00000020368	Fbxl12	9.18494	5.74329	1.59925	0.0328005
ENSRNOG00000061731	Plxnb3	6.87406	9.15859	0.750559	0.0329933
ENSRNOG00000002883	Alg1	10.5774	6.6869	1.58181	0.0330022
ENSRNOG00000009649	Slitrk5	1.03022	0.513001	2.00822	0.033068
ENSRNOG00000009949	Pcdh18	0.51167	0.933731	0.547985	0.033068
ENSRNOG00000008680	Loxl1	15.4543	20.5313	0.752722	0.0331021
ENSRNOG00000014486	Rfx3	0.847208	1.43818	0.589083	0.0331154
ENSRNOG00000047928	AABR07048653.1	8.7995	14.9376	0.589083	0.0331154
ENSRNOG00000018650	Ap3m2	15.7075	9.97654	1.57445	0.033284
ENSRNOG00000000571	Psap	736.603	946.841	0.777958	0.0332889
ENSRNOG00000003013	Rpgr	0.909938	1.68509	0.539994	0.033558
ENSRNOG00000020588	Efna4	1.87715	0.910425	2.06184	0.033558
ENSRNOG00000003349	Col23a1	0	0.246836	0	0.0336166
ENSRNOG00000003992	Pik3r6	0	0.211342	0	0.0336166
ENSRNOG00000011184	Slc13a4	0.320006	0	#DIV/0!	0.0336166
ENSRNOG00000011351	Mat1a	0.120286	0	#DIV/0!	0.0336166
ENSRNOG00000013085	Nkain3	1.23354	0	#DIV/0!	0.0336166
ENSRNOG00000013840	Ankrd2	0.436085	0	#DIV/0!	0.0336166
ENSRNOG00000017273	RGD1563917	0	0.781696	0	0.0336166
ENSRNOG00000017521	Gpr55	0	0.702712	0	0.0336166
ENSRNOG00000017589	Gnat1	0.3054	0	#DIV/0!	0.0336166
ENSRNOG00000029514	Slc26a9	0.185031	0	#DIV/0!	0.0336166
ENSRNOG00000030486	Prdm6	0.368621	0	#DIV/0!	0.0336166
ENSRNOG00000032889	Hmgb4	0.969858	0	#DIV/0!	0.0336166
ENSRNOG00000038101	Psg19	0.0776659	0	#DIV/0!	0.0336166
ENSRNOG00000042612	Rnase12	1.51236	0	#DIV/0!	0.0336166
ENSRNOG00000042897	Nmrk2	0	0.397293	0	0.0336166
ENSRNOG00000052916	Malrd1	0.127412	0	#DIV/0!	0.0336166
ENSRNOG00000058083	LOC102723236	2.20804	0	#DIV/0!	0.0336166
ENSRNOG00000061154	AABR07069821.1	0	0.67058	0	0.0336166
ENSRNOG00000006864	Scaper	4.12825	5.65609	0.729877	0.0336338
ENSRNOG00000018159	Anxa4	38.2692	49.9614	0.765974	0.0337177
ENSRNOG00000008101	Tmem251	22.8864	13.7121	1.66907	0.033733
ENSRNOG00000050210	RT1-CE10	45.7152	59.6684	0.766155	0.0338211
ENSRNOG00000002256	Art3	17.4249	23.3178	0.747282	0.0338281
ENSRNOG00000000463	Col11a2	0.325349	0.613064	0.530694	0.0339197
ENSRNOG00000000658	Acacb	0.295245	0.504427	0.585308	0.0339705
ENSRNOG00000006174	Grid2	0.837745	1.43129	0.585308	0.0339705
ENSRNOG00000008775	Lrguk	0.477385	0.942067	0.506741	0.0339961
ENSRNOG00000017976	Slco2b1	0.377581	0.745115	0.506741	0.0339961
ENSRNOG00000011595	Senp8	4.04699	1.83195	2.20911	0.0340935
ENSRNOG00000008137	Cdk18	2.46536	3.62706	0.679711	0.0341156
ENSRNOG00000014426	Lox	5.04336	6.77771	0.74411	0.0341491
ENSRNOG00000024905	Drc1	2.42624	3.75252	0.646563	0.0341697
ENSRNOG00000011893	Rps3a	156.458	202.39	0.773053	0.0343313
ENSRNOG00000008671	Dct	1.00645	0.320335	3.14187	0.0347041
ENSRNOG00000010181	Clec4d	0.526946	0.167717	3.14187	0.0347041
ENSRNOG00000031790	Hist3h2bb	0.737908	2.40505	0.306816	0.0347041
ENSRNOG00000016886	Rnf25	21.5403	14.5098	1.48453	0.034774
ENSRNOG00000042915	Mxra7	12.5087	6.87571	1.81926	0.0347902
ENSRNOG00000004258	Chst7	0.383126	0.975597	0.39271	0.0348449
ENSRNOG00000016494	Tmem204	0.499777	1.27264	0.39271	0.0348449
ENSRNOG00000057058	Cd300a	0.667503	1.69974	0.39271	0.0348449
ENSRNOG00000040205	Zcchc24	29.5015	38.2338	0.77161	0.0348646
ENSRNOG00000019143	Galnt2	24.0071	31.0376	0.773485	0.0349566
ENSRNOG00000006090	Ucn	51.5171	33.9288	1.51839	0.0350009
ENSRNOG00000018755	Acss2	19.137	25.1781	0.760063	0.0352068
ENSRNOG00000006674	Fam101b	10.2276	6.28334	1.62774	0.0354972
ENSRNOG00000001252	Chst12	6.97654	9.96203	0.700313	0.0355404
ENSRNOG00000042426	Cyp4v3	3.48453	4.92589	0.707391	0.0358321
ENSRNOG00000010050	LOC691920	0.75944	1.04468	0.726958	0.0359275
ENSRNOG00000017941	Optn	26.8023	18.7332	1.43074	0.0361038
ENSRNOG00000016456	Il33	42.289	54.8403	0.77113	0.0362555
ENSRNOG00000060144	Ankle2	22.0583	15.1166	1.45921	0.0363175
ENSRNOG00000018237	Gstp1	220.931	284.825	0.775672	0.036424
ENSRNOG00000017837	Zfp553	13.6402	9.01999	1.51222	0.0364433
ENSRNOG00000017595	Rsu1	29.8899	40.4563	0.738821	0.0364674
ENSRNOG00000010906	Ccl5	51.0445	68.4948	0.745231	0.0366411
ENSRNOG00000046005	Scd2	1014.17	1295.23	0.783007	0.0369019
ENSRNOG00000029042	Mt-nd6	274.176	353.781	0.774988	0.036928
ENSRNOG00000016316	Mcm2	10.7313	7.13733	1.50354	0.0370033
ENSRNOG00000055297	AABR07005633.1	7.93071	3.23096	2.4546	0.0370978
ENSRNOG00000032348	Rpl35a	7.69419	13.9698	0.550774	0.0372707
ENSRNOG00000003052	Cox18	10.8084	6.7228	1.60772	0.0372991
ENSRNOG00000009594	Snai1	7.26718	9.8117	0.740665	0.03738
ENSRNOG00000031974	Pcdh10	3.22104	4.41777	0.729111	0.0374697
ENSRNOG00000024272	Ino80d	3.92794	2.41978	1.62326	0.0379367
ENSRNOG00000016654	Galr1	1.02989	1.89812	0.542583	0.0379493
ENSRNOG00000016117	Myof	19.4569	25.0317	0.777291	0.0382309
ENSRNOG00000020880	Klhl18	12.4986	8.08955	1.54502	0.0382706
ENSRNOG00000046905	Sgce	20.4045	27.1105	0.752641	0.0383263
ENSRNOG00000019648	Col6a3	13.5515	17.4198	0.777933	0.0383522
ENSRNOG00000000561	Pald1	3.04955	4.19316	0.727268	0.038366
ENSRNOG00000003233	Serpinf2	0.640231	0.186318	3.43623	0.0384743
ENSRNOG00000022701	Ceacam18	1.3593	0.395577	3.43623	0.0384743
ENSRNOG00000025781	Sec31b	0.331585	0.0964968	3.43623	0.0384743
ENSRNOG00000027601	Lhfpl1	0.726961	0.211558	3.43623	0.0384743
ENSRNOG00000032578	AY172581.17	25.7586	7.49619	3.43623	0.0384743
ENSRNOG00000046086	Tmc8	0.582336	0.169469	3.43623	0.0384743
ENSRNOG00000049171	Pspn	0.937598	3.34214	0.280538	0.0384743
ENSRNOG00000011471	Fgf9	1.04874	1.96766	0.532988	0.0384848
ENSRNOG00000057318	AABR07073295.1	3.05963	1.43184	2.13685	0.0384848
ENSRNOG00000002153	Cep135	0.864663	1.3593	0.63611	0.0386722
ENSRNOG00000020151	Cdh1	71.8714	91.9512	0.781626	0.0386806
ENSRNOG00000025151	Ildr2	5.6351	3.44366	1.63637	0.0387541
ENSRNOG00000002947	Dpt	0.385037	0.738216	0.521577	0.0388023
ENSRNOG00000050714	LOC100910729	1.42658	0.641035	2.22544	0.0388023
ENSRNOG00000013949	Idh2	24.7647	32.4458	0.763265	0.0388158
ENSRNOG00000001295	S100b	398.355	508.323	0.783664	0.0389278
ENSRNOG00000002005	Tmprss11f	0.784527	1.34128	0.584911	0.0389822
ENSRNOG00000020799	LOC100911822	12.1694	7.33568	1.65894	0.0393792
ENSRNOG00000021209	Polr3gl	2.37652	3.59178	0.661656	0.0393792
ENSRNOG00000022999	Ppp2r3a	2.94837	3.9362	0.74904	0.0394104
ENSRNOG00000010963	RGD1563222	2.70898	0.965668	2.80529	0.0397031
ENSRNOG00000045764	Cxxc4	0.143796	0.376613	0.381813	0.0397031
ENSRNOG00000012892	Abca4	0.508585	0.84764	0.600001	0.0397958
ENSRNOG00000053529	AABR07025757.1	5.80497	3.16015	1.83693	0.0397958
ENSRNOG00000003042	Mettl13	7.35957	4.96872	1.48118	0.0399595
ENSRNOG00000026783	Smyd4	2.08837	1.17807	1.77271	0.0400542
ENSRNOG00000022622	Slc38a6	2.23836	1.16416	1.92272	0.0400644
ENSRNOG00000046214	Cyp27b1	1.72893	0.899208	1.92272	0.0400644
ENSRNOG00000050650	Ttc16	1.92953	1.00354	1.92272	0.0400644
ENSRNOG00000000436	Egfl8	15.5829	20.7972	0.749279	0.040147
ENSRNOG00000042848	Jam2	4.64905	6.34227	0.733026	0.0402018
ENSRNOG00000013190	Rnaset2	33.176	43.3081	0.766047	0.0408531
ENSRNOG00000012062	Npc2	155.395	198.737	0.781912	0.0408678
ENSRNOG00000016242	Fzd1	11.6442	15.2082	0.765648	0.0408825
ENSRNOG00000060703	Troap	2.15309	1.09649	1.96361	0.0411278
ENSRNOG00000025806	Prr3	2.75787	3.75598	0.734261	0.0413092
ENSRNOG00000019477	Zmynd15	9.93122	6.60027	1.50467	0.0414506
ENSRNOG00000053040	AC094643.2	19.5103	26.6634	0.731727	0.0417052
ENSRNOG00000014703	Tonsl	2.67795	1.64183	1.63108	0.0417844
ENSRNOG00000009325	Fuca1	51.6186	66.5454	0.775691	0.0419071
ENSRNOG00000004882	Capn6	0.0941037	0.383437	0.245422	0.0419754
ENSRNOG00000010886	Nfe2l3	0.681438	0.173537	3.92676	0.0419754
ENSRNOG00000046153	Sass6	0.254928	1.03873	0.245422	0.0419754
ENSRNOG00000046181	Anks4b	0.727066	0.185157	3.92676	0.0419754
ENSRNOG00000021441	Reln	25.0548	31.906	0.785268	0.0421597
ENSRNOG00000011573	Csad	5.23593	7.19758	0.727458	0.0422021
ENSRNOG00000011381	Acsbg1	5.98856	8.14384	0.735349	0.0422677
ENSRNOG00000006082	Rmdn2	0.477216	1.13409	0.420794	0.0425388
ENSRNOG00000033338	Gimap6	1.07679	0.42916	2.50908	0.0425388
ENSRNOG00000060837	AC132752.2	8.06058	3.21257	2.50908	0.0425388
ENSRNOG00000061070	Irf4	0.115719	0.275002	0.420794	0.0425388
ENSRNOG00000028274	Myrf	8.00359	10.4693	0.764478	0.0425474
ENSRNOG00000006979	Hpca	5.98747	3.62091	1.65358	0.0426151
ENSRNOG00000058609	Palmd	4.05176	6.08874	0.665452	0.0426151
ENSRNOG00000002413	Gpc4	11.1915	14.8144	0.755443	0.0426369
ENSRNOG00000010839	Krt222	1.31586	0.634855	2.07269	0.043063
ENSRNOG00000048053	Rn60_10_0701.2	2.44461	1.17944	2.07269	0.043063
ENSRNOG00000002054	Glmn	6.22686	3.94123	1.57993	0.0432657
ENSRNOG00000010158	Magel2	0.233811	0.0297633	7.85569	0.0433314
ENSRNOG00000010758	Lpar2	0.0387453	0.315851	0.12267	0.0433314
ENSRNOG00000015082	Nlrp10	0.251311	0.0319909	7.85569	0.0433314
ENSRNOG00000001958	Ift57	9.57498	12.7972	0.74821	0.0434833
ENSRNOG00000009899	Skil	15.0219	10.1853	1.47486	0.0436283
ENSRNOG00000007159	Ccl2	418.835	297.054	1.40996	0.0436889
ENSRNOG00000019869	Lrfn1	3.4564	4.98012	0.694039	0.043741
ENSRNOG00000004699	Fibin	0.875001	1.63385	0.535544	0.0438256
ENSRNOG00000027299	Pcdhga5	0.546499	1.11325	0.490904	0.0439575
ENSRNOG00000030155	Bmp8a	0.632813	1.40621	0.450012	0.0439575
ENSRNOG00000049032	AABR07029573.1	4.70685	10.4594	0.450012	0.0439575
ENSRNOG00000005017	RGD1566369	12.3247	6.99376	1.76224	0.0439784
ENSRNOG00000001584	Map3k7cl	0.357832	0.0728791	4.90993	0.0443061
ENSRNOG00000002793	Sstr2	0.528693	0.107678	4.90993	0.0443061
ENSRNOG00000012972	Alox5	0.35134	0.071557	4.90993	0.0443061
ENSRNOG00000018236	Cym	0.87821	0.178864	4.90993	0.0443061
ENSRNOG00000019771	Tbx6	0.639577	0.130262	4.90993	0.0443061
ENSRNOG00000027400	Vwc2l	0.806362	0.164231	4.90993	0.0443061
ENSRNOG00000052003	Mkrn2os	0.189871	0.0386708	4.90993	0.0443061
ENSRNOG00000054493	RNaseP_nuc	3.7044	0.75447	4.90993	0.0443061
ENSRNOG00000005705	Qpct	0.861013	1.6913	0.509085	0.0444493
ENSRNOG00000013826	AABR07042866.1	1.6512	3.24346	0.509085	0.0444493
ENSRNOG00000022631	Fgf5	1.88939	3.71134	0.509085	0.0444493
ENSRNOG00000025645	Abca13	0.245486	0.103467	2.3726	0.0444493
ENSRNOG00000026134	AABR07015180.1	1.05352	2.06945	0.509085	0.0444493
ENSRNOG00000014461	Galns	2.90747	3.95457	0.735217	0.0445008
ENSRNOG00000016526	Dsg2	1.90165	1.15813	1.642	0.0446139
ENSRNOG00000003221	Myoc	4.15259	5.98721	0.693577	0.0447857
ENSRNOG00000013962	Magi2	3.58985	2.29466	1.56443	0.0449031
ENSRNOG00000010721	Dlgap5	5.52573	7.59998	0.727071	0.0450882
ENSRNOG00000047028	Mmp24	12.6935	8.79436	1.44337	0.0451052
ENSRNOG00000019689	Vwf	0.562658	0.29291	1.92092	0.0451187
ENSRNOG00000023863	Gpr139	4.78585	2.49143	1.92092	0.0451187
ENSRNOG00000010094	Kcnmb2	0.613311	0.208211	2.94562	0.0452806
ENSRNOG00000015411	Apobec1	1.56221	0.530349	2.94562	0.0452806
ENSRNOG00000004603	Srgap1	16.0949	11.0782	1.45284	0.0452816
ENSRNOG00000059406	Ier5	81.7462	57.4523	1.42285	0.0459242
ENSRNOG00000020590	Adam15	16.6395	21.5043	0.773775	0.0461129
ENSRNOG00000007743	Mgst1	31.9561	42.1349	0.758424	0.0461393
ENSRNOG00000025001	Pcolce	7.91274	10.8017	0.732542	0.0462616
ENSRNOG00000047137	Erbb2ip	30.9674	39.328	0.787413	0.0464384
ENSRNOG00000017188	Cyp27a1	8.48808	11.4612	0.74059	0.0464451
ENSRNOG00000032656	Ptprt	16.2966	11.3118	1.44067	0.046773
ENSRNOG00000009681	Flot2	55.8255	70.6999	0.789611	0.0471228
ENSRNOG00000018860	Mtg1	10.4238	14.2952	0.729183	0.0471417
ENSRNOG00000061100	Tmem150a	13.8563	18.6881	0.74145	0.0473336
ENSRNOG00000002983	Nfix	8.82674	12.0275	0.73388	0.0473421
ENSRNOG00000061844	AABR07005618.1	27.1542	16.8013	1.6162	0.0474343
ENSRNOG00000016538	Itga8	0.527751	0.883082	0.597624	0.0475429
ENSRNOG00000018317	Aak1	6.82348	4.72254	1.44487	0.0476852
ENSRNOG00000015318	Heyl	5.59315	7.41063	0.754747	0.0477477
ENSRNOG00000004306	Zbtb39	5.14475	3.46114	1.48643	0.0481467
ENSRNOG00000006197	Calu	31.2202	39.4658	0.79107	0.0481975
ENSRNOG00000057125	Ddr1	43.8034	55.3565	0.791296	0.0483243
ENSRNOG00000018836	RGD1559896	26.1313	33.4196	0.781915	0.0488016
ENSRNOG00000014654	LOC691807	61.841	79.3318	0.779523	0.0488091
ENSRNOG00000014702	Elovl2	28.7958	36.632	0.786084	0.0489385
ENSRNOG00000009206	Fezf2	1.11886	0.434142	2.57717	0.048953
ENSRNOG00000057619	Hic1	0.397795	0.962313	0.413374	0.048953
ENSRNOG00000020250	Pcgf6	7.13409	4.57506	1.55934	0.0489619
ENSRNOG00000020464	Mrpl54	62.8757	42.8776	1.4664	0.0490005
ENSRNOG00000014087	Kifc3	13.6084	17.6467	0.771156	0.0490254
ENSRNOG00000017137	Mettl10	8.65029	5.13942	1.68313	0.049029
ENSRNOG00000002381	Bmp3	0.400511	0.729979	0.548661	0.0490435
ENSRNOG00000058087	AC115145.1	3.84347	1.84865	2.07907	0.0490435
ENSRNOG00000050108	LOC100911319	13.104	17.6146	0.743928	0.0492585
ENSRNOG00000020813	Ltbp3	19.5434	24.9522	0.783232	0.0492917
ENSRNOG00000005135	RGD1562161	1.27503	2.09463	0.608715	0.0495194
ENSRNOG00000009450	Hcn4	3.78115	2.48596	1.521	0.0495533
ENSRNOG00000002358	Scpep1	29.2412	37.5353	0.779032	0.0495568
ENSRNOG00000018659	Csf1	26.7114	18.8947	1.4137	0.0497326
ENSRNOG00000016828	Cmtm5	58.5299	74.611	0.784468	0.0498673
